# Supplementary material for: 4-Nitro­benzyl 3,4-bis­(acet­yloxy)-2-(4-meth­oxy­phen­yl)pyrrolidine-1-carboxyl­ate: crystal structure, Hirshfeld surface analysis and computational chemistry
Source: Acta Crystallogr E Crystallogr Commun. 2020 Jun 16;76(Pt 7):1080–6. doi: 10.1107/S2056989020007914 (PMC7336773; doi:10.1107/S2056989020007914)
Supplement: Supplementary file 1 [file e-76-01080-sup1.cif]

##############################################################################
#                                                                            #
# This CIF contains the data in a paper accepted for publication in          #
# Acta Crystallographica Section E. It conforms to the requirements of       #
# Notes for Authors for Acta Crystallographica Section E, and has been       #
# peer reviewed under the auspices of the IUCr Commission on Journals.       #
#                                                                            #
# Full details of the Crystallographic Information File format               #
# are given in the paper "The Crystallographic Information File (CIF):       #
# a New Standard Archive File for Crystallography" by S. R. Hall, F. H.      #
# Allen and I. D. Brown [Acta Cryst. (1991), A47, 655-685].                  #
#                                                                            #
# The current version of the core CIF dictionary is obtainable from          #
# ftp://ftp.iucr.org/pub/cif_core.dic.                                       #
#                                                                            #
# Software is freely available for graphical display of the structure(s)     #
# in this CIF. For information consult the CIF software page                 #
# http://www.iucr.org/resources/cif/software.                                #
#                                                                            #
# This file may be used for bona fide research purposes within the           #
# scientific community so long as proper attribution is given to the journal # 
# article from which it was obtained.                                        #
#                                                                            #
##############################################################################
data_I
_audit_creation_method     'SHELXL-2018/3'
_chemical_name_systematic
;
4-Nitrobenzyl 3,4-bis(acetyloxy)-2-(4-methoxyphenyl)pyrrolidine-1-carboxylate
;
_chemical_name_common     ?
_chemical_formula_moiety     'C23 H24 N2 O9'
_chemical_formula_sum     'C23 H24 N2 O9'
_chemical_formula_iupac     'C23 H24 N2 O9'
_chemical_formula_weight     472.44
_chemical_melting_point     ?
_space_group_crystal_system     monoclinic
_space_group_name_H-M_alt     'C 2/c'
_space_group_name_Hall     '-C 2yc'
loop_
    _space_group_symop_operation_xyz
    'x, y, z'
    '-x, y, -z+1/2'
    'x+1/2, y+1/2, z'
    '-x+1/2, y+1/2, -z+1/2'
    '-x, -y, -z'
    'x, -y, z-1/2'
    '-x+1/2, -y+1/2, -z'
    'x+1/2, -y+1/2, z-1/2'
_cell_length_a     23.6396(5)
_cell_length_b     8.2906(2)
_cell_length_c     24.7683(5)
_cell_angle_alpha     90
_cell_angle_beta     110.0130(10)
_cell_angle_gamma     90
_cell_volume     4561.13(18)
_cell_formula_units_Z     8
_cell_measurement_reflns_used     9984
_cell_measurement_theta_min     2.62
_cell_measurement_theta_max     25.38
_cell_measurement_temperature     293(2)
_exptl_crystal_description     irregular
_exptl_crystal_colour     colourless
_exptl_crystal_size_max     0.401
_exptl_crystal_size_mid     0.360
_exptl_crystal_size_min     0.178
_exptl_crystal_density_diffrn     1.376
_exptl_crystal_density_meas     ?
_exptl_crystal_density_method     ?
_exptl_crystal_F_000     1984
_exptl_absorpt_coefficient_mu     0.107
_exptl_absorpt_correction_type     multi-scan
_exptl_absorpt_process_details
;
(SADABS; Sheldrick, 1996)
;
_exptl_absorpt_correction_T_min     0.6855
_exptl_absorpt_correction_T_max     0.7452
_diffrn_ambient_temperature     293(2)
_diffrn_source     'Enraf--Nonius FR590'
_diffrn_radiation_type     MoK\a
_diffrn_radiation_wavelength     0.71073
_diffrn_measurement_device_type     'Enraf--Nonius TurboCAD-4'
_diffrn_measurement_method     'non-profiled \w/2\q scans'
_diffrn_detector_area_resol_mean     ?
_diffrn_reflns_number     22357
_diffrn_reflns_av_R_equivalents     0.0196
_diffrn_reflns_av_unetI/netI     0.0138
_diffrn_reflns_theta_min     1.750
_diffrn_reflns_theta_max     25.390
_diffrn_reflns_theta_full     25.242
_diffrn_measured_fraction_theta_max     0.998
_diffrn_measured_fraction_theta_full     0.999
_diffrn_reflns_limit_h_min     -28
_diffrn_reflns_limit_h_max     28
_diffrn_reflns_limit_k_min     -7
_diffrn_reflns_limit_k_max     10
_diffrn_reflns_limit_l_min     -29
_diffrn_reflns_limit_l_max     29
_diffrn_standards_number     3
_diffrn_standards_interval_time     120
_diffrn_standards_decay_%     2
_refine_special_details     ?
_reflns_number_total     4172
_reflns_number_gt     3646
_reflns_threshold_expression     'I > 2\s(I)'
_refine_ls_structure_factor_coef     Fsqd
_refine_ls_matrix_type     full
_refine_ls_R_factor_all     0.0465
_refine_ls_R_factor_gt     0.0409
_refine_ls_wR_factor_gt     0.1074
_refine_ls_wR_factor_ref     0.1123
_refine_ls_goodness_of_fit_ref     1.012
_refine_ls_restrained_S_all     1.012
_refine_ls_number_reflns     4172
_refine_ls_number_parameters     310
_refine_ls_number_restraints     0
_refine_ls_hydrogen_treatment     constr
_refine_ls_weighting_scheme     calc
_refine_ls_weighting_details
              'w=1/[\s^2^(Fo^2^)+(0.0475P)^2^+5.1476P] where P=(Fo^2^+2Fc^2^)/3'
_atom_sites_solution_hydrogens     geom
_atom_sites_solution_primary     direct
_atom_sites_solution_secondary     difmap
_refine_ls_shift/su_max     0.001
_refine_ls_shift/su_mean     0.000
_refine_diff_density_max     0.301
_refine_diff_density_min     -0.219
_refine_ls_extinction_method     none
_refine_ls_extinction_coef     .
loop_
    _atom_type_symbol
    _atom_type_description
    _atom_type_scat_dispersion_real
    _atom_type_scat_dispersion_imag
    _atom_type_scat_source
    'C' 'C' 0.0033 0.0016
                         'International Tables Vol C Tables 4.2.6.8 and 6.1.1.4'
    'H' 'H' 0.0000 0.0000
                         'International Tables Vol C Tables 4.2.6.8 and 6.1.1.4'
    'N' 'N' 0.0061 0.0033
                         'International Tables Vol C Tables 4.2.6.8 and 6.1.1.4'
    'O' 'O' 0.0106 0.0060
                         'International Tables Vol C Tables 4.2.6.8 and 6.1.1.4'
_computing_data_collection
;
CAD-4 EXPRESS (Enraf--Nonius, 1989)
;
_computing_cell_refinement
;
CAD-4 EXPRESS (Enraf--Nonius, 1989)
;
_computing_data_reduction
;
XCAD4 (Harms & Wocadlo, 1995)
;
_computing_structure_solution
;
SIR2014 (Burla <i>et al.</i>,  2015)
;
_computing_structure_refinement
;
<i>SHELXL2018/3</i> (Sheldrick, 2015)
;
_computing_molecular_graphics
;
ORTEP-3 for Windows (Farrugia, 2012), <i>MarvinSketch</i>
(ChemAxon, 2010) and DIAMOND (Brandenburg, 2006)
;
_computing_publication_material
;
publCIF (Westrip, 2010)
;
loop_
    _atom_site_type_symbol
    _atom_site_label
    _atom_site_fract_x
    _atom_site_fract_y
    _atom_site_fract_z
    _atom_site_U_iso_or_equiv
    _atom_site_adp_type
    _atom_site_calc_flag
    _atom_site_occupancy
    _atom_site_disorder_assembly
    _atom_site_disorder_group
    C C1 0.41109(7) 0.33440(18) 0.82213(6) 0.0313(3) Uani d 1 . .
    H H1 0.439778 0.265045 0.812398 0.038 Uiso calc 1 . .
    C C2 0.35064(7) 0.33405(19) 0.77230(7) 0.0336(4) Uani d 1 . .
    H H2 0.327740 0.430457 0.774943 0.040 Uiso calc 1 . .
    C C3 0.31777(7) 0.1856(2) 0.78170(7) 0.0378(4) Uani d 1 . .
    H H3 0.274273 0.192051 0.761254 0.045 Uiso calc 1 . .
    C C4 0.33330(7) 0.1864(2) 0.84615(7) 0.0403(4) Uani d 1 . .
    H H4A 0.304809 0.251133 0.857137 0.048 Uiso calc 1 . .
    H H4B 0.333567 0.077780 0.860767 0.048 Uiso calc 1 . .
    C C5 0.43296(7) 0.20974(18) 0.91863(7) 0.0345(4) Uani d 1 . .
    C C6 0.53264(8) 0.2143(2) 0.98048(8) 0.0528(5) Uani d 1 . .
    H H6A 0.542252 0.103154 0.974917 0.063 Uiso calc 1 . .
    H H6B 0.516931 0.217441 1.011878 0.063 Uiso calc 1 . .
    C C7 0.58827(8) 0.3154(2) 0.99508(7) 0.0417(4) Uani d 1 . .
    C C8 0.64314(9) 0.2417(3) 1.02204(9) 0.0565(5) Uani d 1 . .
    H H8 0.644787 0.130582 1.027501 0.068 Uiso calc 1 . .
    C C9 0.69526(9) 0.3306(3) 1.04088(10) 0.0645(6) Uani d 1 . .
    H H9 0.732107 0.280446 1.058971 0.077 Uiso calc 1 . .
    C C10 0.69219(8) 0.4939(3) 1.03263(8) 0.0528(5) Uani d 1 . .
    C C11 0.63872(9) 0.5713(3) 1.00515(9) 0.0544(5) Uani d 1 . .
    H H11 0.637581 0.682263 0.999450 0.065 Uiso calc 1 . .
    C C12 0.58661(8) 0.4804(2) 0.98615(8) 0.0494(5) Uani d 1 . .
    H H12 0.550017 0.530722 0.967144 0.059 Uiso calc 1 . .
    C C13 0.43684(7) 0.50197(18) 0.83547(6) 0.0316(3) Uani d 1 . .
    C C14 0.40971(7) 0.6175(2) 0.85901(7) 0.0372(4) Uani d 1 . .
    H H14 0.376437 0.589579 0.868927 0.045 Uiso calc 1 . .
    C C15 0.43136(8) 0.7731(2) 0.86789(8) 0.0412(4) Uani d 1 . .
    H H15 0.412718 0.849067 0.883778 0.049 Uiso calc 1 . .
    C C16 0.48067(8) 0.8167(2) 0.85329(8) 0.0438(4) Uani d 1 . .
    C C17 0.50828(8) 0.7033(2) 0.83008(9) 0.0513(5) Uani d 1 . .
    H H17 0.541530 0.731489 0.820158 0.062 Uiso calc 1 . .
    C C18 0.48621(8) 0.5466(2) 0.82156(8) 0.0430(4) Uani d 1 . .
    H H18 0.505194 0.470334 0.806132 0.052 Uiso calc 1 . .
    C C19 0.54992(12) 1.0247(3) 0.85250(17) 0.1022(11) Uani d 1 . .
    H H19A 0.583775 0.962689 0.875791 0.153 Uiso calc 1 . .
    H H19B 0.557073 1.137012 0.861793 0.153 Uiso calc 1 . .
    H H19C 0.544479 1.008448 0.812661 0.153 Uiso calc 1 . .
    C C20 0.31789(8) 0.3956(2) 0.67329(7) 0.0412(4) Uani d 1 . .
    C C21 0.33733(10) 0.4076(3) 0.62226(9) 0.0641(6) Uani d 1 . .
    H H21A 0.341021 0.301250 0.608472 0.096 Uiso calc 1 . .
    H H21B 0.375514 0.461491 0.632865 0.096 Uiso calc 1 . .
    H H21C 0.307975 0.467627 0.592548 0.096 Uiso calc 1 . .
    C C22 0.31168(8) -0.0347(2) 0.71859(8) 0.0416(4) Uani d 1 . .
    C C23 0.34279(10) -0.1848(2) 0.71099(9) 0.0565(5) Uani d 1 . .
    H H23A 0.329284 -0.273887 0.728173 0.085 Uiso calc 1 . .
    H H23B 0.385482 -0.171936 0.729165 0.085 Uiso calc 1 . .
    H H23C 0.333649 -0.205264 0.670751 0.085 Uiso calc 1 . .
    N N1 0.39393(6) 0.25809(16) 0.86773(6) 0.0352(3) Uani d 1 . .
    N N2 0.74834(9) 0.5888(3) 1.05360(8) 0.0727(6) Uani d 1 . .
    O O1 0.41991(6) 0.12222(15) 0.95189(5) 0.0462(3) Uani d 1 . .
    O O2 0.48803(5) 0.27396(14) 0.92893(5) 0.0394(3) Uani d 1 . .
    O O3 0.79605(8) 0.5171(3) 1.06567(10) 0.1097(8) Uani d 1 . .
    O O4 0.74408(9) 0.7331(3) 1.05857(8) 0.0893(6) Uani d 1 . .
    O O5 0.49776(7) 0.97485(16) 0.86316(8) 0.0654(4) Uani d 1 . .
    O O6 0.36272(5) 0.33834(15) 0.71959(5) 0.0410(3) Uani d 1 . .
    O O7 0.26983(6) 0.4321(2) 0.67504(6) 0.0632(4) Uani d 1 . .
    O O8 0.34399(5) 0.04280(14) 0.76655(5) 0.0441(3) Uani d 1 . .
    O O9 0.26372(7) 0.0104(2) 0.68714(6) 0.0684(5) Uani d 1 . .
loop_
    _atom_site_aniso_label
    _atom_site_aniso_U_11
    _atom_site_aniso_U_22
    _atom_site_aniso_U_33
    _atom_site_aniso_U_12
    _atom_site_aniso_U_13
    _atom_site_aniso_U_23
    C1 0.0301(8) 0.0308(8) 0.0299(8) 0.0021(6) 0.0061(6) 0.0014(6)
    C2 0.0311(8) 0.0356(8) 0.0303(8) 0.0036(6) 0.0057(6) -0.0026(6)
    C3 0.0270(8) 0.0371(9) 0.0431(9) 0.0004(6) 0.0039(7) -0.0050(7)
    C4 0.0319(8) 0.0426(9) 0.0435(9) -0.0059(7) 0.0091(7) 0.0002(7)
    C5 0.0390(9) 0.0266(7) 0.0342(8) 0.0002(6) 0.0075(7) 0.0010(7)
    C6 0.0460(10) 0.0521(11) 0.0440(10) -0.0034(9) -0.0057(8) 0.0169(9)
    C7 0.0402(9) 0.0491(10) 0.0295(8) -0.0012(8) 0.0037(7) 0.0018(7)
    C8 0.0469(11) 0.0589(12) 0.0545(12) 0.0051(9) 0.0055(9) 0.0106(10)
    C9 0.0381(10) 0.0846(17) 0.0617(13) 0.0065(10) 0.0053(9) 0.0104(12)
    C10 0.0394(10) 0.0797(15) 0.0384(10) -0.0140(10) 0.0121(8) -0.0139(10)
    C11 0.0595(12) 0.0502(11) 0.0546(12) -0.0096(9) 0.0207(10) -0.0123(9)
    C12 0.0407(10) 0.0497(11) 0.0518(11) 0.0012(8) 0.0082(8) -0.0019(9)
    C13 0.0315(8) 0.0317(8) 0.0264(7) -0.0002(6) 0.0032(6) 0.0023(6)
    C14 0.0380(9) 0.0376(9) 0.0369(9) -0.0017(7) 0.0140(7) 0.0002(7)
    C15 0.0452(10) 0.0365(9) 0.0411(9) 0.0006(7) 0.0139(8) -0.0052(7)
    C16 0.0407(9) 0.0327(9) 0.0521(11) -0.0051(7) 0.0085(8) -0.0015(8)
    C17 0.0409(10) 0.0440(10) 0.0746(14) -0.0085(8) 0.0269(10) -0.0028(9)
    C18 0.0395(9) 0.0381(9) 0.0541(11) 0.0003(7) 0.0195(8) -0.0042(8)
    C19 0.0737(17) 0.0508(14) 0.194(4) -0.0262(13) 0.061(2) -0.0194(18)
    C20 0.0432(10) 0.0369(9) 0.0345(9) 0.0017(7) 0.0017(7) -0.0005(7)
    C21 0.0683(14) 0.0829(16) 0.0367(10) -0.0014(12) 0.0123(10) 0.0033(10)
    C22 0.0423(10) 0.0399(9) 0.0401(9) -0.0079(7) 0.0110(8) -0.0029(7)
    C23 0.0630(13) 0.0459(11) 0.0595(13) -0.0002(9) 0.0196(10) -0.0112(9)
    N1 0.0330(7) 0.0341(7) 0.0328(7) -0.0050(6) 0.0042(6) 0.0035(6)
    N2 0.0582(12) 0.1074(18) 0.0531(11) -0.0282(12) 0.0200(9) -0.0212(11)
    O1 0.0504(7) 0.0427(7) 0.0422(7) -0.0020(6) 0.0116(6) 0.0132(6)
    O2 0.0364(6) 0.0372(6) 0.0338(6) -0.0042(5) -0.0019(5) 0.0075(5)
    O3 0.0421(10) 0.154(2) 0.1255(18) -0.0190(12) 0.0188(10) -0.0200(15)
    O4 0.0919(13) 0.1010(15) 0.0811(13) -0.0485(12) 0.0372(11) -0.0322(11)
    O5 0.0564(8) 0.0360(7) 0.1062(13) -0.0139(6) 0.0308(8) -0.0144(7)
    O6 0.0363(6) 0.0518(7) 0.0304(6) 0.0068(5) 0.0058(5) -0.0001(5)
    O7 0.0482(8) 0.0815(11) 0.0506(8) 0.0230(7) 0.0050(6) 0.0112(7)
    O8 0.0352(6) 0.0376(6) 0.0502(7) 0.0009(5) 0.0024(5) -0.0093(5)
    O9 0.0561(9) 0.0722(10) 0.0559(9) 0.0083(8) -0.0077(7) -0.0200(8)
_geom_special_details
;
 All esds (except the esd in the dihedral angle between two l.s. planes)
 are estimated using the full covariance matrix.  The cell esds are taken
 into account individually in the estimation of esds in distances, angles
 and torsion angles; correlations between esds in cell parameters are only
 used when they are defined by crystal symmetry.  An approximate (isotropic)
 treatment of cell esds is used for estimating esds involving l.s. planes.
;
loop_
    _geom_bond_atom_site_label_1
    _geom_bond_atom_site_label_2
    _geom_bond_site_symmetry_2
    _geom_bond_distance
    _geom_bond_publ_flag
    C1 N1 . 1.468(2) ?
    C1 C13 . 1.507(2) ?
    C1 C2 . 1.536(2) ?
    C1 H1 . 0.9800 ?
    C2 O6 . 1.4293(19) ?
    C2 C3 . 1.516(2) ?
    C2 H2 . 0.9800 ?
    C3 O8 . 1.444(2) ?
    C3 C4 . 1.511(2) ?
    C3 H3 . 0.9800 ?
    C4 N1 . 1.472(2) ?
    C4 H4A . 0.9700 ?
    C4 H4B . 0.9700 ?
    C5 O1 . 1.214(2) ?
    C5 N1 . 1.344(2) ?
    C5 O2 . 1.3476(19) ?
    C6 O2 . 1.4371(19) ?
    C6 C7 . 1.496(3) ?
    C6 H6A . 0.9700 ?
    C6 H6B . 0.9700 ?
    C7 C8 . 1.382(3) ?
    C7 C12 . 1.385(3) ?
    C8 C9 . 1.373(3) ?
    C8 H8 . 0.9300 ?
    C9 C10 . 1.368(3) ?
    C9 H9 . 0.9300 ?
    C10 C11 . 1.372(3) ?
    C10 N2 . 1.476(3) ?
    C11 C12 . 1.382(3) ?
    C11 H11 . 0.9300 ?
    C12 H12 . 0.9300 ?
    C13 C18 . 1.376(2) ?
    C13 C14 . 1.388(2) ?
    C14 C15 . 1.377(2) ?
    C14 H14 . 0.9300 ?
    C15 C16 . 1.381(3) ?
    C15 H15 . 0.9300 ?
    C16 O5 . 1.369(2) ?
    C16 C17 . 1.378(3) ?
    C17 C18 . 1.388(3) ?
    C17 H17 . 0.9300 ?
    C18 H18 . 0.9300 ?
    C19 O5 . 1.409(3) ?
    C19 H19A . 0.9600 ?
    C19 H19B . 0.9600 ?
    C19 H19C . 0.9600 ?
    C20 O7 . 1.191(2) ?
    C20 O6 . 1.354(2) ?
    C20 C21 . 1.488(3) ?
    C21 H21A . 0.9600 ?
    C21 H21B . 0.9600 ?
    C21 H21C . 0.9600 ?
    C22 O9 . 1.195(2) ?
    C22 O8 . 1.337(2) ?
    C22 C23 . 1.490(3) ?
    C23 H23A . 0.9600 ?
    C23 H23B . 0.9600 ?
    C23 H23C . 0.9600 ?
    N2 O3 . 1.218(3) ?
    N2 O4 . 1.210(3) ?
loop_
    _geom_angle_atom_site_label_1
    _geom_angle_atom_site_label_2
    _geom_angle_atom_site_label_3
    _geom_angle_site_symmetry_1
    _geom_angle_site_symmetry_3
    _geom_angle
    _geom_angle_publ_flag
    N1 C1 C13 . . 115.20(13) ?
    N1 C1 C2 . . 101.03(12) ?
    C13 C1 C2 . . 111.89(12) ?
    N1 C1 H1 . . 109.5 ?
    C13 C1 H1 . . 109.5 ?
    C2 C1 H1 . . 109.5 ?
    O6 C2 C3 . . 115.70(13) ?
    O6 C2 C1 . . 108.19(12) ?
    C3 C2 C1 . . 105.25(13) ?
    O6 C2 H2 . . 109.2 ?
    C3 C2 H2 . . 109.2 ?
    C1 C2 H2 . . 109.2 ?
    O8 C3 C4 . . 107.94(14) ?
    O8 C3 C2 . . 109.73(13) ?
    C4 C3 C2 . . 101.92(13) ?
    O8 C3 H3 . . 112.2 ?
    C4 C3 H3 . . 112.2 ?
    C2 C3 H3 . . 112.2 ?
    N1 C4 C3 . . 103.88(13) ?
    N1 C4 H4A . . 111.0 ?
    C3 C4 H4A . . 111.0 ?
    N1 C4 H4B . . 111.0 ?
    C3 C4 H4B . . 111.0 ?
    H4A C4 H4B . . 109.0 ?
    O1 C5 N1 . . 124.23(15) ?
    O1 C5 O2 . . 124.12(15) ?
    N1 C5 O2 . . 111.62(14) ?
    O2 C6 C7 . . 109.81(15) ?
    O2 C6 H6A . . 109.7 ?
    C7 C6 H6A . . 109.7 ?
    O2 C6 H6B . . 109.7 ?
    C7 C6 H6B . . 109.7 ?
    H6A C6 H6B . . 108.2 ?
    C8 C7 C12 . . 119.00(18) ?
    C8 C7 C6 . . 118.12(17) ?
    C12 C7 C6 . . 122.73(17) ?
    C9 C8 C7 . . 120.8(2) ?
    C9 C8 H8 . . 119.6 ?
    C7 C8 H8 . . 119.6 ?
    C10 C9 C8 . . 119.0(2) ?
    C10 C9 H9 . . 120.5 ?
    C8 C9 H9 . . 120.5 ?
    C9 C10 C11 . . 121.97(19) ?
    C9 C10 N2 . . 118.7(2) ?
    C11 C10 N2 . . 119.3(2) ?
    C10 C11 C12 . . 118.5(2) ?
    C10 C11 H11 . . 120.8 ?
    C12 C11 H11 . . 120.8 ?
    C11 C12 C7 . . 120.73(18) ?
    C11 C12 H12 . . 119.6 ?
    C7 C12 H12 . . 119.6 ?
    C18 C13 C14 . . 118.23(15) ?
    C18 C13 C1 . . 120.44(15) ?
    C14 C13 C1 . . 121.24(14) ?
    C15 C14 C13 . . 120.91(16) ?
    C15 C14 H14 . . 119.5 ?
    C13 C14 H14 . . 119.5 ?
    C14 C15 C16 . . 120.28(16) ?
    C14 C15 H15 . . 119.9 ?
    C16 C15 H15 . . 119.9 ?
    O5 C16 C17 . . 125.10(17) ?
    O5 C16 C15 . . 115.33(17) ?
    C17 C16 C15 . . 119.56(16) ?
    C16 C17 C18 . . 119.65(17) ?
    C16 C17 H17 . . 120.2 ?
    C18 C17 H17 . . 120.2 ?
    C13 C18 C17 . . 121.37(17) ?
    C13 C18 H18 . . 119.3 ?
    C17 C18 H18 . . 119.3 ?
    O5 C19 H19A . . 109.5 ?
    O5 C19 H19B . . 109.5 ?
    H19A C19 H19B . . 109.5 ?
    O5 C19 H19C . . 109.5 ?
    H19A C19 H19C . . 109.5 ?
    H19B C19 H19C . . 109.5 ?
    O7 C20 O6 . . 122.57(17) ?
    O7 C20 C21 . . 126.14(17) ?
    O6 C20 C21 . . 111.29(16) ?
    C20 C21 H21A . . 109.5 ?
    C20 C21 H21B . . 109.5 ?
    H21A C21 H21B . . 109.5 ?
    C20 C21 H21C . . 109.5 ?
    H21A C21 H21C . . 109.5 ?
    H21B C21 H21C . . 109.5 ?
    O9 C22 O8 . . 123.71(17) ?
    O9 C22 C23 . . 125.35(17) ?
    O8 C22 C23 . . 110.92(15) ?
    C22 C23 H23A . . 109.5 ?
    C22 C23 H23B . . 109.5 ?
    H23A C23 H23B . . 109.5 ?
    C22 C23 H23C . . 109.5 ?
    H23A C23 H23C . . 109.5 ?
    H23B C23 H23C . . 109.5 ?
    C5 N1 C1 . . 124.66(13) ?
    C5 N1 C4 . . 119.39(14) ?
    C1 N1 C4 . . 112.69(12) ?
    O3 N2 O4 . . 124.1(2) ?
    O3 N2 C10 . . 118.1(2) ?
    O4 N2 C10 . . 117.8(2) ?
    C5 O2 C6 . . 113.56(13) ?
    C16 O5 C19 . . 118.13(17) ?
    C20 O6 C2 . . 116.07(13) ?
    C22 O8 C3 . . 117.36(13) ?
loop_
    _geom_torsion_atom_site_label_1
    _geom_torsion_atom_site_label_2
    _geom_torsion_atom_site_label_3
    _geom_torsion_atom_site_label_4
    _geom_torsion_site_symmetry_1
    _geom_torsion_site_symmetry_2
    _geom_torsion_site_symmetry_3
    _geom_torsion_site_symmetry_4
    _geom_torsion
    _geom_torsion_publ_flag
    N1 C1 C2 O6 . . . . -155.47(12) ?
    C13 C1 C2 O6 . . . . 81.46(16) ?
    N1 C1 C2 C3 . . . . -31.22(15) ?
    C13 C1 C2 C3 . . . . -154.29(13) ?
    O6 C2 C3 O8 . . . . 44.85(17) ?
    C1 C2 C3 O8 . . . . -74.51(15) ?
    O6 C2 C3 C4 . . . . 159.06(13) ?
    C1 C2 C3 C4 . . . . 39.70(16) ?
    O8 C3 C4 N1 . . . . 83.80(15) ?
    C2 C3 C4 N1 . . . . -31.73(16) ?
    O2 C6 C7 C8 . . . . -148.04(18) ?
    O2 C6 C7 C12 . . . . 36.3(3) ?
    C12 C7 C8 C9 . . . . 1.3(3) ?
    C6 C7 C8 C9 . . . . -174.4(2) ?
    C7 C8 C9 C10 . . . . 0.1(3) ?
    C8 C9 C10 C11 . . . . -1.2(3) ?
    C8 C9 C10 N2 . . . . 179.30(19) ?
    C9 C10 C11 C12 . . . . 0.9(3) ?
    N2 C10 C11 C12 . . . . -179.61(18) ?
    C10 C11 C12 C7 . . . . 0.6(3) ?
    C8 C7 C12 C11 . . . . -1.7(3) ?
    C6 C7 C12 C11 . . . . 173.92(19) ?
    N1 C1 C13 C18 . . . . 137.44(16) ?
    C2 C1 C13 C18 . . . . -107.93(17) ?
    N1 C1 C13 C14 . . . . -46.17(19) ?
    C2 C1 C13 C14 . . . . 68.47(19) ?
    C18 C13 C14 C15 . . . . 0.4(2) ?
    C1 C13 C14 C15 . . . . -176.07(15) ?
    C13 C14 C15 C16 . . . . 0.1(3) ?
    C14 C15 C16 O5 . . . . 179.04(16) ?
    C14 C15 C16 C17 . . . . -0.4(3) ?
    O5 C16 C17 C18 . . . . -179.27(19) ?
    C15 C16 C17 C18 . . . . 0.1(3) ?
    C14 C13 C18 C17 . . . . -0.7(3) ?
    C1 C13 C18 C17 . . . . 175.80(16) ?
    C16 C17 C18 C13 . . . . 0.5(3) ?
    O1 C5 N1 C1 . . . . -166.43(16) ?
    O2 C5 N1 C1 . . . . 15.2(2) ?
    O1 C5 N1 C4 . . . . -8.4(3) ?
    O2 C5 N1 C4 . . . . 173.30(14) ?
    C13 C1 N1 C5 . . . . -68.82(19) ?
    C2 C1 N1 C5 . . . . 170.43(14) ?
    C13 C1 N1 C4 . . . . 131.85(14) ?
    C2 C1 N1 C4 . . . . 11.10(16) ?
    C3 C4 N1 C5 . . . . -147.44(15) ?
    C3 C4 N1 C1 . . . . 13.09(18) ?
    C9 C10 N2 O3 . . . . 16.0(3) ?
    C11 C10 N2 O3 . . . . -163.5(2) ?
    C9 C10 N2 O4 . . . . -162.9(2) ?
    C11 C10 N2 O4 . . . . 17.7(3) ?
    O1 C5 O2 C6 . . . . 7.0(2) ?
    N1 C5 O2 C6 . . . . -174.71(15) ?
    C7 C6 O2 C5 . . . . -168.20(15) ?
    C17 C16 O5 C19 . . . . -4.5(3) ?
    C15 C16 O5 C19 . . . . 176.2(2) ?
    O7 C20 O6 C2 . . . . -4.1(2) ?
    C21 C20 O6 C2 . . . . 175.16(15) ?
    C3 C2 O6 C20 . . . . 85.09(17) ?
    C1 C2 O6 C20 . . . . -157.16(13) ?
    O9 C22 O8 C3 . . . . 2.4(3) ?
    C23 C22 O8 C3 . . . . -176.13(15) ?
    C4 C3 O8 C22 . . . . 141.18(15) ?
    C2 C3 O8 C22 . . . . -108.54(16) ?
loop_
    _geom_hbond_atom_site_label_D
    _geom_hbond_atom_site_label_H
    _geom_hbond_atom_site_label_A
    _geom_hbond_site_symmetry_A
    _geom_hbond_distance_DH
    _geom_hbond_distance_HA
    _geom_hbond_distance_DA
    _geom_hbond_angle_DHA
    C4 H4B O7 4_546 0.97 2.60 3.129(2) 115
    C6 H6A O1 5_657 0.97 2.54 3.250(2) 130
_shelx_space_group_comment
;
The symmetry employed for this shelxl refinement is uniquely defined
by the following loop, which should always be used as a source of
symmetry information in preference to the above space-group names.
They are only intended as comments.
;
_shelx_estimated_absorpt_T_min     0.958
_shelx_estimated_absorpt_T_max     0.981
_shelx_hkl_file
;
   2   0   0    0.54    0.02
   2   0   0    0.47    0.02
  -2   0   0    0.51    0.02
  -2   0   0    0.62    0.02
   2   0   0    0.50    0.02
   4   0   0    5.81    0.13
   4   0   0    5.74    0.13
   4   0   0    5.80    0.13
   4   0   0    5.67    0.13
  -4   0   0    5.48    0.13
  -4   0   0    5.44    0.13
  -4   0   0    5.51    0.13
  -4   0   0    5.81    0.14
   6   0   0   55.46    1.11
  -6   0   0   55.15    1.11
   6   0   0   54.16    1.09
  -6   0   0   56.25    1.25
  -6   0   0   56.24    1.10
  -6   0   0   58.35    1.10
   6   0   0   56.44    1.11
  -8   0   0    0.97    0.05
   8   0   0    1.08    0.05
   8   0   0    1.00    0.05
  -8   0   0    0.97    0.05
   8   0   0    1.02    0.05
  -8   0   0    0.99    0.05
 -10   0   0    0.11    0.02
 -10   0   0    0.08    0.03
  10   0   0    0.14    0.03
  10   0   0    0.12    0.03
  10   0   0    0.09    0.02
  12   0   0  282.26    5.33
  12   0   0  274.97    5.37
 -12   0   0  281.22    5.37
 -14   0   0   27.62    0.60
 -14   0   0   27.48    0.61
  14   0   0   26.18    0.59
  14   0   0   26.55    0.60
  14   0   0   26.27    0.60
 -16   0   0    3.00    0.14
  16   0   0    3.05    0.14
  16   0   0    3.03    0.14
 -18   0   0   19.38    0.50
  18   0   0   19.88    0.50
 -20   0   0    6.15    0.24
  20   0   0    5.62    0.23
 -22   0   0    0.72    0.11
  22   0   0    0.88    0.11
 -24   0   0    2.44    0.18
  24   0   0    2.80    0.19
  26   0   0    0.03    0.07
 -26   0   0    0.00    0.07
   1  -1   0   11.59    0.23
   1  -1   0   11.25    0.23
  -1   1   0   11.05    0.27
  -1   1   0   11.33    0.23
   3  -1   0   33.84    0.65
  -3  -1   0   32.68    0.63
   3  -1   0   33.26    0.64
   3  -1   0   29.55    0.66
  -3  -1   0   34.19    0.64
   3   1   0   32.06    0.63
   3   1   0   33.48    0.64
  -3   1   0   32.25    0.66
  -3   1   0   33.10    0.64
   3   1   0   33.32    0.64
  -3   1   0   32.62    0.64
  -3   1   0   32.92    0.65
  -3   1   0   33.23    0.74
  -3   1   0   32.84    0.64
   3   1   0   33.32    0.64
   5  -1   0   79.62    1.55
   5  -1   0   79.39    1.53
  -5  -1   0   80.20    1.54
   5  -1   0   81.22    1.54
  -5   1   0   80.62    1.55
   5   1   0   80.43    1.54
   5   1   0   79.07    1.77
  -5   1   0   79.38    1.54
   5   1   0   79.02    1.54
  -5   1   0   80.74    1.53
  -5   1   0   81.65    1.54
  -5   1   0   78.91    1.77
   5   1   0   77.37    1.54
   7  -1   0    0.55    0.04
   7  -1   0    0.58    0.04
   7  -1   0    0.55    0.04
  -7  -1   0    0.53    0.04
  -7   1   0    0.51    0.04
   7   1   0    0.52    0.03
   7   1   0    0.54    0.04
   7   1   0    0.52    0.03
  -7   1   0    0.64    0.04
   7   1   0    0.55    0.03
  -7   1   0    0.57    0.04
   9  -1   0    7.91    0.20
   9  -1   0    8.26    0.21
   9  -1   0    8.26    0.21
  -9  -1   0    7.70    0.20
  -9   1   0    8.12    0.23
   9   1   0    7.91    0.20
  -9   1   0    7.93    0.20
   9   1   0    8.19    0.21
  -9   1   0    8.35    0.21
   9   1   0    7.96    0.19
   9   1   0    8.02    0.20
  11  -1   0    1.08    0.06
  11  -1   0    1.14    0.07
 -11  -1   0    1.09    0.07
 -11   1   0    1.09    0.06
  11   1   0    1.08    0.06
 -11   1   0    0.99    0.07
  11   1   0    1.02    0.06
  11   1   0    1.07    0.06
 -11   1   0    0.83    0.07
 -13  -1   0    0.05    0.03
  13  -1   0    0.07    0.03
  13  -1   0    0.09    0.04
  13   1   0    0.06    0.03
 -13   1   0    0.08    0.04
 -13   1   0    0.03    0.02
  13   1   0    0.12    0.04
 -13   1   0    0.02    0.02
 -13   1   0    0.10    0.03
  13   1   0    0.05    0.02
  15  -1   0    0.48    0.07
  15  -1   0    0.38    0.05
 -15  -1   0    0.60    0.07
 -15   1   0    0.42    0.06
  15   1   0    0.41    0.05
  15   1   0    0.52    0.06
 -15   1   0    0.39    0.06
  15   1   0    0.51    0.07
  17  -1   0    1.09    0.10
 -17  -1   0    1.07    0.09
  17   1   0    1.10    0.10
 -17   1   0    0.91    0.09
 -19  -1   0    6.69    0.24
  19  -1   0    6.79    0.25
 -19   1   0    7.00    0.25
  19   1   0    6.80    0.25
 -21  -1   0    2.46    0.15
  21  -1   0    2.45    0.16
  21   1   0    2.37    0.15
 -21   1   0    2.49    0.16
 -23  -1   0    0.59    0.09
  23  -1   0    0.37    0.08
  23   1   0    0.45    0.10
 -23   1   0    0.37    0.09
 -25  -1   0    4.38    0.22
  25  -1   0    4.10    0.23
 -25   1   0    4.28    0.23
  25   1   0    4.06    0.23
   0   2   0    4.66    0.14
   2  -2   0  115.59    2.17
   2  -2   0  112.56    2.17
   2   2   0  108.96    2.17
  -2   2   0  110.56    2.18
  -2   2   0  113.42    2.52
  -2   2   0  111.13    2.16
  -2   2   0  114.43    2.23
  -2   2   0  113.97    2.17
   2   2   0  112.86    2.17
   4  -2   0   72.42    1.37
  -4  -2   0   69.74    1.35
  -4   2   0   71.77    1.36
  -4   2   0   70.53    1.36
  -4   2   0   70.05    1.36
  -4   2   0   69.94    1.41
  -4   2   0   70.15    1.35
   4   2   0   71.56    1.36
  -4   2   0   67.06    1.57
   4   2   0   70.29    1.36
   4   2   0   69.97    1.35
   6  -2   0    1.35    0.06
  -6  -2   0    1.23    0.05
  -6   2   0    1.24    0.06
  -6   2   0    1.30    0.05
  -6   2   0    1.23    0.06
   6   2   0    1.29    0.05
   6   2   0    1.28    0.05
  -6   2   0    1.20    0.05
  -6   2   0    1.34    0.07
   6   2   0    1.34    0.05
  -6   2   0    1.22    0.05
  -8  -2   0   24.34    0.51
   8  -2   0   25.63    0.53
  -8   2   0   24.23    0.51
   8   2   0   24.12    0.51
  -8   2   0   24.63    0.52
   8   2   0   23.23    0.51
  -8   2   0   24.14    0.52
  -8   2   0   24.75    0.51
   8   2   0   23.91    0.50
  -8   2   0   25.25    0.60
 -10  -2   0    0.85    0.06
  10  -2   0    0.84    0.07
  10   2   0    0.82    0.06
 -10   2   0    0.91    0.07
 -10   2   0    0.79    0.05
  10   2   0    0.67    0.05
 -10   2   0    0.88    0.07
  10   2   0    0.77    0.05
 -10   2   0    0.77    0.06
  12  -2   0    3.45    0.14
 -12  -2   0    3.50    0.13
 -12   2   0    3.59    0.14
  12   2   0    3.47    0.13
 -12   2   0    3.15    0.14
  12   2   0    3.60    0.13
  12   2   0    3.40    0.11
 -12   2   0    3.47    0.13
 -12   2   0    3.37    0.12
 -14  -2   0    1.64    0.09
  14  -2   0    1.70    0.10
 -14   2   0    1.48    0.10
  14   2   0    1.56    0.09
  14   2   0    1.44    0.09
 -14   2   0    1.63    0.08
 -14   2   0    1.45    0.09
 -14   2   0    1.57    0.08
  16  -2   0    2.52    0.13
 -16  -2   0    2.37    0.12
  16   2   0    2.42    0.12
 -16   2   0    2.57    0.13
  16   2   0    2.47    0.12
 -16   2   0    2.24    0.13
  16   2   0    2.59    0.13
 -18  -2   0    0.79    0.09
  18  -2   0    0.86    0.10
 -18   2   0    0.66    0.08
 -18   2   0    0.93    0.11
  18   2   0    0.82    0.09
 -20  -2   0    1.79    0.13
  20  -2   0    1.91    0.14
 -20   2   0    1.79    0.14
  20   2   0    1.92    0.13
  22  -2   0    0.35    0.09
 -22  -2   0    0.63    0.09
  22   2   0    0.69    0.10
 -22   2   0    0.65    0.11
  24  -2   0    0.38    0.09
 -24  -2   0    0.73    0.11
  24   2   0    0.65    0.11
 -24   2   0    0.60    0.11
 -26  -2   0    0.93    0.12
  26  -2   0    0.77    0.13
  26   2   0    0.86    0.13
 -26   2   0    1.02    0.14
  -1   3   0    6.00    0.13
  -1   3   0    6.24    0.13
  -1   3   0    5.86    0.18
   1   3   0    5.60    0.18
  -1   3   0    5.99    0.14
  -3   3   0   22.45    0.44
  -3   3   0   22.11    0.44
   3   3   0   22.22    0.43
   3   3   0   21.91    0.44
  -3   3   0   21.52    0.49
  -3   3   0   21.80    0.43
  -3   3   0   21.91    0.45
  -3   3   0   20.83    0.54
   5  -3   0    8.86    0.21
   5   3   0    8.30    0.20
  -5   3   0    8.84    0.21
  -5   3   0    8.57    0.23
   5   3   0    8.79    0.20
  -5   3   0    9.31    0.21
   5   3   0    8.76    0.19
  -5   3   0    8.86    0.20
   5   3   0    8.81    0.18
  -5   3   0    8.58    0.20
  -5   3   0    8.62    0.26
  -7  -3   0   27.62    0.55
   7  -3   0   28.23    0.59
  -7   3   0   27.91    0.59
   7   3   0   27.50    0.57
  -7   3   0   27.75    0.68
  -7   3   0   28.74    0.58
   7   3   0   28.72    0.57
   7   3   0   27.57    0.56
  -7   3   0   27.57    0.57
  -7   3   0   27.66    0.58
  -7   3   0   28.00    0.61
   7   3   0   27.83    0.57
   9  -3   0   57.33    1.18
  -9  -3   0   57.40    1.14
  -9   3   0   59.44    1.15
  -9   3   0   59.17    1.16
   9   3   0   59.35    1.14
  -9   3   0   57.06    1.17
  -9   3   0   57.75    1.18
   9   3   0   58.72    1.16
  -9   3   0   58.73    1.20
   9   3   0   57.06    1.15
   9   3   0   57.58    1.16
  -9   3   0   59.66    1.35
  11  -3   0    0.03    0.03
 -11  -3   0    0.07    0.03
 -11   3   0    0.12    0.04
 -11   3   0    0.07    0.02
 -11   3   0    0.06    0.02
  11   3   0    0.08    0.03
  11   3   0    0.08    0.02
  11   3   0    0.11    0.03
  11   3   0    0.08    0.03
 -11   3   0    0.10    0.04
  13  -3   0    2.20    0.11
 -13  -3   0    1.96    0.09
 -13   3   0    2.05    0.12
 -13   3   0    2.05    0.10
 -13   3   0    2.18    0.10
 -13   3   0    2.08    0.11
  13   3   0    1.98    0.10
  13   3   0    2.05    0.09
  13   3   0    2.14    0.10
 -15  -3   0    2.01    0.10
  15  -3   0    2.16    0.12
 -15   3   0    2.02    0.13
 -15   3   0    1.96    0.12
 -15   3   0    1.98    0.10
  15   3   0    2.00    0.10
  15   3   0    2.04    0.10
  15   3   0    2.14    0.11
  17  -3   0    3.27    0.16
 -17  -3   0    3.53    0.15
  17   3   0    3.63    0.15
 -17   3   0    3.75    0.17
  17   3   0    3.53    0.15
 -17   3   0    3.72    0.18
  17   3   0    3.39    0.16
 -19  -3   0    2.56    0.14
  19  -3   0    2.58    0.16
 -19   3   0    2.30    0.15
 -19   3   0    2.64    0.16
  19   3   0    2.76    0.15
  21  -3   0   22.79    0.60
 -21  -3   0   22.02    0.55
 -21   3   0   23.27    0.63
 -21   3   0   22.10    0.59
  21   3   0   22.11    0.57
 -23  -3   0    0.33    0.07
  23  -3   0    0.44    0.10
 -23   3   0    0.23    0.08
  23   3   0    0.24    0.08
 -25  -3   0    2.14    0.16
  25  -3   0    2.32    0.19
  25   3   0    2.17    0.17
 -25   3   0    1.85    0.18
   0   4   0  193.99    4.32
   0   4   0  188.59    3.88
   0   4   0  202.26    3.77
   0   4   0  198.98    3.79
   2   4   0   22.74    0.45
  -2   4   0   23.52    0.46
  -2   4   0   22.93    0.48
   2   4   0   23.09    0.46
   2   4   0   21.68    0.57
  -2   4   0   22.69    0.58
  -2   4   0   23.74    0.46
  -4   4   0  105.22    2.14
  -4   4   0  102.50    2.37
  -4   4   0  106.23    2.04
  -4   4   0  108.65    2.05
  -4   4   0  105.99    2.02
   4   4   0  103.54    2.04
   4   4   0  104.87    2.03
  -4   4   0  108.67    2.04
   6  -4   0    3.66    0.11
  -6   4   0    3.64    0.11
   6   4   0    3.90    0.11
   6   4   0    3.65    0.10
  -6   4   0    3.87    0.12
  -6   4   0    3.79    0.14
  -6   4   0    3.66    0.15
  -6   4   0    3.65    0.12
   6   4   0    3.82    0.11
  -6   4   0    3.75    0.11
   6   4   0    3.79    0.09
   8  -4   0    2.09    0.09
   8   4   0    2.12    0.08
  -8   4   0    2.08    0.09
   8   4   0    1.90    0.07
  -8   4   0    2.01    0.08
  -8   4   0    2.13    0.09
  -8   4   0    2.13    0.08
  -8   4   0    2.03    0.11
  -8   4   0    2.07    0.10
   8   4   0    2.16    0.08
   8   4   0    2.17    0.08
  10  -4   0    2.04    0.10
  10   4   0    2.02    0.09
 -10   4   0    2.09    0.12
  10   4   0    1.94    0.08
 -10   4   0    2.19    0.10
  10   4   0    1.83    0.09
 -10   4   0    1.82    0.09
 -10   4   0    2.00    0.10
  10   4   0    1.90    0.08
 -10   4   0    1.88    0.09
 -10   4   0    1.91    0.09
  12  -4   0    0.04    0.03
 -12   4   0    0.03    0.02
 -12   4   0    0.15    0.04
 -12   4   0    0.11    0.05
  12   4   0    0.01    0.02
  12   4   0    0.05    0.02
 -12   4   0    0.04    0.02
  12   4   0    0.09    0.03
  12   4   0    0.01    0.02
 -14  -4   0    1.89    0.09
  14  -4   0    2.03    0.12
  14   4   0    1.93    0.10
  14   4   0    1.99    0.10
  14   4   0    1.86    0.11
 -14   4   0    1.87    0.10
 -14   4   0    1.82    0.11
  14   4   0    2.05    0.09
 -14   4   0    1.98    0.13
  16  -4   0   10.83    0.32
  16   4   0   10.51    0.31
 -16   4   0   10.41    0.32
  16   4   0   10.27    0.29
 -16   4   0   10.42    0.35
  16   4   0   10.58    0.29
  18  -4   0    6.58    0.25
 -18  -4   0    6.20    0.21
  18   4   0    6.48    0.23
  18   4   0    6.58    0.24
 -18   4   0    6.76    0.27
 -18   4   0    6.52    0.25
  20  -4   0    3.27    0.19
 -20  -4   0    3.12    0.15
  20   4   0    2.95    0.17
 -20   4   0    3.25    0.19
 -20   4   0    3.34    0.19
 -22  -4   0    2.78    0.16
  22  -4   0    2.72    0.19
 -22   4   0    3.15    0.19
  22   4   0    3.08    0.17
 -22   4   0    3.18    0.20
 -24  -4   0    2.36    0.16
  24  -4   0    2.27    0.19
 -24   4   0    2.56    0.19
  24   4   0    2.47    0.17
   1   5   0    3.23    0.14
   1   5   0    3.17    0.09
  -1   5   0    2.92    0.14
  -1   5   0    3.14    0.14
  -1   5   0    3.03    0.09
  -1   5   0    3.11    0.10
   1   5   0    3.24    0.14
   1   5   0    3.24    0.09
  -3   5   0   17.65    0.36
  -3   5   0   17.25    0.39
  -3   5   0   16.90    0.48
   3   5   0   17.81    0.45
   3   5   0   18.46    0.37
   3   5   0   18.01    0.38
   3   5   0   17.35    0.47
  -3   5   0   17.77    0.38
  -3   5   0   18.47    0.38
  -5   5   0   33.70    0.83
  -5   5   0   33.66    0.69
   5   5   0   33.05    0.67
  -5   5   0   33.09    0.69
   5   5   0   33.33    0.68
  -5   5   0   33.80    0.67
  -5   5   0   34.60    0.76
  -5   5   0   33.03    0.69
   7  -5   0    0.27    0.02
   7   5   0    0.32    0.04
   7   5   0    0.29    0.03
  -7   5   0    0.27    0.04
  -7   5   0    0.33    0.04
  -7   5   0    0.27    0.04
  -7   5   0    0.21    0.03
  -7   5   0    0.33    0.06
  -7   5   0    0.24    0.05
   7   5   0    0.29    0.03
   7   5   0    0.25    0.04
  -9   5   0    6.63    0.25
  -9   5   0    6.86    0.22
  -9   5   0    6.59    0.20
   9   5   0    6.93    0.19
   9   5   0    6.72    0.19
  -9   5   0    6.97    0.19
   9   5   0    6.76    0.19
  -9   5   0    7.00    0.21
  -9   5   0    7.07    0.19
   9   5   0    6.70    0.17
  11  -5   0    3.57    0.15
 -11   5   0    3.81    0.15
 -11   5   0    3.57    0.13
 -11   5   0    3.75    0.13
  11   5   0    3.83    0.14
 -11   5   0    3.77    0.15
 -11   5   0    4.05    0.16
 -11   5   0    4.03    0.19
  11   5   0    3.87    0.12
  11   5   0    3.72    0.13
  13  -5   0    0.01    0.04
  13   5   0    0.01    0.02
 -13   5   0    0.03    0.05
  13   5   0    0.03    0.03
 -13   5   0   -0.02    0.04
 -13   5   0   -0.05    0.02
  13   5   0    0.01    0.02
  15  -5   0    5.56    0.21
 -15   5   0    6.09    0.22
 -15   5   0    5.72    0.19
 -15   5   0    5.85    0.25
  15   5   0    5.67    0.18
  15   5   0    5.80    0.21
  15   5   0    5.52    0.19
  17  -5   0    5.15    0.22
 -17   5   0    5.17    0.24
  17   5   0    5.31    0.19
 -17   5   0    5.09    0.22
  17   5   0    5.86    0.21
  19  -5   0    0.83    0.11
 -19   5   0    0.70    0.10
 -19   5   0    0.79    0.11
  19   5   0    0.72    0.09
  19   5   0    0.83    0.09
  21  -5   0    0.26    0.08
 -21   5   0    0.25    0.08
 -21   5   0    0.29    0.08
  23  -5   0    0.04    0.07
 -23   5   0    0.30    0.09
 -23   5   0    0.18    0.09
   0   6   0   15.18    0.44
   0   6   0   15.62    0.33
   0   6   0   14.81    0.41
   0   6   0   15.51    0.35
   0   6   0   15.30    0.33
  -2   6   0    0.66    0.04
  -2   6   0    0.66    0.05
   2   6   0    0.55    0.04
   2   6   0    0.58    0.08
   2   6   0    0.53    0.08
  -2   6   0    0.62    0.03
  -2   6   0    0.59    0.08
   2   6   0    0.65    0.05
   4   6   0    0.99    0.05
  -4   6   0    0.98    0.09
  -4   6   0    0.96    0.05
   4   6   0    0.96    0.09
  -4   6   0    0.98    0.06
  -4   6   0    1.05    0.06
   4   6   0    1.04    0.09
   4   6   0    1.09    0.06
   6   6   0    2.90    0.14
   6   6   0    2.83    0.15
  -6   6   0    2.87    0.11
  -6   6   0    3.06    0.11
  -6   6   0    2.95    0.15
  -6   6   0    2.97    0.10
   6   6   0    3.07    0.11
  -6   6   0    3.09    0.16
   6   6   0    3.04    0.10
  -8   6   0    9.06    0.24
  -8   6   0    9.12    0.24
  -8   6   0    8.93    0.22
  -8   6   0    9.06    0.31
   8   6   0    8.75    0.23
  -8   6   0    9.22    0.29
   8   6   0    8.51    0.23
   8   6   0    8.75    0.21
  10   6   0    0.96    0.07
 -10   6   0    0.76    0.10
  10   6   0    0.78    0.06
 -10   6   0    0.90    0.08
  10   6   0    0.87    0.07
 -10   6   0    1.04    0.07
 -10   6   0    0.87    0.07
 -10   6   0    0.85    0.10
 -12   6   0    0.31    0.08
 -12   6   0    0.33    0.07
  12   6   0    0.37    0.05
  12   6   0    0.39    0.06
  12   6   0    0.31    0.04
 -12   6   0    0.28    0.05
  14   6   0    2.36    0.11
 -14   6   0    2.11    0.14
 -14   6   0    2.18    0.12
 -14   6   0    2.35    0.16
  14   6   0    2.55    0.13
  14   6   0    2.48    0.11
 -16   6   0    0.20    0.07
  16   6   0    0.11    0.05
  16   6   0    0.12    0.04
 -16   6   0    0.08    0.04
 -16   6   0    0.07    0.07
  18  -6   0    1.55    0.13
 -18   6   0    1.95    0.16
  18   6   0    1.61    0.11
 -18   6   0    1.42    0.14
  18   6   0    1.62    0.13
  20  -6   0    0.32    0.08
  20   6   0    0.30    0.07
 -20   6   0    0.39    0.10
 -20   6   0    0.31    0.08
   1   7   0    0.47    0.05
  -1   7   0    0.54    0.09
   1   7   0    0.54    0.05
  -1   7   0    0.45    0.05
   1   7   0    0.56    0.08
   1   7   0    0.47    0.08
  -1   7   0    0.53    0.05
  -1   7   0    0.53    0.03
  -1   7   0    0.59    0.08
  -1   7   0    0.42    0.05
  -3   7   0    3.67    0.18
   3   7   0    3.68    0.18
  -3   7   0    3.74    0.13
   3   7   0    3.72    0.18
  -3   7   0    3.88    0.19
   3   7   0    3.67    0.13
  -3   7   0    3.71    0.13
   3   7   0    3.83    0.13
  -3   7   0    3.75    0.10
   5   7   0    6.63    0.15
  -5   7   0    6.66    0.26
  -5   7   0    6.71    0.19
  -5   7   0    6.90    0.26
   5   7   0    6.63    0.19
   5   7   0    6.44    0.19
  -5   7   0    6.45    0.19
   5   7   0    6.91    0.26
  -5   7   0    6.65    0.17
   7   7   0    4.38    0.15
  -7   7   0    4.48    0.15
  -7   7   0    4.29    0.15
  -7   7   0    4.17    0.13
   7   7   0    4.26    0.12
  -7   7   0    4.38    0.20
  -7   7   0    4.40    0.21
   7   7   0    4.40    0.15
   7   7   0    4.29    0.20
   9   7   0   13.98    0.35
   9   7   0   14.62    0.42
  -9   7   0   13.86    0.36
  -9   7   0   13.90    0.35
   9   7   0   14.33    0.34
   9   7   0   14.19    0.32
  -9   7   0   14.98    0.45
  -9   7   0   13.57    0.41
  -9   7   0   14.24    0.34
 -11   7   0    0.43    0.09
 -11   7   0    0.55    0.09
  11   7   0    0.54    0.09
  11   7   0    0.41    0.06
 -11   7   0    0.46    0.06
  11   7   0    0.55    0.06
  11   7   0    0.56    0.06
  13   7   0    0.17    0.04
  13   7   0    0.22    0.05
 -13   7   0    0.15    0.06
 -13   7   0    0.22    0.08
  13   7   0    0.20    0.04
  13   7   0    0.18    0.06
 -13   7   0    0.18    0.05
  15   7   0    0.32    0.06
 -15   7   0    0.30    0.06
 -15   7   0    0.19    0.08
  15   7   0    0.28    0.05
 -17   7   0    1.41    0.15
  17   7   0    1.31    0.10
  17   7   0    1.18    0.12
 -19   7   0    0.28    0.10
  19   7   0    0.25    0.06
  19   7   0    0.23    0.07
   0   8   0    0.70    0.06
   0   8   0    0.72    0.10
   0   8   0    0.72    0.04
   0   8   0    0.69    0.07
   0   8   0    0.82    0.11
  -2   8   0    1.05    0.12
   2   8   0    1.23    0.13
  -2   8   0    1.09    0.08
   2   8   0    1.20    0.05
  -2   8   0    1.28    0.12
   2   8   0    1.16    0.08
  -2   8   0    1.07    0.05
  -2   8   0    1.14    0.08
   2   8   0    1.23    0.08
   2   8   0    1.17    0.05
   4   8   0   -0.01    0.03
   4   8   0    0.02    0.05
  -4   8   0   -0.02    0.05
  -4   8   0    0.03    0.03
  -4   8   0   -0.05    0.05
  -4   8   0    0.01    0.02
  -4   8   0    0.02    0.03
   4   8   0    0.00    0.02
   4   8   0    0.03    0.03
   4   8   0   -0.01    0.02
  -6   8   0   14.41    0.37
   6   8   0   14.50    0.32
   6   8   0   14.57    0.44
   6   8   0   14.25    0.35
  -6   8   0   14.23    0.33
  -6   8   0   15.18    0.45
  -6   8   0   14.76    0.36
  -6   8   0   14.60    0.46
   6   8   0   14.76    0.36
   8   8   0    0.74    0.05
   8   8   0    0.74    0.07
  -8   8   0    0.87    0.07
   8   8   0    0.85    0.11
   8   8   0    0.77    0.08
  -8   8   0    0.80    0.11
  -8   8   0    0.60    0.06
  -8   8   0    0.63    0.10
  -8   8   0    0.71    0.08
  10   8   0    1.45    0.08
 -10   8   0    1.59    0.14
  10   8   0    1.39    0.10
  10   8   0    1.41    0.14
 -10   8   0    1.56    0.10
  10   8   0    1.51    0.09
 -10   8   0    1.46    0.14
  12   8   0    0.25    0.05
  12   8   0    0.25    0.05
 -12   8   0    0.10    0.07
  12   8   0    0.17    0.07
  12   8   0    0.21    0.06
 -12   8   0    0.23    0.05
 -12   8   0    0.26    0.09
 -14   8   0    0.03    0.08
 -14   8   0   -0.03    0.03
  14   8   0    0.03    0.04
  14   8   0    0.05    0.04
 -16   8   0    1.74    0.17
  16   8   0    1.74    0.13
  16   8   0    1.77    0.12
  -1   9   0    0.09    0.04
   1   9   0    0.14    0.03
   1   9   0    0.09    0.06
   1   9   0    0.09    0.04
  -1   9   0    0.11    0.04
  -1   9   0    0.13    0.03
   1   9   0    0.09    0.04
  -1   9   0    0.05    0.06
  -3   9   0    0.07    0.06
  -3   9   0    0.07    0.03
   3   9   0    0.07    0.03
   3   9   0    0.06    0.02
  -3   9   0    0.04    0.03
   3   9   0    0.10    0.04
   3   9   0    0.04    0.03
  -3   9   0    0.06    0.02
   3   9   0    0.09    0.06
   5   9   0    2.91    0.18
  -5   9   0    2.86    0.13
   5   9   0    2.76    0.13
   5   9   0    2.64    0.12
  -5   9   0    2.84    0.13
  -5   9   0    3.10    0.19
  -5   9   0    2.74    0.18
   5   9   0    2.61    0.10
  -5   9   0    2.67    0.12
  -5   9   0    2.65    0.10
   7   9   0    0.64    0.08
  -7   9   0    0.69    0.08
  -7   9   0    0.64    0.06
   7   9   0    0.70    0.06
  -7   9   0    0.70    0.07
   7   9   0    0.77    0.12
  -7   9   0    0.64    0.11
  -7   9   0    0.76    0.11
   7   9   0    0.64    0.07
   9   9   0    0.20    0.04
   9   9   0    0.19    0.05
   9   9   0    0.12    0.07
  -9   9   0    0.05    0.07
  -9   9   0    0.17    0.08
  -9   9   0    0.09    0.04
   9   9   0    0.16    0.04
  11   9   0    2.48    0.14
 -11   9   0    2.29    0.12
  11   9   0    2.62    0.12
 -11   9   0    2.56    0.18
  11   9   0    2.40    0.17
 -11   9   0    2.68    0.19
  11   9   0    2.40    0.12
   0  10   0    1.10    0.14
   0  10   0    1.15    0.09
   0  10   0    1.18    0.09
   0  10   0    1.09    0.07
  26   0  -1    0.04    0.07
 -26   0   1   -0.06    0.06
  24   0  -1    0.08    0.06
 -24   0   1   -0.07    0.06
  22   0  -1   -0.05    0.05
 -22   0   1   -0.01    0.05
  20   0  -1    0.14    0.06
 -20   0   1    0.16    0.06
  18   0  -1    0.05    0.05
 -18   0   1    0.04    0.05
  16   0  -1   -0.02    0.02
 -16   0   1   -0.02    0.03
  16   0  -1    0.08    0.03
  16   0  -1    0.04    0.04
 -14   0   1    0.02    0.03
  14   0  -1    0.02    0.02
  14   0  -1    0.05    0.03
  14   0  -1   -0.01    0.02
 -12   0   1    0.00    0.03
  12   0  -1    0.04    0.03
  12   0  -1    0.00    0.02
  10   0  -1   -0.01    0.02
 -10   0   1    0.08    0.02
 -10   0   1   -0.03    0.02
  10   0  -1   -0.02    0.01
   8   0  -1   -0.04    0.01
   8   0  -1   -0.02    0.01
   8   0  -1   -0.03    0.01
  -8   0   1   -0.03    0.01
  -8   0   1   -0.07    0.01
  -6   0   1   -0.04    0.01
  -6   0   1   -0.03    0.01
   6   0  -1   -0.02    0.01
   6   0  -1   -0.03    0.01
   6   0  -1   -0.03    0.01
  -6   0   1    0.04    0.02
  -4   0   1   -0.05    0.01
  -4   0   1   -0.05    0.01
   4   0  -1   -0.05    0.01
  -4   0   1    0.00    0.01
   4   0  -1   -0.04    0.01
  -4   0   1   -0.03    0.01
   4   0  -1   -0.07    0.01
   2   0  -1   -0.96    0.00
  -2   0   1   -0.96    0.00
  -2   0   1   -0.97    0.00
   2   0  -1   -0.97    0.00
  -2   0  -1   -0.24    0.01
   2   0   1   -0.24    0.00
  -2   0  -1   -0.24    0.00
   2   0   1   -0.22    0.01
   2   0   1   -0.24    0.00
  -2   0  -1   -0.23    0.01
   2   0   1   -0.20    0.01
  -2   0  -1   -0.24    0.00
   4   0   1    0.02    0.01
  -4   0  -1    0.00    0.01
   4   0   1    0.02    0.01
  -4   0  -1    0.01    0.01
   4   0   1    0.00    0.01
  -4   0  -1    0.00    0.01
  -4   0  -1    0.00    0.01
  -4   0  -1    0.01    0.01
   4   0   1    0.00    0.01
  -6   0  -1   -0.07    0.01
   6   0   1   -0.08    0.01
   6   0   1   -0.08    0.01
   6   0   1   -0.08    0.01
  -6   0  -1   -0.08    0.01
  -6   0  -1   -0.09    0.01
   8   0   1   -0.02    0.01
   8   0   1   -0.01    0.01
  -8   0  -1   -0.02    0.01
  -8   0  -1    0.00    0.02
   8   0   1    0.00    0.01
  -8   0  -1    0.00    0.01
 -10   0  -1    0.01    0.02
  10   0   1    0.00    0.02
 -10   0  -1   -0.01    0.02
 -10   0  -1    0.06    0.02
  10   0   1    0.14    0.03
  10   0   1    0.06    0.02
 -12   0  -1    0.06    0.03
  12   0   1    0.03    0.03
 -12   0  -1   -0.03    0.03
  12   0   1   -0.03    0.03
  12   0   1   -0.01    0.03
  14   0   1    0.02    0.03
  14   0   1   -0.02    0.03
  14   0   1    0.00    0.02
 -14   0  -1   -0.05    0.03
 -14   0  -1    0.00    0.02
 -16   0  -1    0.00    0.04
  16   0   1    0.01    0.04
 -18   0  -1    0.06    0.05
  18   0   1    0.06    0.05
  20   0   1    0.05    0.06
 -20   0  -1    0.00    0.06
 -22   0  -1   -0.03    0.05
  22   0   1    0.02    0.05
  24   0   1    0.02    0.06
 -24   0  -1    0.00    0.06
 -26   0  -1    0.04    0.07
  26   0   1   -0.02    0.06
  25  -1  -1    2.66    0.19
 -25  -1   1    2.88    0.18
 -25   1   1    2.72    0.19
  25   1  -1    2.69    0.19
 -23  -1   1    0.40    0.09
  23  -1  -1    0.46    0.10
 -23   1   1    0.52    0.10
  23   1  -1    0.46    0.09
  21  -1  -1    0.88    0.11
 -21  -1   1    0.79    0.10
  21   1  -1    0.71    0.10
 -21   1   1    0.98    0.12
  19  -1  -1   11.09    0.34
 -19  -1   1   11.14    0.33
  19   1  -1   11.08    0.33
 -19   1   1   10.85    0.33
 -17  -1   1    0.20    0.05
  17  -1  -1    0.14    0.05
 -17   1   1    0.20    0.05
  17   1  -1    0.09    0.03
  17   1  -1    0.14    0.04
  17   1  -1    0.23    0.06
  15  -1  -1    1.97    0.10
 -15  -1   1    1.95    0.11
  15  -1  -1    2.05    0.11
  15   1  -1    1.96    0.11
  15   1  -1    1.96    0.10
  15   1  -1    1.94    0.10
 -15   1   1    1.88    0.11
 -13  -1   1    4.68    0.16
  13  -1  -1    4.53    0.16
  13  -1  -1    4.42    0.15
  13   1  -1    4.85    0.15
  13   1  -1    4.76    0.16
 -13   1   1    4.87    0.17
  13   1  -1    4.61    0.16
 -13   1   1    4.53    0.14
 -13   1   1    4.70    0.16
  11  -1  -1    2.78    0.10
 -11  -1   1    2.71    0.11
  11  -1  -1    2.61    0.11
  11   1  -1    3.00    0.10
 -11   1   1    2.73    0.11
 -11   1   1    2.92    0.12
 -11   1   1    2.79    0.10
  11   1  -1    2.83    0.11
  11   1  -1    2.74    0.10
  11   1  -1    2.86    0.11
   9  -1  -1   15.35    0.35
   9  -1  -1   15.91    0.35
   9  -1  -1   15.32    0.34
  -9  -1   1   15.45    0.35
   9   1  -1   15.20    0.34
  -9   1   1   15.96    0.39
   9   1  -1   15.28    0.33
   9   1  -1   15.32    0.33
  -9   1   1   15.38    0.34
  -9   1   1   14.61    0.35
   9   1  -1   15.42    0.34
  -9   1   1   15.72    0.34
  -7  -1   1   42.04    0.83
   7  -1  -1   42.12    0.84
   7  -1  -1   41.47    0.82
   7  -1  -1   41.66    0.83
   7   1  -1   41.19    0.82
   7   1  -1   41.79    0.82
  -7   1   1   42.42    0.84
   7   1  -1   40.28    0.82
  -7   1   1   41.72    0.94
  -7   1   1   41.44    0.82
   7   1  -1   39.89    0.81
  -7   1   1   41.47    0.82
   5  -1  -1   41.27    0.83
   5  -1  -1   40.13    0.80
   5  -1  -1   43.13    0.82
  -5  -1   1   42.10    0.81
   5  -1  -1   41.64    0.81
  -5   1   1   40.74    0.80
  -5   1   1   40.33    0.81
  -5   1   1   42.31    0.81
   5   1  -1   41.17    0.81
   5   1  -1   41.64    0.81
  -5   1   1   41.83    0.82
  -5   1   1   40.27    0.93
   5   1  -1   40.65    0.80
   5   1  -1   40.35    0.80
   3  -1  -1  146.38    2.84
  -3  -1   1  145.22    2.81
   3  -1  -1  144.51    2.80
   3  -1  -1  140.42    2.93
  -3   1   1  146.04    2.82
   3   1  -1  144.85    2.82
  -3   1   1  146.78    2.94
   3   1  -1  147.83    2.81
  -3   1   1  147.12    3.27
  -3   1   1  142.54    2.83
  -3   1   1  143.89    2.86
  -3   1   1  145.52    2.82
   3   1  -1  148.90    2.82
   1  -1  -1    7.84    0.17
  -1   1   1    8.07    0.17
  -1   1   1    7.87    0.20
  -1   1   1    8.08    0.18
  -1   1   1    7.74    0.16
  -1   1   1    7.99    0.17
   1  -1   1   70.86    1.39
  -1  -1  -1   69.81    1.38
  -1   1  -1   75.37    1.40
   1   1   1   73.78    1.39
  -1   1  -1   70.55    1.39
  -1   1  -1   71.44    1.40
  -1   1  -1   69.64    1.58
   1   1   1   72.82    1.41
   1   1   1   70.79    1.45
  -3  -1  -1  380.30    7.25
   3  -1   1  382.89    7.34
   3  -1   1  378.77    7.54
  -3  -1  -1  386.03    7.33
   3  -1   1  372.30    7.28
   3   1   1  392.87    7.34
  -3   1  -1  392.02    8.47
  -3   1  -1  360.66    7.52
   3   1   1  381.90    7.37
  -3   1  -1  388.15    7.36
  -3   1  -1  390.61    7.31
  -3   1  -1  376.83    8.32
   3   1   1  375.15    8.05
  -3   1  -1  373.40    7.34
   3   1   1  376.59    7.34
  -5  -1  -1    1.32    0.05
   5  -1   1    1.38    0.05
   5  -1   1    1.32    0.05
   5  -1   1    1.36    0.06
  -5   1  -1    1.41    0.05
  -5   1  -1    1.32    0.06
  -5   1  -1    1.29    0.05
   5   1   1    1.46    0.05
   5   1   1    1.29    0.05
  -5   1  -1    1.39    0.06
   5   1   1    1.28    0.05
   5   1   1    1.27    0.05
  -5   1  -1    1.28    0.05
  -5   1  -1    1.32    0.05
   7  -1   1   41.39    0.82
   7  -1   1   41.27    0.81
  -7  -1  -1   40.65    0.82
   7  -1   1   39.40    0.82
   7   1   1   41.03    0.82
  -7   1  -1   40.40    0.83
  -7   1  -1   39.78    0.81
  -7   1  -1   41.06    0.94
   7   1   1   40.33    0.81
  -7   1  -1   41.80    0.81
   7   1   1   40.67    0.81
   7   1   1   41.45    0.81
   9  -1   1    1.33    0.06
   9  -1   1    1.24    0.07
  -9  -1  -1    1.26    0.07
   9  -1   1    1.26    0.07
   9   1   1    1.22    0.06
  -9   1  -1    1.20    0.07
  -9   1  -1    1.11    0.07
   9   1   1    1.25    0.06
   9   1   1    1.33    0.07
  -9   1  -1    1.24    0.06
   9   1   1    1.26    0.06
  11  -1   1   18.36    0.43
  11  -1   1   19.17    0.42
 -11  -1  -1   17.82    0.42
 -11   1  -1   18.30    0.41
  11   1   1   19.01    0.42
  11   1   1   18.60    0.42
 -11   1  -1   18.99    0.47
  11   1   1   18.91    0.41
 -11   1  -1   18.63    0.43
  13  -1   1   13.46    0.34
 -13  -1  -1   12.84    0.34
  13  -1   1   13.72    0.35
  13  -1   1   13.18    0.33
 -13   1  -1   13.69    0.35
  13   1   1   13.59    0.34
  13   1   1   13.93    0.33
 -13   1  -1   13.05    0.36
 -13   1  -1   13.73    0.33
 -13   1  -1   13.30    0.32
  15  -1   1   10.22    0.30
 -15  -1  -1   10.10    0.29
  15   1   1   10.69    0.29
 -15   1  -1   10.46    0.30
 -15   1  -1   10.70    0.31
  15   1   1   10.93    0.29
 -17  -1  -1    2.25    0.13
  17  -1   1    2.09    0.13
 -17   1  -1    1.96    0.12
  17   1   1    2.10    0.12
 -17   1  -1    2.12    0.13
  19  -1   1    2.50    0.15
 -19  -1  -1    2.31    0.15
  19   1   1    2.45    0.15
 -19   1  -1    2.67    0.16
  21  -1   1    9.88    0.33
 -21  -1  -1    9.70    0.32
 -21   1  -1    9.62    0.33
  21   1   1    9.66    0.32
 -23  -1  -1   -0.06    0.05
  23  -1   1    0.02    0.06
 -23   1  -1    0.08    0.06
  23   1   1    0.03    0.06
  25  -1   1    0.25    0.09
 -25  -1  -1    0.10    0.07
 -25   1  -1    0.06    0.08
  25   1   1    0.04    0.07
 -26  -2   1    0.54    0.10
  26  -2  -1    0.52    0.11
 -26   2   1    0.46    0.11
  26   2  -1    0.41    0.10
  24  -2  -1    1.95    0.17
 -24  -2   1    1.88    0.15
  24   2  -1    1.73    0.15
 -24   2   1    2.03    0.17
 -22  -2   1    0.08    0.06
  22  -2  -1   -0.07    0.05
 -22   2   1    0.03    0.06
  22   2  -1    0.02    0.05
  20  -2  -1    0.15    0.06
 -20  -2   1    0.21    0.06
 -20   2   1    0.16    0.07
  20   2  -1    0.24    0.07
  18  -2  -1    2.08    0.13
 -18  -2   1    2.65    0.13
 -18   2   1    2.77    0.15
  18   2  -1    2.37    0.12
  18   2  -1    2.25    0.13
  18   2  -1    2.35    0.13
  16  -2  -1    0.33    0.07
 -16  -2   1    0.41    0.06
  16   2  -1    0.36    0.06
  16   2  -1    0.36    0.06
 -16   2   1    0.44    0.07
 -16   2   1    0.32    0.06
  16   2  -1    0.38    0.05
 -14  -2   1    8.14    0.23
  14  -2  -1    8.38    0.25
 -14   2   1    7.65    0.22
  14   2  -1    8.07    0.23
 -14   2   1    8.41    0.22
  14   2  -1    8.29    0.22
 -14   2   1    8.14    0.26
  14   2  -1    7.78    0.23
 -14   2   1    7.96    0.24
 -12  -2   1   -0.05    0.02
  12  -2  -1    0.00    0.03
 -12   2   1    0.00    0.02
  12   2  -1    0.00    0.02
 -12   2   1   -0.01    0.03
 -12   2   1    0.03    0.03
  12   2  -1    0.01    0.02
  12   2  -1    0.01    0.02
 -10  -2   1  111.54    2.22
  10  -2  -1  114.93    2.25
  10   2  -1  114.88    2.22
 -10   2   1  113.42    2.24
  10   2  -1  116.64    2.23
 -10   2   1  118.48    2.55
 -10   2   1  115.04    2.24
  10   2  -1  112.51    2.22
 -10   2   1  113.20    2.24
 -10   2   1  115.03    2.21
   8  -2  -1    5.03    0.15
  -8  -2   1    4.80    0.13
   8   2  -1    4.99    0.13
  -8   2   1    4.83    0.13
  -8   2   1    4.73    0.14
  -8   2   1    4.85    0.14
   8   2  -1    4.80    0.13
   8   2  -1    4.77    0.13
  -8   2   1    4.89    0.16
  -8   2   1    4.83    0.13
   6  -2  -1   18.54    0.41
  -6  -2   1   18.53    0.38
   6   2  -1   19.04    0.39
  -6   2   1   19.09    0.46
  -6   2   1   19.23    0.40
  -6   2   1   18.17    0.41
   6   2  -1   18.83    0.39
   6   2  -1   18.77    0.39
  -6   2   1   19.30    0.39
  -6   2   1   19.11    0.40
  -6   2   1   18.68    0.40
   4  -2  -1   43.20    0.84
  -4   2   1   42.98    0.83
  -4   2   1   41.80    0.83
  -4   2   1   42.82    0.83
   4   2  -1   41.46    0.81
  -4   2   1   39.86    0.86
   4   2  -1   41.39    0.81
  -4   2   1   42.33    0.96
  -4   2   1   41.99    0.81
   4   2  -1   42.09    0.82
   2  -2  -1   13.08    0.26
   2  -2  -1   12.79    0.29
  -2   2   1   12.90    0.26
  -2   2   1   12.82    0.25
  -2   2   1   12.35    0.26
  -2   2   1   12.82    0.31
  -2   2   1   12.69    0.27
   0   2   1   94.49    1.84
   0   2   1   91.51    1.80
   0   2   1   91.72    1.80
   0   2   1   93.08    1.80
   0   2   1   94.63    1.80
   0   2  -1   94.58    2.06
   0   2   1   90.69    2.10
   2  -2   1  244.09    4.54
  -2  -2  -1  235.32    4.51
   2  -2   1  237.58    4.54
  -2  -2  -1  241.14    4.51
  -2   2  -1  232.76    4.58
   2   2   1  230.10    4.59
  -2   2  -1  235.74    5.35
  -2   2  -1  237.25    4.79
   2   2   1  236.90    4.57
  -2   2  -1  234.62    4.51
  -2   2  -1  241.03    4.57
  -2   2  -1  234.66    4.58
  -4  -2  -1    0.66    0.03
   4  -2   1    0.72    0.04
  -4   2  -1    0.66    0.03
  -4   2  -1    0.75    0.03
   4   2   1    0.67    0.04
   4   2   1    0.64    0.04
  -4   2  -1    0.70    0.04
  -4   2  -1    0.86    0.05
   4   2   1    0.70    0.03
  -4   2  -1    0.68    0.05
  -4   2  -1    0.66    0.03
  -6  -2  -1    0.06    0.02
   6  -2   1    0.05    0.02
   6   2   1    0.07    0.02
  -6   2  -1    0.08    0.02
  -6   2  -1    0.06    0.02
  -6   2  -1    0.09    0.02
  -6   2  -1    0.07    0.02
   6   2   1    0.05    0.02
  -6   2  -1    0.04    0.02
   6   2   1    0.06    0.02
  -6   2  -1    0.07    0.02
   8  -2   1  142.36    2.75
  -8  -2  -1  141.15    2.74
  -8   2  -1  139.52    2.75
  -8   2  -1  141.71    3.15
   8   2   1  146.42    2.78
   8   2   1  140.55    2.74
  -8   2  -1  141.92    2.72
  -8   2  -1  145.03    2.76
  -8   2  -1  141.53    2.80
  -8   2  -1  140.54    2.80
   8   2   1  142.49    2.75
 -10  -2  -1   24.63    0.52
  10  -2   1   24.83    0.54
 -10   2  -1   24.05    0.52
  10   2   1   24.20    0.53
 -10   2  -1   24.26    0.60
 -10   2  -1   24.45    0.54
  10   2   1   23.90    0.51
 -10   2  -1   24.27    0.53
  10   2   1   23.93    0.52
 -12  -2  -1    0.17    0.04
  12  -2   1    0.10    0.03
 -12   2  -1    0.08    0.02
 -12   2  -1    0.08    0.03
  12   2   1    0.14    0.03
  12   2   1    0.11    0.03
 -12   2  -1    0.11    0.02
 -12   2  -1    0.13    0.04
 -14  -2  -1    0.55    0.06
  14  -2   1    0.27    0.05
 -14   2  -1    0.19    0.05
  14   2   1    0.31    0.05
 -14   2  -1    0.25    0.04
  14   2   1    0.23    0.04
 -14   2  -1    0.31    0.06
  16  -2   1    0.01    0.04
 -16  -2  -1    0.01    0.04
  16   2   1    0.04    0.03
  16   2   1    0.09    0.04
 -16   2  -1    0.12    0.05
 -16   2  -1    0.03    0.04
 -18  -2  -1    2.22    0.13
  18  -2   1    1.92    0.13
 -18   2  -1    2.17    0.14
  18   2   1    1.87    0.12
 -18   2  -1    2.14    0.14
 -20  -2  -1    0.72    0.10
  20  -2   1    0.88    0.11
 -20   2  -1    0.80    0.11
 -20   2  -1    0.75    0.10
  20   2   1    0.74    0.10
  22  -2   1    2.36    0.17
 -22  -2  -1    2.30    0.15
 -22   2  -1    2.34    0.17
  22   2   1    2.21    0.15
 -24  -2  -1    0.40    0.09
  24  -2   1    0.30    0.09
  24   2   1    0.28    0.08
 -24   2  -1    0.36    0.09
  25  -3  -1    1.68    0.18
 -25  -3   1    1.71    0.15
  25   3  -1    1.46    0.16
 -25   3   1    1.56    0.16
 -23  -3   1    1.23    0.12
  23  -3  -1    1.30    0.14
 -23   3   1    1.24    0.14
  23   3  -1    1.42    0.14
 -21  -3   1    0.97    0.10
  21  -3  -1    0.87    0.12
  21   3  -1    0.78    0.10
 -21   3   1    0.89    0.11
 -19  -3   1    3.39    0.16
  19  -3  -1    3.56    0.18
  19   3  -1    3.77    0.17
 -19   3   1    4.06    0.19
 -19   3   1    3.73    0.19
  17  -3  -1    0.96    0.10
 -17  -3   1    1.14    0.09
  17   3  -1    1.03    0.09
 -17   3   1    1.15    0.11
 -17   3   1    1.19    0.10
  17   3  -1    1.11    0.09
  17   3  -1    1.16    0.08
  15  -3  -1    5.42    0.20
 -15  -3   1    5.54    0.18
  15   3  -1    5.56    0.18
  15   3  -1    5.46    0.19
  15   3  -1    5.74    0.18
 -15   3   1    5.42    0.18
 -15   3   1    5.56    0.20
 -15   3   1    5.58    0.21
  15   3  -1    5.66    0.18
 -13  -3   1   45.88    0.95
  13  -3  -1   48.10    0.99
 -13   3   1   46.87    0.96
 -13   3   1   45.56    0.95
  13   3  -1   47.09    0.94
 -13   3   1   46.17    1.10
  13   3  -1   47.23    0.96
  13   3  -1   46.28    0.96
 -13   3   1   45.56    0.98
 -11  -3   1    5.19    0.15
  11  -3  -1    5.20    0.18
 -11   3   1    5.23    0.15
 -11   3   1    5.18    0.15
 -11   3   1    5.09    0.17
  11   3  -1    5.15    0.14
  11   3  -1    5.33    0.16
  11   3  -1    4.98    0.15
  11   3  -1    5.25    0.15
 -11   3   1    5.13    0.19
   9  -3  -1   32.00    0.69
  -9  -3   1   31.12    0.64
   9   3  -1   32.30    0.65
  -9   3   1   32.17    0.66
   9   3  -1   31.77    0.64
   9   3  -1   32.36    0.66
   9   3  -1   32.03    0.65
  -9   3   1   32.19    0.77
  -9   3   1   32.39    0.66
  -9   3   1   32.00    0.68
  -9   3   1   31.66    0.67
   7  -3  -1    0.13    0.03
  -7  -3   1    0.19    0.02
   7   3  -1    0.12    0.02
   7   3  -1    0.11    0.02
  -7   3   1    0.14    0.02
   7   3  -1    0.13    0.02
   7   3  -1    0.10    0.02
  -7   3   1    0.13    0.03
  -7   3   1    0.20    0.04
  -7   3   1    0.11    0.03
   5  -3  -1   17.56    0.38
  -5   3   1   17.41    0.37
   5   3  -1   17.65    0.36
   5   3  -1   17.30    0.36
  -5   3   1   18.89    0.38
   5   3  -1   17.59    0.36
  -5   3   1   17.95    0.41
  -5   3   1   17.80    0.36
  -5   3   1   17.02    0.44
  -5   3   1   17.30    0.38
   3  -3  -1   57.43    1.10
  -3   3   1   56.93    1.11
  -3   3   1   56.17    1.29
  -3   3   1   57.17    1.09
  -3   3   1   55.99    1.12
  -3   3   1   57.13    1.10
  -1   3   1    3.26    0.09
   1   3  -1    3.14    0.12
  -1   3   1    3.32    0.08
  -1   3   1    3.26    0.12
  -1   3   1    3.42    0.08
  -1   3  -1    2.77    0.07
   1   3   1    2.78    0.07
   1   3   1    2.60    0.07
  -1   3  -1    2.52    0.11
   1   3   1    2.79    0.07
   1   3   1    2.30    0.09
  -1   3  -1    2.76    0.06
   3   3   1   11.08    0.25
  -3   3  -1   11.60    0.25
   3   3   1   11.20    0.24
  -3   3  -1   11.14    0.28
  -3   3  -1   11.87    0.24
  -3   3  -1   10.83    0.31
  -3   3  -1   11.72    0.25
  -3   3  -1   11.40    0.24
  -5  -3  -1   -0.01    0.01
   5  -3   1    0.05    0.02
  -5   3  -1    0.00    0.02
   5   3   1   -0.02    0.01
   5   3   1    0.01    0.02
  -5   3  -1   -0.01    0.02
  -5   3  -1    0.05    0.03
  -5   3  -1   -0.03    0.01
   5   3   1    0.00    0.02
   5   3   1   -0.03    0.01
  -5   3  -1   -0.02    0.01
  -5   3  -1   -0.02    0.02
   7  -3   1    0.04    0.02
  -7  -3  -1    0.10    0.02
  -7   3  -1    0.07    0.03
  -7   3  -1    0.07    0.03
   7   3   1    0.07    0.02
  -7   3  -1    0.12    0.02
  -7   3  -1    0.08    0.02
   7   3   1    0.09    0.02
  -7   3  -1    0.11    0.03
   7   3   1    0.07    0.02
  -7   3  -1    0.08    0.03
   7   3   1    0.09    0.02
   9  -3   1   12.09    0.30
  -9  -3  -1   12.24    0.27
  -9   3  -1   12.06    0.30
   9   3   1   12.32    0.28
   9   3   1   11.79    0.28
   9   3   1   11.75    0.28
  -9   3  -1   11.77    0.28
  -9   3  -1   12.06    0.28
  -9   3  -1   11.84    0.29
  -9   3  -1   12.26    0.30
  -9   3  -1   12.04    0.35
   9   3   1   11.71    0.29
 -11  -3  -1   38.83    0.79
  11  -3   1   37.19    0.81
  11   3   1   38.27    0.79
 -11   3  -1   38.96    0.79
 -11   3  -1   38.39    0.82
  11   3   1   38.07    0.79
  11   3   1   37.55    0.80
 -11   3  -1   38.75    0.93
  11   3   1   38.81    0.79
 -11   3  -1   37.89    0.79
  13  -3   1    0.04    0.03
 -13  -3  -1    0.13    0.04
  13   3   1    0.09    0.03
 -13   3  -1    0.12    0.03
 -13   3  -1    0.10    0.04
  13   3   1    0.07    0.03
  13   3   1    0.07    0.03
 -13   3  -1    0.10    0.05
 -13   3  -1    0.08    0.03
 -15  -3  -1    0.08    0.04
  15  -3   1    0.07    0.04
  15   3   1    0.03    0.03
  15   3   1    0.03    0.03
  15   3   1    0.10    0.04
 -15   3  -1    0.03    0.03
 -15   3  -1    0.02    0.04
 -15   3  -1    0.09    0.04
 -17  -3  -1    1.21    0.10
  17  -3   1    1.44    0.11
 -17   3  -1    1.46    0.12
  17   3   1    1.32    0.10
 -17   3  -1    1.21    0.11
  17   3   1    1.24    0.10
  17   3   1    1.24    0.10
  19  -3   1    7.11    0.27
 -19  -3  -1    6.82    0.24
  19   3   1    6.92    0.25
 -19   3  -1    7.08    0.27
 -19   3  -1    7.05    0.27
 -21  -3  -1    2.54    0.15
  21  -3   1    2.76    0.18
  21   3   1    2.55    0.16
 -21   3  -1    2.65    0.17
 -21   3  -1    2.59    0.17
 -23  -3  -1    1.65    0.13
  23  -3   1    1.80    0.17
 -23   3  -1    1.62    0.16
  23   3   1    1.88    0.15
 -25  -3  -1    0.17    0.08
  25  -3   1    0.15    0.08
  25   3   1    0.08    0.07
 -25   3  -1    0.16    0.09
  24  -4  -1    0.15    0.08
 -24  -4   1    0.18    0.07
  24   4  -1    0.11    0.07
 -24   4   1    0.20    0.09
 -22  -4   1    3.53    0.17
  22  -4  -1    3.29    0.21
 -22   4   1    3.77    0.21
 -22   4   1    3.51    0.20
  22   4  -1    3.77    0.19
  20  -4  -1    0.69    0.10
 -20  -4   1    0.72    0.09
  20   4  -1    0.59    0.09
 -20   4   1    0.78    0.10
 -20   4   1    0.92    0.12
  18  -4  -1    6.23    0.25
 -18   4   1    7.04    0.27
  18   4  -1    6.70    0.23
 -18   4   1    6.46    0.25
  18   4  -1    6.83    0.24
  18   4  -1    6.66    0.24
  16  -4  -1   21.37    0.55
 -16   4   1   22.41    0.60
  16   4  -1   22.03    0.53
  16   4  -1   22.56    0.52
  16   4  -1   21.70    0.50
 -16   4   1   21.66    0.51
 -16   4   1   22.25    0.55
  14  -4  -1   -0.05    0.03
 -14   4   1   -0.03    0.03
 -14   4   1   -0.02    0.04
  14   4  -1    0.04    0.02
  14   4  -1    0.03    0.03
  14   4  -1    0.05    0.03
 -14   4   1    0.03    0.03
  14   4  -1    0.03    0.03
  12  -4  -1   10.34    0.29
  12   4  -1   10.45    0.25
  12   4  -1   10.76    0.26
 -12   4   1   10.12    0.32
  12   4  -1   10.34    0.27
 -12   4   1   10.09    0.26
 -12   4   1   10.08    0.26
  12   4  -1   10.48    0.25
 -12   4   1   10.31    0.29
  10  -4  -1   56.36    1.17
  10   4  -1   56.35    1.13
 -10   4   1   56.34    1.13
  10   4  -1   56.92    1.14
  10   4  -1   58.39    1.13
 -10   4   1   56.14    1.33
 -10   4   1   56.69    1.15
  10   4  -1   56.75    1.11
 -10   4   1   56.33    1.16
 -10   4   1   55.64    1.14
 -10   4   1   58.19    1.19
   8  -4  -1    9.72    0.26
   8   4  -1    9.82    0.23
  -8   4   1    9.81    0.25
  -8   4   1   10.24    0.25
  -8   4   1    9.89    0.24
   8   4  -1    9.65    0.23
  -8   4   1   10.05    0.27
   8   4  -1    9.88    0.22
  -8   4   1   10.00    0.30
   8   4  -1   10.02    0.23
  -8   4   1   10.05    0.25
   6  -4  -1    6.12    0.16
   6   4  -1    5.91    0.15
  -6   4   1    5.84    0.16
  -6   4   1    5.94    0.15
   6   4  -1    6.08    0.14
  -6   4   1    6.00    0.16
   6   4  -1    5.96    0.15
  -6   4   1    6.00    0.17
  -6   4   1    5.98    0.20
  -6   4   1    6.04    0.19
  -4   4   1   73.20    1.43
  -4   4   1   74.14    1.43
  -4   4   1   73.31    1.40
  -4   4   1   70.93    1.66
   4   4  -1   73.61    1.40
  -4   4   1   74.70    1.44
   4   4  -1   72.18    1.41
   2   4  -1   26.47    0.70
  -2   4   1   29.02    0.56
  -2   4   1   29.82    0.57
  -2   4   1   28.97    0.58
  -2   4   1   28.81    0.70
  -2   4   1   29.03    0.64
  -2   4   1   29.00    0.59
   0   4  -1    8.14    0.26
   0   4   1    8.02    0.23
   0   4   1    8.42    0.18
   0   4   1    8.81    0.19
   0   4   1    8.25    0.25
   0   4   1    8.63    0.19
   0   4   1    8.47    0.20
  -2   4  -1   20.61    0.54
   2   4   1   20.85    0.43
  -2   4  -1   20.80    0.42
   2   4   1   21.49    0.43
  -2   4  -1   20.47    0.43
  -2   4  -1   21.18    0.42
   2   4   1   20.75    0.48
   2   4   1   20.91    0.43
   2   4   1   20.28    0.51
  -4   4  -1   18.59    0.50
  -4   4  -1   18.97    0.40
   4   4   1   18.37    0.40
  -4   4  -1   18.16    0.38
   4   4   1   18.30    0.39
  -4   4  -1   18.46    0.39
  -4   4  -1   19.25    0.40
  -4   4  -1   18.90    0.45
   4   4   1   19.47    0.40
   6  -4   1    7.03    0.17
   6   4   1    7.04    0.16
  -6   4  -1    6.68    0.17
  -6   4  -1    7.26    0.18
   6   4   1    6.56    0.17
  -6   4  -1    6.88    0.18
  -6   4  -1    7.06    0.18
  -6   4  -1    7.07    0.21
  -6   4  -1    6.63    0.23
   6   4   1    6.89    0.18
   6   4   1    7.15    0.18
   8  -4   1   24.20    0.51
  -8   4  -1   24.15    0.50
  -8   4  -1   22.93    0.54
   8   4   1   23.47    0.50
  -8   4  -1   23.23    0.49
   8   4   1   23.26    0.50
  -8   4  -1   22.20    0.60
  -8   4  -1   23.28    0.50
   8   4   1   22.88    0.48
   8   4   1   22.83    0.50
  -8   4  -1   23.72    0.51
  10  -4   1    1.32    0.08
 -10   4  -1    1.51    0.09
  10   4   1    1.48    0.07
 -10   4  -1    1.46    0.08
 -10   4  -1    1.45    0.09
 -10   4  -1    1.48    0.07
  10   4   1    1.45    0.07
 -10   4  -1    1.56    0.11
 -10   4  -1    1.44    0.09
  10   4   1    1.62    0.08
  10   4   1    1.28    0.08
  12  -4   1    4.11    0.16
 -12  -4  -1    4.10    0.13
 -12   4  -1    4.39    0.19
  12   4   1    4.28    0.14
  12   4   1    4.35    0.16
  12   4   1    4.36    0.15
 -12   4  -1    4.55    0.17
 -12   4  -1    4.23    0.14
  12   4   1    4.15    0.14
 -12   4  -1    4.23    0.14
 -14  -4  -1   26.71    0.58
  14  -4   1   27.15    0.63
  14   4   1   25.90    0.58
 -14   4  -1   27.18    0.71
  14   4   1   26.62    0.60
 -14   4  -1   26.20    0.62
 -14   4  -1   27.33    0.59
  14   4   1   26.99    0.62
  14   4   1   26.87    0.59
 -16  -4  -1    6.09    0.19
  16  -4   1    5.38    0.22
  16   4   1    6.14    0.21
  16   4   1    5.67    0.20
 -16   4  -1    6.31    0.25
  16   4   1    6.30    0.22
 -16   4  -1    5.85    0.23
  18  -4   1    1.14    0.12
 -18  -4  -1    1.16    0.10
  18   4   1    1.19    0.11
  18   4   1    0.84    0.10
 -18   4  -1    1.30    0.14
 -18   4  -1    1.25    0.12
 -20  -4  -1    6.27    0.22
  20  -4   1    6.45    0.26
 -20   4  -1    6.22    0.26
 -20   4  -1    6.37    0.27
  20   4   1    6.18    0.24
 -22  -4  -1    1.11    0.11
  22  -4   1    1.24    0.14
 -22   4  -1    0.85    0.12
 -22   4  -1    0.95    0.13
  22   4   1    1.18    0.13
  24  -4   1   -0.07    0.07
 -24  -4  -1   -0.10    0.05
  24   4   1   -0.05    0.06
 -24   4  -1   -0.02    0.07
  23  -5  -1    1.86    0.18
 -23   5   1    2.04    0.18
 -23   5   1    1.90    0.18
  21  -5  -1    4.70    0.23
 -21   5   1    4.70    0.23
 -21   5   1    4.91    0.24
  19  -5  -1    3.34    0.18
 -19   5   1    3.44    0.19
 -19   5   1    3.37    0.18
  19   5  -1    3.27    0.17
  19   5  -1    3.21    0.15
  17  -5  -1    0.16    0.06
  17   5  -1    0.13    0.05
 -17   5   1    0.14    0.06
  17   5  -1    0.12    0.04
 -17   5   1    0.11    0.06
  15  -5  -1    4.87    0.20
  15   5  -1    4.76    0.16
 -15   5   1    4.74    0.20
  15   5  -1    4.94    0.18
 -15   5   1    4.97    0.22
  15   5  -1    5.00    0.16
 -15   5   1    4.98    0.17
  13  -5  -1    0.69    0.08
  13   5  -1    0.80    0.08
  13   5  -1    0.72    0.06
 -13   5   1    0.84    0.07
 -13   5   1    0.80    0.09
 -13   5   1    0.79    0.09
  13   5  -1    0.88    0.06
  11  -5  -1   12.82    0.34
 -11   5   1   13.48    0.32
 -11   5   1   13.64    0.35
  11   5  -1   12.82    0.30
  11   5  -1   13.76    0.32
 -11   5   1   13.55    0.33
 -11   5   1   13.88    0.36
 -11   5   1   13.78    0.35
 -11   5   1   13.53    0.40
  11   5  -1   13.58    0.33
  -9   5   1    0.13    0.03
   9   5  -1    0.15    0.02
  -9   5   1    0.16    0.03
  -9   5   1    0.12    0.04
  -9   5   1    0.18    0.03
   9   5  -1    0.14    0.03
  -9   5   1    0.13    0.05
   9   5  -1    0.11    0.03
  -9   5   1    0.15    0.04
   7  -5  -1    0.20    0.03
   7   5  -1    0.18    0.03
  -7   5   1    0.15    0.03
  -7   5   1    0.23    0.04
  -7   5   1    0.18    0.05
   7   5  -1    0.17    0.03
  -7   5   1    0.18    0.05
  -7   5   1    0.19    0.03
  -7   5   1    0.25    0.04
  -5   5   1    0.01    0.02
   5   5  -1    0.03    0.01
  -5   5   1    0.01    0.03
  -5   5   1    0.03    0.02
   5   5  -1    0.01    0.01
  -5   5   1    0.01    0.02
  -5   5   1    0.02    0.02
  -3   5   1    1.79    0.08
  -3   5   1    2.07    0.08
   3   5  -1    1.96    0.11
  -3   5   1    1.90    0.06
  -3   5   1    1.91    0.07
  -3   5   1    1.92    0.11
  -1   5   1    7.88    0.19
  -1   5   1    7.80    0.20
  -1   5   1    7.82    0.25
   1   5  -1    7.76    0.26
   1   5  -1    8.33    0.25
  -1   5   1    7.66    0.24
  -1   5  -1    0.13    0.04
   1   5   1    0.30    0.03
   1   5   1    0.27    0.05
  -1   5  -1    0.25    0.03
  -1   5  -1    0.29    0.06
  -1   5  -1    0.31    0.03
   1   5   1    0.24    0.03
  -1   5  -1    0.27    0.02
   1   5   1    0.27    0.05
  -3   5  -1    3.16    0.10
  -3   5  -1    3.24    0.09
  -3   5  -1    3.18    0.08
  -3   5  -1    3.08    0.15
   3   5   1    3.29    0.10
   3   5   1    3.08    0.14
   3   5   1    3.22    0.10
   3   5   1    3.23    0.13
  -5   5  -1    0.84    0.06
  -5   5  -1    0.88    0.05
  -5   5  -1    0.74    0.05
   5   5   1    0.86    0.04
   5   5   1    0.95    0.06
  -5   5  -1    0.99    0.09
  -5   5  -1    0.88    0.05
   5   5   1    0.85    0.05
  -5   5  -1    0.89    0.09
   5   5   1    0.84    0.07
   7   5   1    5.01    0.15
  -7   5  -1    5.13    0.14
  -7   5  -1    5.56    0.16
  -7   5  -1    4.95    0.15
  -7   5  -1    5.20    0.15
  -7   5  -1    5.15    0.19
   7   5   1    5.02    0.13
   7   5   1    5.00    0.15
  -7   5  -1    5.18    0.21
   7   5   1    5.29    0.15
  -9   5  -1    1.51    0.08
  -9   5  -1    1.56    0.08
   9   5   1    1.65    0.08
   9   5   1    1.48    0.08
  -9   5  -1    1.54    0.09
  -9   5  -1    1.63    0.10
  -9   5  -1    1.69    0.12
   9   5   1    1.51    0.07
   9   5   1    1.58    0.08
  -9   5  -1    1.68    0.08
  11  -5   1   -0.02    0.03
 -11   5  -1    0.02    0.03
  11   5   1    0.06    0.03
 -11   5  -1    0.03    0.04
  11   5   1    0.03    0.02
 -11   5  -1    0.03    0.04
 -11   5  -1    0.00    0.03
  11   5   1    0.13    0.04
 -11   5  -1    0.05    0.03
 -11   5  -1    0.07    0.05
  13  -5   1    0.75    0.08
  13   5   1    0.54    0.07
 -13   5  -1    0.58    0.06
 -13   5  -1    0.59    0.08
  13   5   1    0.78    0.07
  13   5   1    0.80    0.07
 -13   5  -1    0.81    0.11
  15  -5   1   19.98    0.50
 -15   5  -1   19.41    0.56
 -15   5  -1   20.05    0.47
  15   5   1   19.64    0.49
  15   5   1   19.21    0.47
 -15   5  -1   19.55    0.50
  17  -5   1    0.76    0.10
 -17   5  -1    0.80    0.10
  17   5   1    0.97    0.10
  17   5   1    0.81    0.09
 -17   5  -1    0.80    0.11
  19  -5   1    1.66    0.15
 -19   5  -1    1.78    0.16
 -19   5  -1    1.73    0.14
  19   5   1    1.88    0.14
  21  -5   1    0.23    0.08
 -21   5  -1    0.14    0.07
 -21   5  -1    0.21    0.08
  20  -6  -1   -0.01    0.05
 -20   6   1    0.08    0.06
  20   6  -1    0.08    0.05
  20   6  -1   -0.02    0.04
 -20   6   1    0.06    0.07
  18  -6  -1    0.63    0.09
  18   6  -1    0.50    0.08
  18   6  -1    0.68    0.08
 -18   6   1    0.60    0.10
 -18   6   1    0.53    0.10
  16   6  -1    0.61    0.07
 -16   6   1    0.64    0.09
 -16   6   1    0.60    0.10
  16   6  -1    0.62    0.08
 -16   6   1    0.53    0.07
  14   6  -1    0.05    0.03
  14   6  -1    0.03    0.03
 -14   6   1   -0.04    0.04
 -14   6   1   -0.03    0.06
 -14   6   1    0.02    0.03
  14   6  -1    0.01    0.03
 -12   6   1    0.74    0.09
 -12   6   1    0.87    0.11
 -12   6   1    0.85    0.08
  12   6  -1    0.94    0.07
  12   6  -1    0.85    0.07
  12   6  -1    0.96    0.06
 -10   6   1    0.93    0.11
 -10   6   1    1.09    0.08
  10   6  -1    0.97    0.07
 -10   6   1    0.99    0.07
 -10   6   1    1.00    0.08
  10   6  -1    0.96    0.06
  10   6  -1    1.03    0.07
 -10   6   1    0.86    0.10
   8   6  -1    0.85    0.04
   8   6  -1    0.70    0.06
  -8   6   1    0.78    0.09
  -8   6   1    0.72    0.07
  -8   6   1    0.88    0.06
  -8   6   1    0.56    0.08
  -8   6   1    0.84    0.07
   8   6  -1    0.78    0.06
   6   6  -1    7.38    0.19
  -6   6   1    7.68    0.19
  -6   6   1    7.25    0.26
  -6   6   1    7.88    0.21
   6   6  -1    7.71    0.19
  -6   6   1    7.56    0.21
  -4   6   1    2.68    0.08
  -4   6   1    2.84    0.10
   4   6  -1    2.63    0.14
   4   6  -1    2.77    0.15
  -4   6   1    2.64    0.14
  -4   6   1    2.67    0.11
   4   6  -1    2.79    0.09
   4   6  -1    2.63    0.08
  -2   6   1   -0.02    0.02
   2   6  -1    0.00    0.02
   2   6  -1   -0.03    0.03
   2   6  -1    0.02    0.01
  -2   6   1   -0.02    0.01
  -2   6   1    0.03    0.03
  -2   6   1    0.01    0.02
   2   6  -1    0.02    0.04
  -2   6   1    0.01    0.03
   0   6  -1    0.38    0.07
   0   6   1    0.43    0.06
   0   6  -1    0.46    0.07
   0   6   1    0.42    0.07
   0   6  -1    0.37    0.03
   0   6   1    0.46    0.05
   0   6   1    0.49    0.04
   0   6  -1    0.41    0.04
   2   6   1    3.80    0.12
  -2   6  -1    3.67    0.18
  -2   6  -1    3.78    0.12
   2   6   1    3.53    0.16
   2   6   1    3.77    0.17
   2   6   1    3.72    0.12
  -2   6  -1    3.77    0.11
  -4   6  -1    8.17    0.29
  -4   6  -1    8.47    0.21
   4   6   1    8.10    0.21
  -4   6  -1    8.10    0.19
   4   6   1    7.96    0.21
   4   6   1    8.37    0.27
  -4   6  -1    8.10    0.21
   4   6   1    8.47    0.27
   6   6   1    5.39    0.16
  -6   6  -1    5.20    0.22
   6   6   1    5.53    0.17
  -6   6  -1    5.63    0.21
   6   6   1    5.43    0.21
  -6   6  -1    5.25    0.16
   6   6   1    5.23    0.20
  -6   6  -1    5.61    0.15
  -6   6  -1    5.57    0.16
   6   6   1    5.36    0.14
   8   6   1    5.27    0.17
  -8   6  -1    5.50    0.16
   8   6   1    5.37    0.17
  -8   6  -1    5.42    0.16
  -8   6  -1    5.75    0.22
   8   6   1    5.31    0.20
  -8   6  -1    5.27    0.17
  -8   6  -1    5.23    0.23
   8   6   1    5.16    0.15
  10   6   1   12.48    0.31
 -10   6  -1   12.39    0.40
  10   6   1   12.24    0.32
 -10   6  -1   12.91    0.31
 -10   6  -1   12.39    0.32
 -10   6  -1   12.08    0.30
  10   6   1   12.02    0.29
 -10   6  -1   12.14    0.36
  10   6   1   11.75    0.35
 -12   6  -1    1.42    0.09
  12   6   1    1.52    0.09
 -12   6  -1    1.38    0.13
  12   6   1    1.46    0.09
 -12   6  -1    1.41    0.11
  12   6   1    1.41    0.10
  14   6   1    1.11    0.08
 -14   6  -1    1.21    0.09
  14   6   1    1.21    0.08
  14   6   1    1.10    0.10
 -14   6  -1    1.09    0.13
  16  -6   1    0.62    0.09
 -16   6  -1    0.50    0.09
 -16   6  -1    0.65    0.09
  16   6   1    0.61    0.08
  16   6   1    0.53    0.07
  18  -6   1    0.21    0.07
  18   6   1    0.32    0.07
  18   6   1    0.25    0.06
 -18   6  -1    0.25    0.09
 -18   6  -1    0.16    0.07
  20  -6   1   -0.02    0.05
 -20   6  -1    0.02    0.07
 -20   6  -1   -0.07    0.05
 -19   7   1    0.06    0.07
  19   7  -1    0.01    0.05
  19   7  -1    0.03    0.04
  17   7  -1    0.54    0.07
 -17   7   1    0.50    0.10
  17   7  -1    0.52    0.08
 -15   7   1    0.21    0.05
  15   7  -1    0.23    0.06
  15   7  -1    0.29    0.05
 -15   7   1    0.33    0.09
  13   7  -1    4.42    0.15
  13   7  -1    4.44    0.17
 -13   7   1    4.30    0.16
  13   7  -1    4.42    0.15
 -13   7   1    4.19    0.22
 -11   7   1    0.56    0.09
  11   7  -1    0.52    0.06
 -11   7   1    0.60    0.10
  11   7  -1    0.64    0.07
  11   7  -1    0.57    0.05
 -11   7   1    0.64    0.07
   9   7  -1    6.01    0.25
  -9   7   1    6.58    0.20
  -9   7   1    6.35    0.26
  -9   7   1    6.65    0.25
   9   7  -1    6.32    0.19
   9   7  -1    6.23    0.16
  -9   7   1    6.33    0.21
  -9   7   1    6.51    0.19
   9   7  -1    6.33    0.18
   7   7  -1    4.15    0.14
   7   7  -1    4.20    0.11
  -7   7   1    4.30    0.14
  -7   7   1    4.39    0.20
  -7   7   1    4.47    0.16
  -7   7   1    4.37    0.16
   7   7  -1    4.51    0.21
   7   7  -1    4.35    0.14
  -7   7   1    4.43    0.20
  -5   7   1    0.01    0.05
   5   7  -1    0.06    0.06
  -5   7   1    0.05    0.05
  -5   7   1    0.02    0.03
   5   7  -1    0.02    0.02
   5   7  -1    0.00    0.02
  -5   7   1    0.02    0.02
   5   7  -1   -0.01    0.04
  -5   7   1    0.05    0.03
   3   7  -1    5.19    0.22
  -3   7   1    4.91    0.16
   3   7  -1    4.83    0.21
  -3   7   1    4.94    0.16
  -3   7   1    4.84    0.21
  -3   7   1    5.12    0.21
  -3   7   1    4.89    0.13
   3   7  -1    4.82    0.14
   3   7  -1    4.89    0.14
  -3   7   1    4.86    0.16
  -1   7   1    0.15    0.05
  -1   7   1    0.11    0.02
   1   7  -1    0.13    0.03
  -1   7   1    0.10    0.03
   1   7  -1    0.07    0.05
  -1   7   1    0.10    0.05
  -1   7   1    0.13    0.04
   1   7  -1    0.17    0.06
   1   7  -1    0.11    0.03
  -1   7  -1    0.44    0.05
  -1   7  -1    0.45    0.08
   1   7   1    0.41    0.07
  -1   7  -1    0.24    0.07
   1   7   1    0.35    0.03
   1   7   1    0.28    0.05
   1   7   1    0.37    0.07
  -1   7  -1    0.35    0.04
   1   7   1    0.34    0.05
   1   7   1    0.36    0.03
  -3   7  -1   14.42    0.31
  -3   7  -1   13.97    0.33
   3   7   1   14.23    0.30
   3   7   1   14.64    0.35
   3   7   1   14.30    0.41
   3   7   1   14.46    0.30
  -3   7  -1   14.75    0.42
   3   7   1   14.10    0.42
  -3   7  -1   14.97    0.45
  -3   7  -1   14.38    0.34
   3   7   1   14.80    0.35
   5   7   1   28.99    0.70
   5   7   1   28.66    0.58
  -5   7  -1   28.17    0.61
  -5   7  -1   28.23    0.61
  -5   7  -1   28.13    0.70
  -5   7  -1   28.09    0.76
   5   7   1   28.49    0.62
  -5   7  -1   29.23    0.59
   5   7   1   28.97    0.62
  -7   7  -1    0.35    0.05
  -7   7  -1    0.47    0.09
  -7   7  -1    0.28    0.04
  -7   7  -1    0.20    0.07
  -7   7  -1    0.34    0.04
   7   7   1    0.30    0.04
   7   7   1    0.26    0.05
   7   7   1    0.27    0.05
   7   7   1    0.30    0.07
   9   7   1    4.50    0.17
  -9   7  -1    4.40    0.20
   9   7   1    4.65    0.21
  -9   7  -1    4.56    0.17
   9   7   1    4.38    0.15
  -9   7  -1    4.53    0.15
   9   7   1    4.21    0.14
  -9   7  -1    4.31    0.15
  -9   7  -1    4.26    0.22
 -11   7  -1   12.81    0.32
  11   7   1   12.10    0.31
 -11   7  -1   13.37    0.39
  11   7   1   12.76    0.33
  11   7   1   12.61    0.35
  11   7   1   12.54    0.38
 -11   7  -1   12.90    0.43
  13   7   1    0.19    0.05
 -13   7  -1    0.19    0.07
  13   7   1    0.14    0.06
  13   7   1    0.19    0.05
 -13   7  -1    0.24    0.07
  13   7   1    0.17    0.05
 -13   7  -1    0.23    0.05
  15   7   1    1.65    0.12
 -15   7  -1    1.41    0.10
  15   7   1    1.44    0.10
 -15   7  -1    1.71    0.17
  17   7   1    4.57    0.19
 -17   7  -1    4.55    0.24
  17   7   1    4.56    0.21
 -16   8   1    1.29    0.15
  16   8  -1    1.23    0.10
  16   8  -1    1.02    0.11
  14   8  -1    1.97    0.13
 -14   8   1    2.08    0.12
  14   8  -1    2.18    0.11
  14   8  -1    2.20    0.11
 -14   8   1    1.83    0.16
  12   8  -1    0.45    0.09
  12   8  -1    0.70    0.08
  12   8  -1    0.78    0.07
 -12   8   1    0.86    0.11
  12   8  -1    0.80    0.07
 -12   8   1    0.63    0.07
 -12   8   1    0.62    0.11
  10   8  -1    5.90    0.17
  10   8  -1    5.60    0.19
 -10   8   1    5.71    0.19
  10   8  -1    5.83    0.25
  10   8  -1    5.68    0.17
 -10   8   1    5.67    0.24
 -10   8   1    6.19    0.26
  -8   8   1    1.38    0.14
  -8   8   1    1.32    0.09
   8   8  -1    1.33    0.06
   8   8  -1    1.26    0.08
  -8   8   1    1.15    0.13
  -8   8   1    1.51    0.08
  -8   8   1    1.21    0.10
   8   8  -1    1.23    0.08
   8   8  -1    1.45    0.13
   6   8  -1    0.07    0.06
   6   8  -1    0.07    0.02
  -6   8   1    0.11    0.06
   6   8  -1    0.07    0.03
  -6   8   1    0.12    0.06
   6   8  -1    0.06    0.03
  -6   8   1    0.06    0.04
  -6   8   1    0.08    0.03
  -6   8   1    0.12    0.03
  -4   8   1    0.46    0.06
  -4   8   1    0.39    0.08
   4   8  -1    0.44    0.05
  -4   8   1    0.45    0.06
  -4   8   1    0.48    0.06
   4   8  -1    0.58    0.05
   4   8  -1    0.64    0.10
  -4   8   1    0.59    0.10
  -4   8   1    0.50    0.05
  -2   8   1    1.62    0.13
   2   8  -1    1.63    0.08
  -2   8   1    1.52    0.12
  -2   8   1    1.54    0.09
  -2   8   1    1.56    0.09
   2   8  -1    1.77    0.09
   2   8  -1    1.95    0.15
  -2   8   1    1.56    0.07
   0   8   1    0.11    0.04
   0   8  -1    0.12    0.03
   0   8  -1    0.11    0.03
   0   8   1    0.07    0.02
   0   8  -1    0.10    0.06
   0   8  -1    0.22    0.07
   0   8   1    0.17    0.07
   0   8   1    0.09    0.04
  -2   8  -1    0.05    0.03
  -2   8  -1    0.04    0.03
   2   8   1    0.02    0.03
  -2   8  -1    0.00    0.05
   2   8   1    0.02    0.02
   2   8   1    0.10    0.04
   2   8   1    0.09    0.06
  -2   8  -1    0.04    0.02
  -2   8  -1    0.06    0.03
  -2   8  -1    0.01    0.05
   2   8   1    0.08    0.02
  -4   8  -1    0.87    0.07
   4   8   1    0.74    0.08
   4   8   1    0.68    0.07
  -4   8  -1    0.77    0.11
   4   8   1    0.73    0.10
  -4   8  -1    0.71    0.07
  -4   8  -1    0.68    0.05
  -4   8  -1    0.60    0.10
   4   8   1    0.62    0.05
   6   8   1    0.04    0.03
   6   8   1    0.04    0.06
  -6   8  -1    0.05    0.03
  -6   8  -1    0.02    0.06
   6   8   1    0.03    0.04
  -6   8  -1    0.09    0.07
  -6   8  -1    0.01    0.03
   6   8   1   -0.02    0.02
  -6   8  -1    0.05    0.03
  -8   8  -1    0.01    0.03
   8   8   1   -0.02    0.02
  -8   8  -1    0.02    0.06
   8   8   1   -0.06    0.04
  -8   8  -1    0.03    0.03
   8   8   1   -0.03    0.03
   8   8   1    0.00    0.03
  -8   8  -1    0.07    0.06
  -8   8  -1    0.06    0.03
  10   8   1   -0.01    0.03
 -10   8  -1    0.03    0.06
 -10   8  -1   -0.01    0.03
  10   8   1    0.01    0.03
 -10   8  -1    0.01    0.06
  10   8   1    0.02    0.04
  10   8   1   -0.04    0.05
 -12   8  -1    0.91    0.12
  12   8   1    0.67    0.07
 -12   8  -1    0.96    0.14
 -12   8  -1    0.71    0.08
  12   8   1    0.74    0.07
  12   8   1    0.85    0.10
  12   8   1    0.73    0.10
 -14   8  -1    0.84    0.09
 -14   8  -1    0.89    0.13
  14   8   1    0.94    0.11
  14   8   1    0.95    0.09
  11   9  -1    3.57    0.16
 -11   9   1    4.08    0.16
 -11   9   1    4.30    0.22
 -11   9   1    4.16    0.23
  11   9  -1    3.98    0.14
  11   9  -1    4.37    0.22
  11   9  -1    3.76    0.14
  -9   9   1    0.88    0.08
   9   9  -1    0.84    0.09
  -9   9   1    1.01    0.13
  -9   9   1    1.03    0.13
   9   9  -1    0.96    0.07
   9   9  -1    0.90    0.12
   9   9  -1    0.79    0.07
  -7   9   1    1.03    0.10
   7   9  -1    1.02    0.13
   7   9  -1    1.00    0.06
   7   9  -1    0.96    0.07
  -7   9   1    0.91    0.10
  -7   9   1    0.97    0.07
   7   9  -1    0.97    0.08
  -7   9   1    0.96    0.12
  -7   9   1    1.18    0.14
  -7   9   1    0.88    0.08
   5   9  -1    1.29    0.06
   5   9  -1    1.31    0.09
  -5   9   1    1.34    0.08
  -5   9   1    1.29    0.10
   5   9  -1    1.19    0.08
   5   9  -1    1.25    0.14
  -5   9   1    1.36    0.09
  -5   9   1    1.49    0.15
  -3   9   1    0.36    0.04
   3   9  -1    0.29    0.05
  -3   9   1    0.20    0.05
   3   9  -1    0.33    0.05
  -3   9   1    0.18    0.07
   3   9  -1    0.35    0.08
  -3   9   1    0.28    0.05
   1   9  -1    0.28    0.05
  -1   9   1    0.33    0.08
  -1   9   1    0.21    0.05
  -1   9   1    0.21    0.04
  -1   9   1    0.26    0.05
   1   9  -1    0.22    0.03
   1   9  -1    0.24    0.04
   1   9  -1    0.32    0.08
   1   9   1    0.01    0.06
  -1   9  -1    0.01    0.03
   1   9   1    0.03    0.03
  -1   9  -1    0.06    0.07
   1   9   1    0.02    0.02
  -1   9  -1    0.04    0.03
   1   9   1    0.04    0.04
  -1   9  -1    0.04    0.02
   3   9   1    0.11    0.05
   3   9   1    0.09    0.06
   3   9   1    0.07    0.03
  -3   9  -1    0.08    0.03
  -3   9  -1    0.09    0.03
  -3   9  -1    0.04    0.03
   3   9   1    0.06    0.04
  -3   9  -1    0.01    0.05
  -5   9  -1    0.48    0.09
   5   9   1    0.60    0.07
  -5   9  -1    0.61    0.07
   5   9   1    0.69    0.08
   5   9   1    0.73    0.06
   5   9   1    0.83    0.11
  -5   9  -1    0.77    0.07
  -5   9  -1    0.69    0.06
  -5   9  -1    0.77    0.12
   7   9   1    0.22    0.06
  -7   9  -1    0.29    0.08
  -7   9  -1    0.13    0.05
   7   9   1    0.16    0.04
  -7   9  -1    0.13    0.04
   7   9   1    0.20    0.07
  -7   9  -1    0.01    0.07
  -7   9  -1    0.14    0.04
   7   9   1    0.06    0.03
   9   9   1    0.00    0.03
  -9   9  -1    0.01    0.04
   9   9   1   -0.04    0.03
   9   9   1    0.03    0.06
   9   9   1    0.00    0.04
  -9   9  -1   -0.07    0.06
  -9   9  -1   -0.04    0.05
 -11   9  -1    0.27    0.09
 -11   9  -1    0.22    0.05
  11   9   1    0.31    0.07
 -11   9  -1    0.02    0.07
  11   9   1    0.23    0.05
  11   9   1    0.24    0.05
 -26   0   2    0.76    0.12
  26   0  -2    0.45    0.10
 -24   0   2    6.29    0.26
  24   0  -2    6.16    0.27
 -22   0   2   -0.04    0.05
  22   0  -2   -0.05    0.06
 -20   0   2   12.74    0.37
  20   0  -2   12.62    0.38
  18   0  -2   12.60    0.36
 -18   0   2   12.54    0.35
  16   0  -2   32.33    0.72
 -16   0   2   32.53    0.73
  16   0  -2   32.84    0.73
  16   0  -2   33.29    0.71
  14   0  -2   21.82    0.51
  14   0  -2   22.06    0.50
 -14   0   2   21.49    0.50
  14   0  -2   22.07    0.48
 -12   0   2    5.04    0.16
  12   0  -2    5.09    0.15
  12   0  -2    5.02    0.17
 -12   0   2    5.25    0.15
 -10   0   2    0.04    0.02
  10   0  -2    0.02    0.01
 -10   0   2    0.04    0.02
  10   0  -2    0.09    0.02
   8   0  -2   24.02    0.51
   8   0  -2   24.83    0.51
   8   0  -2   23.94    0.50
  -8   0   2   25.51    0.50
  -8   0   2   24.18    0.51
   6   0  -2  454.29    8.71
  -6   0   2  443.90    8.77
   6   0  -2  446.18    8.77
   6   0  -2  450.63    8.80
  -6   0   2  464.58   10.02
  -6   0   2  462.74    8.75
   6   0  -2  452.39    8.76
   4   0  -2  635.60   12.40
   4   0  -2  613.98   13.48
  -4   0   2  644.47   13.33
   4   0  -2  660.98   14.01
  -4   0   2  658.06   12.41
  -4   0   2  662.60   13.63
   4   0  -2  653.49   13.88
   2   0  -2  329.24    6.43
   2   0  -2  334.72    6.43
  -2   0   2  328.53    6.42
  -2   0   2  337.91    6.44
   0   0   2    3.39    0.08
   0   0  -2    3.48    0.08
   0   0   2    3.49    0.08
  -2   0  -2   51.81    0.98
  -2   0  -2   51.17    0.98
   2   0   2   51.24    0.97
   2   0   2   49.52    0.98
   2   0   2   50.76    0.98
  -2   0  -2   50.81    0.99
  -2   0  -2   49.39    1.11
   2   0   2   48.96    0.98
  -2   0  -2   50.88    0.97
   4   0   2  165.43    3.21
  -4   0  -2  167.51    3.25
   4   0   2  168.88    3.23
  -4   0  -2  165.69    3.20
  -4   0  -2  163.77    3.68
  -4   0  -2  159.21    3.19
   4   0   2  162.46    3.19
   6   0   2  167.79    3.34
   6   0   2  163.97    3.25
  -6   0  -2  169.62    3.82
   6   0   2  174.45    3.26
  -6   0  -2  168.23    3.26
  -6   0  -2  175.22    3.37
   6   0   2  169.53    3.32
   8   0   2    0.53    0.04
   8   0   2    0.51    0.04
  -8   0  -2    0.59    0.04
   8   0   2    0.51    0.04
  -8   0  -2    0.62    0.05
  -8   0  -2    0.53    0.04
 -10   0  -2  147.70    3.24
  10   0   2  147.57    2.85
 -10   0  -2  144.90    2.86
 -10   0  -2  147.20    2.85
  10   0   2  145.74    2.89
  10   0   2  147.13    2.84
  10   0   2  149.87    2.86
 -12   0  -2   53.41    1.23
  12   0   2   52.81    1.07
  12   0   2   55.01    1.11
  12   0   2   53.71    1.10
 -12   0  -2   53.30    1.11
  12   0   2   54.39    1.10
  14   0   2   11.29    0.31
 -14   0  -2   11.38    0.31
  14   0   2   10.96    0.30
  14   0   2   11.46    0.30
  16   0   2   12.01    0.34
 -16   0  -2   12.18    0.34
 -18   0  -2   52.98    1.14
  18   0   2   51.88    1.13
 -20   0  -2    4.31    0.20
  20   0   2    3.71    0.19
  22   0   2    4.76    0.22
 -22   0  -2    4.79    0.22
  24   0   2    3.25    0.20
 -24   0  -2    3.89    0.21
 -26   0  -2    0.02    0.07
  26   0   2   -0.04    0.07
 -27  -1   2    0.07    0.07
  27  -1  -2   -0.03    0.07
  27   1  -2   -0.09    0.06
 -27   1   2    0.00    0.07
 -25  -1   2    2.29    0.17
  25  -1  -2    2.68    0.19
  25   1  -2    2.54    0.18
 -25   1   2    3.13    0.19
 -23  -1   2    0.25    0.07
  23  -1  -2    0.22    0.08
 -23   1   2    0.20    0.08
  23   1  -2    0.23    0.08
  21  -1  -2   13.81    0.42
 -21  -1   2   13.97    0.40
  21   1  -2   14.28    0.41
 -21   1   2   14.00    0.41
  19  -1  -2    8.42    0.28
 -19  -1   2    8.35    0.27
 -19   1   2    8.30    0.28
  19   1  -2    8.45    0.28
  17  -1  -2    2.86    0.14
 -17  -1   2    2.81    0.14
  17   1  -2    3.03    0.13
  17   1  -2    2.83    0.13
 -17   1   2    3.03    0.15
  17   1  -2    2.73    0.14
 -15  -1   2   17.52    0.42
  15  -1  -2   17.41    0.44
  15  -1  -2   17.43    0.41
  15  -1  -2   17.33    0.42
 -15   1   2   17.92    0.41
  15   1  -2   17.36    0.43
  15   1  -2   17.09    0.40
  15   1  -2   17.24    0.42
 -15   1   2   17.95    0.43
  13  -1  -2    6.57    0.21
  13  -1  -2    6.71    0.19
 -13  -1   2    6.63    0.20
  13   1  -2    6.36    0.20
  13   1  -2    6.60    0.18
 -13   1   2    6.54    0.20
 -13   1   2    6.86    0.18
  13   1  -2    6.54    0.18
  11  -1  -2   19.55    0.43
 -11  -1   2   19.63    0.44
  11  -1  -2   19.36    0.45
  11  -1  -2   19.88    0.44
  11   1  -2   19.39    0.42
  11   1  -2   19.17    0.43
  11   1  -2   19.66    0.44
  11   1  -2   19.42    0.42
 -11   1   2   19.84    0.45
 -11   1   2   20.32    0.49
 -11   1   2   19.73    0.43
 -11   1   2   20.06    0.43
   9  -1  -2   28.43    0.58
   9  -1  -2   28.28    0.59
   9  -1  -2   28.27    0.60
  -9  -1   2   27.52    0.59
  -9   1   2   27.88    0.58
   9   1  -2   28.47    0.58
  -9   1   2   29.22    0.67
  -9   1   2   28.76    0.58
  -9   1   2   28.49    0.60
   9   1  -2   27.55    0.59
   9   1  -2   28.32    0.59
   9   1  -2   28.14    0.57
   7  -1  -2   -0.01    0.01
   7  -1  -2    0.00    0.01
  -7  -1   2    0.01    0.01
   7  -1  -2    0.00    0.01
  -7   1   2    0.00    0.01
   7   1  -2    0.04    0.02
   7   1  -2    0.02    0.01
  -7   1   2   -0.02    0.01
  -7   1   2    0.00    0.02
   7   1  -2    0.01    0.01
  -7   1   2    0.00    0.01
   7   1  -2   -0.01    0.01
   5  -1  -2  216.86    4.15
  -5  -1   2  215.10    4.11
   5  -1  -2  201.23    4.09
   5  -1  -2  212.87    4.08
   5   1  -2  206.38    4.10
  -5   1   2  221.72    4.15
   5   1  -2  206.83    4.10
   5   1  -2  212.24    4.12
  -5   1   2  215.73    4.73
  -5   1   2  207.07    4.10
  -5   1   2  206.09    4.09
  -5   1   2  212.78    4.13
   5   1  -2  209.64    4.07
   3  -1  -2  103.01    2.00
   3  -1  -2  102.01    1.97
   3  -1  -2  100.87    2.00
  -3   1   2  100.83    2.46
  -3   1   2  100.74    1.97
  -3   1   2  101.67    1.96
  -3   1   2  103.15    2.29
  -3   1   2  101.89    1.97
   3   1  -2  104.72    1.97
   3   1  -2  101.58    1.97
   3   1  -2   96.98    1.97
   1  -1  -2   34.55    0.69
   1  -1  -2   34.49    0.69
   1  -1  -2   34.28    0.70
  -1   1   2   35.92    0.69
  -1   1   2   35.98    0.79
  -1   1   2   34.99    0.68
  -1   1   2   34.91    0.69
  -1   1   2   34.84    0.67
  -1   1   2   34.62    0.70
  -1  -1  -2    5.97    0.14
  -1  -1  -2    5.79    0.13
  -1  -1  -2    6.08    0.13
   1  -1   2    6.06    0.12
  -1   1  -2    6.11    0.13
  -1   1  -2    6.22    0.13
   1   1   2    5.89    0.13
   1   1   2    6.09    0.14
  -1   1  -2    6.11    0.12
   1   1   2    5.72    0.14
  -1   1  -2    5.58    0.16
   1   1   2    5.78    0.13
   1   1   2    5.99    0.14
  -3  -1  -2  100.07    2.00
   3  -1   2  105.69    1.99
   3  -1   2  106.64    1.99
  -3  -1  -2  101.30    2.00
   3   1   2  106.12    2.03
  -3   1  -2   99.33    2.27
  -3   1  -2  102.03    1.98
  -3   1  -2  100.19    2.08
  -3   1  -2  103.77    2.02
  -3   1  -2  104.92    2.02
   3   1   2  100.56    2.04
  -3   1  -2  105.78    2.04
   3   1   2  103.34    2.00
   3   1   2  103.52    1.98
   3   1   2  101.94    2.00
   5  -1   2   54.99    1.06
   5  -1   2   52.14    1.06
  -5  -1  -2   53.97    1.07
   5   1   2   54.15    1.06
  -5   1  -2   51.25    1.22
  -5   1  -2   54.28    1.06
  -5   1  -2   55.99    1.06
  -5   1  -2   53.99    1.07
  -5   1  -2   53.73    1.08
  -5   1  -2   54.77    1.05
   5   1   2   54.48    1.07
   5   1   2   53.59    1.05
   5   1   2   55.15    1.06
  -7  -1  -2   16.99    0.38
   7  -1   2   17.47    0.38
   7  -1   2   17.46    0.37
   7  -1   2   17.13    0.38
  -7   1  -2   17.06    0.38
   7   1   2   17.43    0.37
  -7   1  -2   17.06    0.37
  -7   1  -2   16.27    0.42
   7   1   2   16.70    0.37
   7   1   2   17.46    0.37
   7   1   2   16.79    0.38
  -7   1  -2   17.95    0.37
   9  -1   2    3.25    0.12
   9  -1   2    3.28    0.11
   9  -1   2    3.31    0.11
  -9  -1  -2    3.07    0.11
  -9   1  -2    3.20    0.12
  -9   1  -2    3.30    0.12
   9   1   2    3.22    0.11
   9   1   2    3.05    0.11
   9   1   2    3.12    0.11
  -9   1  -2    3.21    0.11
  11  -1   2    0.16    0.04
 -11  -1  -2    0.17    0.04
  11  -1   2    0.23    0.04
 -11   1  -2    0.14    0.03
  11   1   2    0.16    0.03
 -11   1  -2    0.22    0.04
  11   1   2    0.18    0.04
  11   1   2    0.13    0.02
 -11   1  -2    0.18    0.04
  13  -1   2    0.56    0.06
 -13  -1  -2    0.63    0.07
  13  -1   2    0.75    0.07
 -13   1  -2    0.73    0.07
  13   1   2    0.75    0.07
 -13   1  -2    0.78    0.08
 -13   1  -2    0.72    0.06
 -13   1  -2    0.75    0.06
  13   1   2    0.68    0.06
  13   1   2    0.81    0.08
 -15  -1  -2    0.01    0.03
  15  -1   2    0.06    0.04
 -15   1  -2    0.05    0.04
  15   1   2    0.04    0.03
 -15   1  -2    0.09    0.04
  15   1   2    0.05    0.03
  15   1   2    0.00    0.03
 -17  -1  -2    1.17    0.10
  17  -1   2    1.42    0.11
 -17   1  -2    1.53    0.12
 -17   1  -2    1.35    0.11
  17   1   2    1.47    0.11
 -19  -1  -2    4.20    0.19
  19  -1   2    4.09    0.20
  19   1   2    4.23    0.19
 -19   1  -2    4.62    0.21
  21  -1   2    0.03    0.06
 -21  -1  -2    0.11    0.06
 -21   1  -2    0.07    0.07
  21   1   2    0.04    0.05
  23  -1   2    0.49    0.10
 -23  -1  -2    0.59    0.10
 -23   1  -2    0.52    0.10
  23   1   2    0.59    0.10
  25  -1   2    0.24    0.09
 -25  -1  -2    0.31    0.09
 -25   1  -2    0.23    0.09
  25   1   2    0.16    0.08
  26  -2  -2    0.19    0.08
 -26  -2   2    0.26    0.08
 -26   2   2    0.16    0.08
  26   2  -2    0.25    0.09
  24  -2  -2    3.35    0.20
 -24  -2   2    3.44    0.19
  24   2  -2    3.06    0.19
 -24   2   2    3.37    0.20
  22  -2  -2   -0.03    0.06
 -22  -2   2   -0.03    0.05
  22   2  -2    0.05    0.06
 -22   2   2    0.00    0.06
 -20  -2   2    0.45    0.08
  20  -2  -2    0.25    0.07
 -20   2   2    0.35    0.08
  20   2  -2    0.41    0.08
  18  -2  -2    4.35    0.19
 -18  -2   2    4.45    0.17
  18   2  -2    4.52    0.17
 -18   2   2    4.29    0.19
  18   2  -2    4.17    0.17
  18   2  -2    4.32    0.17
 -16  -2   2    3.06    0.13
  16  -2  -2    2.80    0.14
  16   2  -2    3.20    0.13
 -16   2   2    2.80    0.14
 -16   2   2    3.18    0.14
  16   2  -2    3.04    0.14
  16   2  -2    3.17    0.14
  14  -2  -2    1.76    0.10
 -14  -2   2    1.89    0.09
 -14   2   2    1.65    0.09
  14   2  -2    1.95    0.10
 -14   2   2    1.89    0.11
 -14   2   2    1.78    0.10
  14   2  -2    1.95    0.09
  14   2  -2    1.83    0.09
 -14   2   2    1.79    0.09
  12  -2  -2    4.49    0.16
 -12  -2   2    4.53    0.14
  12   2  -2    4.51    0.15
 -12   2   2    4.45    0.16
  12   2  -2    4.67    0.15
  12   2  -2    4.61    0.14
  12   2  -2    4.65    0.14
 -12   2   2    4.41    0.14
 -12   2   2    4.62    0.17
 -10  -2   2   12.20    0.29
  10  -2  -2   12.68    0.31
  10   2  -2   12.21    0.28
  10   2  -2   12.59    0.29
 -10   2   2   12.16    0.29
 -10   2   2   12.75    0.29
  10   2  -2   12.11    0.29
 -10   2   2   12.16    0.30
 -10   2   2   12.70    0.33
 -10   2   2   12.55    0.31
   8  -2  -2    4.52    0.14
  -8  -2   2    4.29    0.12
  -8   2   2    4.22    0.12
   8   2  -2    4.26    0.11
  -8   2   2    4.18    0.13
  -8   2   2    4.19    0.13
  -8   2   2    4.38    0.13
   8   2  -2    4.50    0.12
   8   2  -2    4.23    0.12
  -8   2   2    4.33    0.14
   6  -2  -2   32.78    0.67
  -6  -2   2   32.74    0.64
   6   2  -2   32.77    0.65
  -6   2   2   32.44    0.66
   6   2  -2   32.84    0.64
  -6   2   2   32.65    0.66
  -6   2   2   32.16    0.75
  -6   2   2   32.22    0.65
   6   2  -2   32.73    0.64
  -6   2   2   32.71    0.66
   4  -2  -2  107.99    2.11
  -4   2   2  111.69    2.11
   4   2  -2  109.32    2.11
  -4   2   2  110.60    2.14
  -4   2   2  107.18    2.15
  -4   2   2  111.47    2.10
  -4   2   2  109.60    2.14
   4   2  -2  106.69    2.12
  -4   2   2  107.94    2.40
   4   2  -2  107.58    2.10
   2  -2  -2  243.63    4.79
  -2   2   2  244.44    4.79
  -2   2   2  244.45    5.47
  -2   2   2  248.62    4.80
  -2   2   2  249.62    4.82
  -2   2   2  250.57    4.74
   0  -2  -2   64.14    1.31
   0  -2  -2   67.68    1.26
   0   2   2   67.28    1.27
   0   2  -2   62.39    1.47
   0   2   2   64.08    1.27
   0   2   2   64.08    1.45
   0   2   2   67.19    1.26
   0   2   2   67.53    1.27
   0   2   2   64.22    1.31
   2  -2   2  103.56    1.97
  -2  -2  -2  103.08    1.98
   2  -2   2  105.16    1.98
  -2   2  -2  104.90    1.97
  -2   2  -2  103.39    2.00
  -2   2  -2  102.46    1.98
   2   2   2   97.86    1.98
  -2   2  -2  105.70    1.97
   2   2   2  105.18    1.98
  -2   2  -2   99.59    2.28
   2   2   2  101.00    2.08
   2   2   2  100.78    1.98
  -4  -2  -2  110.24    2.15
   4  -2   2  114.63    2.20
   4   2   2  113.43    2.16
  -4   2  -2  113.23    2.16
  -4   2  -2  112.26    2.23
  -4   2  -2  113.43    2.14
   4   2   2  112.47    2.17
   4   2   2  109.16    2.19
  -4   2  -2  112.12    2.16
  -4   2  -2  113.81    2.22
   4   2   2  113.76    2.20
  -4   2  -2  108.01    2.49
  -6  -2  -2   65.45    1.27
   6  -2   2   67.25    1.28
  -6   2  -2   65.01    1.48
  -6   2  -2   64.72    1.27
  -6   2  -2   64.87    1.28
  -6   2  -2   66.24    1.28
   6   2   2   64.15    1.28
   6   2   2   65.12    1.27
   6   2   2   62.77    1.28
  -6   2  -2   64.82    1.31
  -6   2  -2   63.73    1.26
  -8  -2  -2  109.31    2.11
   8  -2   2  108.95    2.12
  -8   2  -2  108.34    2.43
   8   2   2  108.14    2.11
  -8   2  -2  109.02    2.12
  -8   2  -2  108.20    2.10
  -8   2  -2  111.05    2.15
   8   2   2  105.20    2.11
  -8   2  -2  106.23    2.12
   8   2   2  109.64    2.12
  -8   2  -2  110.06    2.10
 -10  -2  -2   21.41    0.47
  10  -2   2   21.14    0.47
  10   2   2   21.16    0.47
 -10   2  -2   21.27    0.48
 -10   2  -2   21.02    0.54
 -10   2  -2   21.63    0.46
 -10   2  -2   20.57    0.47
  10   2   2   20.55    0.46
  10   2   2   20.90    0.46
 -12  -2  -2    4.84    0.16
  12  -2   2    5.00    0.17
 -12   2  -2    4.92    0.16
 -12   2  -2    4.96    0.17
 -12   2  -2    5.27    0.19
 -12   2  -2    4.92    0.16
  12   2   2    5.22    0.17
  12   2   2    5.16    0.16
 -14  -2  -2    3.52    0.14
  14  -2   2    3.85    0.16
 -14   2  -2    3.97    0.16
 -14   2  -2    3.85    0.14
  14   2   2    3.85    0.15
  14   2   2    3.82    0.15
 -14   2  -2    3.98    0.17
  16  -2   2    2.80    0.14
 -16  -2  -2    2.67    0.13
 -16   2  -2    2.83    0.15
  16   2   2    2.86    0.14
 -16   2  -2    2.97    0.15
  16   2   2    3.08    0.15
 -18  -2  -2    0.00    0.05
  18  -2   2   -0.03    0.04
 -18   2  -2    0.02    0.05
  18   2   2    0.02    0.04
 -18   2  -2    0.01    0.05
 -20  -2  -2    0.14    0.06
  20  -2   2    0.06    0.05
  20   2   2   -0.01    0.05
 -20   2  -2    0.06    0.06
 -20   2  -2    0.00    0.05
  22  -2   2    1.77    0.15
 -22  -2  -2    1.78    0.14
  22   2   2    1.56    0.14
 -22   2  -2    1.74    0.16
 -24  -2  -2    0.06    0.07
  24  -2   2    0.24    0.09
  24   2   2    0.20    0.08
 -24   2  -2    0.10    0.08
 -25  -3   2   -0.01    0.06
  25  -3  -2   -0.05    0.07
 -25   3   2    0.17    0.08
  25   3  -2   -0.01    0.06
 -23  -3   2    0.19    0.07
  23  -3  -2    0.00    0.06
 -23   3   2    0.05    0.07
  23   3  -2    0.08    0.06
  21  -3  -2    8.03    0.31
 -21  -3   2    8.54    0.28
  21   3  -2    8.85    0.29
 -21   3   2    8.41    0.30
  19  -3  -2    1.45    0.14
 -19  -3   2    1.44    0.11
 -19   3   2    1.37    0.12
 -19   3   2    1.24    0.12
  19   3  -2    1.18    0.10
  17  -3  -2    0.09    0.05
 -17  -3   2    0.09    0.04
  17   3  -2    0.18    0.05
  17   3  -2    0.15    0.04
  17   3  -2    0.20    0.05
 -17   3   2    0.21    0.06
 -17   3   2    0.10    0.05
 -15  -3   2    1.02    0.07
  15  -3  -2    0.91    0.09
  15   3  -2    1.04    0.08
 -15   3   2    0.86    0.08
  15   3  -2    0.88    0.06
 -15   3   2    0.82    0.09
  15   3  -2    0.96    0.07
  15   3  -2    0.82    0.07
 -13  -3   2    1.27    0.07
  13  -3  -2    1.03    0.09
 -13   3   2    1.31    0.09
  13   3  -2    1.14    0.07
  13   3  -2    1.27    0.08
 -13   3   2    1.19    0.07
  13   3  -2    1.29    0.07
  13   3  -2    1.35    0.07
 -13   3   2    1.40    0.09
  11  -3  -2   18.76    0.45
 -11  -3   2   18.57    0.41
 -11   3   2   18.77    0.42
  11   3  -2   19.10    0.41
  11   3  -2   18.76    0.40
 -11   3   2   19.01    0.49
 -11   3   2   19.11    0.42
  11   3  -2   18.69    0.42
 -11   3   2   18.54    0.44
  11   3  -2   18.62    0.40
 -11   3   2   18.45    0.44
   9  -3  -2    5.59    0.17
  -9  -3   2    5.29    0.13
  -9   3   2    5.10    0.15
   9   3  -2    5.19    0.13
  -9   3   2    5.11    0.16
   9   3  -2    5.13    0.14
  -9   3   2    5.76    0.19
   9   3  -2    5.20    0.14
  -9   3   2    5.42    0.16
  -9   3   2    5.26    0.16
   9   3  -2    5.18    0.14
   7  -3  -2   76.09    1.49
  -7   3   2   76.84    1.47
  -7   3   2   74.11    1.51
  -7   3   2   74.50    1.48
  -7   3   2   77.04    1.45
  -7   3   2   75.04    1.69
   7   3  -2   74.48    1.45
  -7   3   2   75.34    1.47
   7   3  -2   74.66    1.45
   7   3  -2   69.07    1.43
   7   3  -2   76.10    1.45
   5  -3  -2    0.34    0.04
   5   3  -2    0.22    0.02
  -5   3   2    0.25    0.03
  -5   3   2    0.29    0.03
  -5   3   2    0.23    0.04
   5   3  -2    0.22    0.02
  -5   3   2    0.32    0.03
   5   3  -2    0.23    0.02
  -5   3   2    0.20    0.04
  -5   3   2    0.26    0.03
   3  -3  -2    2.05    0.07
  -3   3   2    2.01    0.07
  -3   3   2    2.14    0.08
  -3   3   2    2.17    0.09
  -3   3   2    2.02    0.07
  -3   3   2    2.13    0.06
  -1   3   2  170.62    3.28
  -1   3   2  165.20    3.28
  -1   3   2  168.63    3.27
  -1   3   2  166.62    3.29
  -1   3   2  172.75    3.23
  -1   3   2  167.30    3.79
   1   3   2    0.39    0.03
   1   3   2    0.42    0.03
   1   3   2    0.36    0.03
   1   3   2    0.37    0.03
  -1   3  -2    0.41    0.02
  -1   3  -2    0.41    0.02
  -1   3  -2    0.43    0.06
   1   3   2    0.41    0.02
  -3  -3  -2   24.46    0.46
  -3   3  -2   24.22    0.48
   3   3   2   24.42    0.50
   3   3   2   23.29    0.50
   3   3   2   24.36    0.47
  -3   3  -2   23.96    0.54
  -3   3  -2   23.41    0.60
   3   3   2   23.96    0.49
  -3   3  -2   24.68    0.49
  -3   3  -2   23.68    0.49
  -3   3  -2   24.03    0.48
   5  -3   2   75.62    1.45
  -5  -3  -2   74.00    1.43
   5   3   2   74.65    1.46
  -5   3  -2   75.41    1.44
  -5   3  -2   73.61    1.46
  -5   3  -2   74.09    1.45
   5   3   2   74.77    1.46
  -5   3  -2   73.85    1.51
   5   3   2   72.79    1.46
   5   3   2   74.48    1.43
  -5   3  -2   75.22    1.45
  -5   3  -2   74.68    1.70
   7  -3   2   16.93    0.37
  -7  -3  -2   16.36    0.35
   7   3   2   16.23    0.36
  -7   3  -2   15.69    0.36
  -7   3  -2   16.65    0.35
   7   3   2   16.25    0.35
  -7   3  -2   15.68    0.38
   7   3   2   16.17    0.36
  -7   3  -2   16.49    0.37
   7   3   2   16.50    0.37
  -7   3  -2   16.26    0.36
  -7   3  -2   15.98    0.44
  -9  -3  -2    0.58    0.05
   9  -3   2    0.53    0.05
   9   3   2    0.70    0.06
   9   3   2    0.63    0.05
  -9   3  -2    0.66    0.05
   9   3   2    0.61    0.05
  -9   3  -2    0.57    0.05
  -9   3  -2    0.60    0.07
   9   3   2    0.54    0.05
  -9   3  -2    0.43    0.05
  -9   3  -2    0.78    0.07
  -9   3  -2    0.63    0.05
 -11  -3  -2    1.13    0.07
  11  -3   2    1.17    0.08
 -11   3  -2    1.14    0.07
 -11   3  -2    1.08    0.08
 -11   3  -2    1.20    0.09
  11   3   2    1.14    0.07
  11   3   2    1.11    0.07
 -11   3  -2    1.23    0.07
  11   3   2    1.16    0.08
  11   3   2    1.06    0.07
 -11   3  -2    1.27    0.07
 -13  -3  -2   17.35    0.41
  13  -3   2   17.43    0.43
  13   3   2   17.49    0.41
  13   3   2   17.41    0.41
 -13   3  -2   16.57    0.41
  13   3   2   16.85    0.43
 -13   3  -2   18.14    0.44
 -13   3  -2   17.68    0.41
 -13   3  -2   18.32    0.49
  15  -3   2    2.24    0.13
 -15  -3  -2    2.34    0.11
 -15   3  -2    2.24    0.11
  15   3   2    2.44    0.13
  15   3   2    2.27    0.12
 -15   3  -2    2.12    0.13
 -15   3  -2    2.30    0.14
  15   3   2    2.18    0.11
  17  -3   2   19.20    0.51
 -17  -3  -2   20.03    0.48
 -17   3  -2   19.65    0.51
  17   3   2   20.73    0.50
  17   3   2   19.51    0.51
 -17   3  -2   20.09    0.56
  17   3   2   20.58    0.50
 -19  -3  -2   14.16    0.39
  19  -3   2   14.02    0.41
 -19   3  -2   14.09    0.44
 -19   3  -2   14.23    0.42
  19   3   2   14.44    0.40
  21  -3   2    1.54    0.15
 -21  -3  -2    1.41    0.13
 -21   3  -2    1.60    0.15
  21   3   2    1.60    0.14
 -21   3  -2    1.59    0.16
  23  -3   2    0.07    0.07
 -23  -3  -2    0.07    0.06
 -23   3  -2   -0.05    0.06
 -23   3  -2   -0.08    0.06
  23   3   2    0.08    0.07
 -24  -4   2    0.24    0.07
  24  -4  -2    0.09    0.08
 -24   4   2    0.30    0.09
  24   4  -2    0.12    0.07
 -22  -4   2    5.13    0.21
  22  -4  -2    5.49    0.26
  22   4  -2    5.01    0.22
 -22   4   2    5.32    0.25
 -20  -4   2    9.05    0.27
  20  -4  -2    9.33    0.33
  20   4  -2    8.70    0.29
 -20   4   2    9.30    0.32
  20   4  -2    9.20    0.30
 -20   4   2    9.92    0.34
  18  -4  -2    0.47    0.08
  18   4  -2    0.56    0.07
 -18   4   2    0.43    0.08
  18   4  -2    0.56    0.08
 -18   4   2    0.41    0.08
  18   4  -2    0.45    0.07
  16  -4  -2    1.37    0.13
  16   4  -2    1.19    0.09
 -16   4   2    1.34    0.11
  16   4  -2    1.20    0.08
  16   4  -2    1.23    0.08
 -16   4   2    1.48    0.11
 -16   4   2    1.45    0.09
  16   4  -2    1.32    0.10
  14  -4  -2    0.25    0.06
  14   4  -2    0.38    0.05
 -14   4   2    0.32    0.06
  14   4  -2    0.35    0.04
  14   4  -2    0.39    0.05
 -14   4   2    0.36    0.06
  14   4  -2    0.44    0.06
 -14   4   2    0.28    0.04
 -12  -4   2    1.37    0.06
  12  -4  -2    1.35    0.09
  12   4  -2    1.55    0.07
 -12   4   2    1.41    0.08
  12   4  -2    1.41    0.08
 -12   4   2    1.37    0.10
 -12   4   2    1.53    0.08
  12   4  -2    1.48    0.08
 -12   4   2    1.46    0.09
  12   4  -2    1.52    0.07
  10  -4  -2    1.13    0.08
 -10   4   2    1.21    0.07
 -10   4   2    1.18    0.09
 -10   4   2    1.04    0.07
  10   4  -2    0.99    0.06
 -10   4   2    1.11    0.08
  10   4  -2    1.02    0.06
  10   4  -2    1.04    0.05
  10   4  -2    1.01    0.06
 -10   4   2    0.98    0.06
   8  -4  -2   26.98    0.58
  -8   4   2   25.92    0.54
   8   4  -2   26.83    0.54
  -8   4   2   25.86    0.56
   8   4  -2   26.41    0.54
   8   4  -2   25.85    0.54
  -8   4   2   25.84    0.65
   8   4  -2   25.94    0.52
  -8   4   2   26.24    0.56
  -8   4   2   25.69    0.56
  -8   4   2   26.28    0.59
   6  -4  -2    4.18    0.13
  -6   4   2    3.99    0.14
  -6   4   2    4.55    0.13
  -6   4   2    3.91    0.15
  -6   4   2    3.99    0.13
  -6   4   2    4.15    0.11
   6   4  -2    4.08    0.11
  -6   4   2    4.25    0.14
   6   4  -2    4.22    0.11
   6   4  -2    3.96    0.10
   4  -4  -2    3.25    0.08
  -4   4   2    3.24    0.13
  -4   4   2    3.45    0.10
  -4   4   2    3.43    0.09
  -4   4   2    3.24    0.11
  -4   4   2    3.14    0.10
  -2   4   2    1.72    0.09
  -2   4   2    1.84    0.07
  -2   4   2    1.77    0.08
  -2   4   2    1.69    0.05
   2   4  -2    1.47    0.10
  -2   4   2    1.64    0.09
  -2   4   2    1.79    0.07
   0   4   2    5.90    0.14
   0   4  -2    5.50    0.20
   0   4   2    5.45    0.18
   0   4   2    5.83    0.12
   0   4   2    5.68    0.15
   0   4   2    5.48    0.18
   0   4   2    5.85    0.15
   2   4   2    6.78    0.17
   2   4   2    6.79    0.20
   2   4   2    6.65    0.17
  -2   4  -2    6.73    0.23
  -2   4  -2    7.02    0.16
   2   4   2    6.90    0.15
  -2   4  -2    6.78    0.22
  -2   4  -2    6.84    0.15
   2   4   2    6.59    0.20
   2   4   2    6.75    0.15
  -2   4  -2    6.82    0.16
  -4   4  -2    2.59    0.08
  -4   4  -2    2.37    0.11
  -4   4  -2    2.76    0.08
  -4   4  -2    2.62    0.08
   4   4   2    2.67    0.09
  -4   4  -2    2.67    0.13
   4   4   2    2.70    0.07
  -4   4  -2    2.72    0.09
   4   4   2    2.63    0.09
   4   4   2    2.69    0.11
   4   4   2    2.78    0.10
   6  -4   2    9.69    0.22
   6   4   2    9.57    0.24
  -6   4  -2    9.29    0.30
  -6   4  -2   10.32    0.27
  -6   4  -2    9.58    0.23
  -6   4  -2   10.01    0.24
   6   4   2    9.14    0.24
   6   4   2    9.62    0.24
  -6   4  -2    9.55    0.23
   6   4   2    9.78    0.22
  -6   4  -2    9.61    0.23
   8  -4   2    3.57    0.12
  -8   4  -2    3.73    0.17
   8   4   2    3.51    0.13
  -8   4  -2    3.68    0.13
  -8   4  -2    3.65    0.12
   8   4   2    3.71    0.13
  -8   4  -2    3.73    0.12
  -8   4  -2    3.54    0.14
  -8   4  -2    3.57    0.11
   8   4   2    3.61    0.11
   8   4   2    3.62    0.12
 -10  -4  -2    0.25    0.03
  10  -4   2    0.33    0.05
  10   4   2    0.24    0.04
  10   4   2    0.22    0.04
 -10   4  -2    0.23    0.05
  10   4   2    0.29    0.04
 -10   4  -2    0.29    0.04
 -10   4  -2    0.19    0.04
  10   4   2    0.28    0.04
 -10   4  -2    0.20    0.03
 -10   4  -2    0.34    0.07
 -12  -4  -2    1.41    0.07
  12  -4   2    1.41    0.09
 -12   4  -2    1.52    0.08
 -12   4  -2    1.53    0.10
  12   4   2    1.47    0.08
 -12   4  -2    1.62    0.09
  12   4   2    1.54    0.09
 -12   4  -2    1.72    0.12
 -12   4  -2    1.45    0.08
  12   4   2    1.54    0.09
  12   4   2    1.47    0.08
  14  -4   2    0.86    0.09
 -14  -4  -2    0.82    0.07
 -14   4  -2    0.89    0.10
 -14   4  -2    0.95    0.11
 -14   4  -2    0.61    0.06
  14   4   2    0.63    0.07
  14   4   2    0.85    0.07
  14   4   2    0.81    0.09
  14   4   2    0.69    0.07
  16  -4   2    0.07    0.05
 -16  -4  -2    0.15    0.05
 -16   4  -2    0.12    0.07
  16   4   2    0.12    0.05
  16   4   2    0.10    0.05
 -16   4  -2    0.11    0.06
 -18  -4  -2   16.14    0.41
  18  -4   2   16.63    0.46
 -18   4  -2   16.79    0.50
  18   4   2   15.78    0.43
  18   4   2   16.14    0.47
 -18   4  -2   15.84    0.45
 -20  -4  -2    4.79    0.19
  20  -4   2    4.84    0.23
 -20   4  -2    4.95    0.23
  20   4   2    5.06    0.22
 -20   4  -2    5.40    0.25
  22  -4   2    0.25    0.08
 -22  -4  -2    0.28    0.07
  22   4   2    0.22    0.07
 -22   4  -2    0.27    0.09
 -22   4  -2    0.25    0.08
  23  -5  -2    0.13    0.08
 -23   5   2    0.38    0.09
  21  -5  -2    1.06    0.13
 -21   5   2    0.97    0.13
 -21   5   2    0.98    0.12
  19  -5  -2    5.59    0.24
  19   5  -2    5.52    0.22
 -19   5   2    5.85    0.24
 -19   5   2    5.61    0.25
  19   5  -2    5.33    0.20
  17  -5  -2    0.02    0.05
 -17   5   2   -0.05    0.05
  17   5  -2    0.01    0.03
  17   5  -2    0.04    0.03
 -17   5   2    0.05    0.05
  15  -5  -2   12.18    0.36
 -15   5   2   11.78    0.34
  15   5  -2   11.94    0.30
 -15   5   2   11.83    0.32
 -15   5   2   12.71    0.39
  15   5  -2   11.99    0.32
  15   5  -2   12.07    0.30
  13  -5  -2   -0.06    0.04
  13   5  -2    0.04    0.03
 -13   5   2    0.00    0.03
 -13   5   2   -0.06    0.04
  13   5  -2    0.05    0.03
  13   5  -2    0.02    0.03
 -13   5   2    0.07    0.05
  11  -5  -2   15.93    0.41
 -11   5   2   16.78    0.41
 -11   5   2   16.21    0.39
  11   5  -2   16.56    0.38
 -11   5   2   16.33    0.38
  11   5  -2   16.77    0.37
  11   5  -2   16.26    0.36
 -11   5   2   15.77    0.40
 -11   5   2   17.25    0.47
   9  -5  -2    0.57    0.06
  -9   5   2    0.65    0.07
  -9   5   2    0.51    0.05
  -9   5   2    0.61    0.06
  -9   5   2    0.54    0.07
   9   5  -2    0.49    0.04
  -9   5   2    0.58    0.06
  -9   5   2    0.41    0.05
   9   5  -2    0.56    0.04
   9   5  -2    0.60    0.04
   7  -5  -2    6.49    0.17
  -7   5   2    6.58    0.22
   7   5  -2    6.56    0.16
  -7   5   2    6.65    0.19
  -7   5   2    6.81    0.19
  -7   5   2    6.90    0.17
  -7   5   2    6.79    0.19
  -7   5   2    6.44    0.23
   7   5  -2    6.49    0.16
   5   5  -2    7.38    0.17
  -5   5   2    7.27    0.18
  -5   5   2    7.51    0.20
  -5   5   2    7.56    0.21
  -5   5   2    7.26    0.19
   5   5  -2    7.46    0.16
  -5   5   2    7.37    0.24
   3   5  -2   33.40    0.85
  -3   5   2   35.18    0.70
  -3   5   2   34.34    0.77
  -3   5   2   34.87    0.83
  -3   5   2   33.92    0.70
  -3   5   2   33.48    0.72
  -3   5   2   35.05    0.68
  -1   5   2   36.13    0.72
   1   5  -2   34.87    0.88
  -1   5   2   35.35    0.85
  -1   5   2   35.41    0.79
  -1   5   2   35.94    0.74
  -1   5   2   35.86    0.70
  -1   5   2   35.27    0.69
  -1   5   2   35.82    0.73
  -1   5  -2    0.82    0.03
   1   5   2    0.81    0.05
   1   5   2    0.81    0.06
   1   5   2    0.85    0.03
   1   5   2    0.73    0.05
   1   5   2    0.83    0.07
  -1   5  -2    0.83    0.04
  -1   5  -2    0.71    0.09
  -3   5  -2    1.17    0.05
   3   5   2    1.14    0.06
  -3   5  -2    1.09    0.10
   3   5   2    1.05    0.08
  -3   5  -2    1.08    0.04
   3   5   2    1.21    0.06
   3   5   2    1.19    0.04
   3   5   2    1.19    0.07
  -3   5  -2    1.21    0.05
  -3   5  -2    1.29    0.09
   5   5   2    1.40    0.09
  -5   5  -2    1.48    0.06
   5   5   2    1.42    0.07
   5   5   2    1.60    0.08
  -5   5  -2    1.38    0.06
  -5   5  -2    1.36    0.10
   5   5   2    1.38    0.05
  -5   5  -2    1.39    0.06
   5   5   2    1.48    0.07
  -5   5  -2    1.42    0.11
  -5   5  -2    1.47    0.07
   5   5   2    1.36    0.08
  -7   5  -2    6.24    0.17
   7   5   2    6.00    0.16
  -7   5  -2    6.65    0.18
  -7   5  -2    6.18    0.17
   7   5   2    5.85    0.20
  -7   5  -2    6.40    0.17
  -7   5  -2    6.52    0.22
  -7   5  -2    6.06    0.24
   7   5   2    6.01    0.18
   7   5   2    6.17    0.18
   7   5   2    5.95    0.18
  -9   5  -2   -0.04    0.04
  -9   5  -2    0.07    0.03
  -9   5  -2    0.07    0.04
  -9   5  -2    0.08    0.03
   9   5   2    0.03    0.02
   9   5   2    0.01    0.03
   9   5   2    0.04    0.03
  -9   5  -2    0.06    0.03
  -9   5  -2    0.04    0.04
   9   5   2    0.04    0.03
   9   5   2    0.04    0.03
  11  -5   2   22.55    0.52
 -11   5  -2   22.91    0.53
  11   5   2   22.49    0.51
 -11   5  -2   22.99    0.51
  11   5   2   22.63    0.51
  11   5   2   22.19    0.50
 -11   5  -2   22.62    0.55
 -11   5  -2   22.50    0.51
 -11   5  -2   22.93    0.52
  11   5   2   23.85    0.53
 -11   5  -2   23.15    0.63
  13  -5   2    0.92    0.09
 -13   5  -2    0.88    0.09
 -13   5  -2    0.73    0.10
  13   5   2    0.78    0.08
 -13   5  -2    0.82    0.08
  13   5   2    0.80    0.07
 -13   5  -2    0.74    0.07
  13   5   2    0.68    0.08
  15  -5   2   -0.04    0.04
 -15   5  -2    0.00    0.03
 -15   5  -2   -0.02    0.05
  15   5   2   -0.02    0.03
  15   5   2    0.01    0.03
 -15   5  -2    0.01    0.04
  17  -5   2    1.22    0.12
 -17   5  -2    1.00    0.12
  17   5   2    1.20    0.11
  17   5   2    1.29    0.12
 -17   5  -2    1.01    0.11
  19  -5   2    0.24    0.08
 -19   5  -2    0.20    0.07
 -19   5  -2    0.17    0.07
  21  -5   2    0.30    0.08
 -21   5  -2    0.17    0.08
 -21   5  -2    0.20    0.09
  22  -6  -2    0.57    0.11
 -22   6   2    0.51    0.11
 -22   6   2    0.43    0.10
  20  -6  -2    0.31    0.08
  20   6  -2    0.31    0.06
 -20   6   2    0.31    0.08
  20   6  -2    0.34    0.07
 -20   6   2    0.47    0.10
  18  -6  -2    1.07    0.12
  18   6  -2    1.13    0.11
 -18   6   2    1.03    0.12
 -18   6   2    0.95    0.12
  18   6  -2    1.00    0.09
  16  -6  -2    0.20    0.06
 -16   6   2    0.10    0.06
  16   6  -2    0.16    0.05
 -16   6   2    0.11    0.04
  16   6  -2    0.23    0.05
 -16   6   2    0.20    0.08
 -14   6   2    0.36    0.06
  14   6  -2    0.59    0.06
  14   6  -2    0.46    0.06
 -14   6   2    0.57    0.10
 -14   6   2    0.39    0.08
  14   6  -2    0.58    0.06
 -12   6   2   -0.05    0.03
 -12   6   2    0.00    0.05
  12   6  -2   -0.01    0.03
  12   6  -2   -0.04    0.03
  12   6  -2   -0.01    0.02
 -10   6   2    5.59    0.23
 -10   6   2    5.65    0.18
  10   6  -2    5.68    0.15
  10   6  -2    5.41    0.16
 -10   6   2    5.66    0.17
 -10   6   2    5.59    0.21
 -10   6   2    5.66    0.19
  10   6  -2    5.73    0.16
  -8   6   2    4.29    0.13
   8   6  -2    4.09    0.10
   8   6  -2    3.82    0.12
  -8   6   2    3.68    0.17
  -8   6   2    4.04    0.15
  -8   6   2    3.86    0.17
   8   6  -2    4.07    0.12
  -8   6   2    4.16    0.15
  -6   6   2    0.35    0.04
   6   6  -2    0.29    0.03
  -6   6   2    0.34    0.06
  -6   6   2    0.29    0.05
  -6   6   2    0.36    0.05
   6   6  -2    0.32    0.03
   4   6  -2    0.64    0.09
  -4   6   2    0.48    0.05
  -4   6   2    0.45    0.07
  -4   6   2    0.49    0.04
  -4   6   2    0.49    0.06
  -2   6   2    0.00    0.03
  -2   6   2    0.03    0.04
  -2   6   2   -0.04    0.02
   2   6  -2   -0.02    0.04
  -2   6   2    0.00    0.02
  -2   6   2   -0.01    0.01
   2   6  -2    0.07    0.04
   0   6   2   25.91    0.51
   0   6   2   25.60    0.64
   0   6  -2   26.06    0.51
   0   6   2   25.93    0.62
   0   6  -2   25.28    0.53
   0   6  -2   25.50    0.69
   0   6   2   25.63    0.55
   0   6   2   25.41    0.56
   2   6   2    0.03    0.03
   2   6   2    0.11    0.05
   2   6   2    0.09    0.02
  -2   6  -2    0.11    0.02
   2   6   2    0.08    0.04
  -2   6  -2    0.10    0.02
  -2   6  -2    0.13    0.06
   2   6   2    0.06    0.03
  -4   6  -2    6.59    0.16
  -4   6  -2    6.19    0.25
   4   6   2    6.28    0.19
  -4   6  -2    6.64    0.17
   4   6   2    6.50    0.19
   4   6   2    6.47    0.16
  -4   6  -2    6.57    0.17
   4   6   2    6.58    0.23
   4   6   2    6.55    0.22
  -6   6  -2   11.83    0.35
  -6   6  -2   12.28    0.29
   6   6   2   11.76    0.34
   6   6   2   11.99    0.27
  -6   6  -2   12.17    0.28
  -6   6  -2   12.03    0.39
   6   6   2   12.22    0.31
   6   6   2   11.62    0.30
  -6   6  -2   12.36    0.28
   8   6   2   21.94    0.50
  -8   6  -2   21.79    0.48
   8   6   2   20.94    0.49
  -8   6  -2   21.89    0.48
  -8   6  -2   21.94    0.62
   8   6   2   21.66    0.47
  -8   6  -2   22.47    0.49
  -8   6  -2   22.23    0.56
   8   6   2   21.72    0.54
  10   6   2   28.19    0.61
 -10   6  -2   28.66    0.62
  10   6   2   28.28    0.63
 -10   6  -2   29.43    0.69
 -10   6  -2   28.92    0.64
  10   6   2   28.94    0.65
  10   6   2   28.72    0.67
 -10   6  -2   28.01    0.77
 -10   6  -2   28.94    0.62
 -12   6  -2    1.30    0.11
  12   6   2    1.66    0.09
  12   6   2    1.41    0.10
 -12   6  -2    1.47    0.09
  12   6   2    1.36    0.09
  12   6   2    1.38    0.10
 -12   6  -2    1.40    0.14
 -14   6  -2    4.30    0.22
 -14   6  -2    3.97    0.16
  14   6   2    4.05    0.18
  14   6   2    4.16    0.16
  16  -6   2    0.02    0.04
  16   6   2    0.11    0.04
 -16   6  -2    0.05    0.07
  16   6   2    0.05    0.05
  18  -6   2   -0.06    0.04
  18   6   2   -0.03    0.03
  18   6   2    0.01    0.04
 -18   6  -2    0.02    0.06
 -18   6  -2   -0.01    0.06
  20  -6   2    0.04    0.06
 -20   6  -2    0.00    0.08
 -20   6  -2    0.11    0.07
  19   7  -2    0.14    0.06
 -19   7   2    0.02    0.07
  19   7  -2    0.11    0.05
 -17   7   2    0.68    0.11
  17   7  -2    0.87    0.10
  17   7  -2    0.64    0.08
  15   7  -2    0.96    0.09
  15   7  -2    0.95    0.07
 -15   7   2    0.92    0.12
 -15   7   2    0.91    0.09
  15   7  -2    0.99    0.08
 -13   7   2    5.06    0.23
  13   7  -2    5.08    0.16
  13   7  -2    4.94    0.18
 -13   7   2    4.85    0.18
  13   7  -2    5.04    0.16
 -11   7   2    5.00    0.18
 -11   7   2    5.17    0.23
  11   7  -2    4.63    0.14
  11   7  -2    4.82    0.16
 -11   7   2    4.93    0.21
  11   7  -2    4.95    0.15
  -9   7   2    1.72    0.10
  -9   7   2    1.27    0.08
  -9   7   2    1.50    0.13
  -9   7   2    1.44    0.13
   9   7  -2    1.16    0.08
   9   7  -2    1.31    0.07
   9   7  -2    1.22    0.06
  -9   7   2    1.40    0.10
   7   7  -2    0.83    0.06
   7   7  -2    0.78    0.10
  -7   7   2    0.86    0.10
  -7   7   2    0.82    0.08
  -7   7   2    0.88    0.06
  -7   7   2    0.87    0.08
  -7   7   2    0.76    0.10
   7   7  -2    0.73    0.06
   5   7  -2    8.71    0.31
   5   7  -2    8.99    0.21
  -5   7   2    9.62    0.31
  -5   7   2    8.91    0.25
   5   7  -2    9.10    0.32
   5   7  -2    8.77    0.21
  -5   7   2    8.88    0.22
  -5   7   2    8.67    0.25
  -5   7   2    8.87    0.25
  -5   7   2    8.66    0.29
  -3   7   2    7.63    0.27
  -3   7   2    7.45    0.18
  -3   7   2    7.57    0.22
  -3   7   2    7.37    0.23
   3   7  -2    7.46    0.29
   3   7  -2    7.91    0.28
  -3   7   2    7.93    0.27
   1   7  -2    1.15    0.05
  -1   7   2    1.08    0.09
   1   7  -2    1.01    0.06
  -1   7   2    1.15    0.08
   1   7  -2    1.22    0.12
  -1   7   2    1.19    0.05
  -1   7   2    1.17    0.11
  -1   7   2    1.04    0.08
   1   7  -2    1.22    0.12
   1   7   2    6.68    0.25
   1   7   2    7.28    0.22
  -1   7  -2    7.16    0.28
   1   7   2    6.88    0.18
  -1   7  -2    6.94    0.26
  -1   7  -2    7.24    0.19
   1   7   2    7.20    0.21
   1   7   2    6.94    0.24
   1   7   2    7.04    0.17
  -1   7  -2    7.39    0.18
  -3   7  -2    0.53    0.05
   3   7   2    0.46    0.06
  -3   7  -2    0.48    0.05
  -3   7  -2    0.47    0.08
   3   7   2    0.58    0.08
   3   7   2    0.48    0.06
   3   7   2    0.47    0.04
  -3   7  -2    0.48    0.04
  -3   7  -2    0.63    0.10
  -5   7  -2    0.04    0.06
  -5   7  -2    0.12    0.06
  -5   7  -2    0.02    0.03
   5   7   2    0.08    0.05
  -5   7  -2    0.05    0.03
   5   7   2    0.00    0.02
  -5   7  -2    0.08    0.03
   5   7   2   -0.01    0.03
   5   7   2    0.02    0.03
  -7   7  -2    5.40    0.17
  -7   7  -2    5.57    0.23
  -7   7  -2    5.62    0.16
   7   7   2    5.58    0.16
  -7   7  -2    5.48    0.18
  -7   7  -2    5.72    0.26
   7   7   2    5.36    0.18
   7   7   2    5.50    0.22
   7   7   2    5.60    0.19
   9   7   2    7.37    0.22
  -9   7  -2    7.54    0.28
   9   7   2    7.22    0.26
   9   7   2    7.18    0.21
  -9   7  -2    7.30    0.21
  -9   7  -2    7.46    0.31
  -9   7  -2    7.06    0.22
  -9   7  -2    6.91    0.21
   9   7   2    6.98    0.23
 -11   7  -2    4.72    0.16
 -11   7  -2    4.31    0.21
  11   7   2    4.86    0.19
  11   7   2    4.62    0.16
  11   7   2    4.77    0.20
  11   7   2    4.62    0.17
 -11   7  -2    4.59    0.24
 -13   7  -2    0.28    0.07
  13   7   2    0.11    0.05
  13   7   2    0.27    0.05
  13   7   2    0.27    0.05
 -13   7  -2    0.05    0.07
 -13   7  -2    0.25    0.05
 -15   7  -2    0.24    0.08
  15   7   2    0.47    0.08
 -15   7  -2    0.34    0.06
  15   7   2    0.45    0.07
 -17   7  -2    0.54    0.12
  17   7   2    0.53    0.08
  17   7   2    0.50    0.09
 -16   8   2    0.63    0.11
  16   8  -2    0.39    0.06
  16   8  -2    0.44    0.07
  14   8  -2    0.43    0.05
  14   8  -2    0.46    0.06
 -14   8   2    0.25    0.09
  14   8  -2    0.44    0.09
  14   8  -2    0.41    0.07
 -14   8   2    0.39    0.07
  12   8  -2    0.60    0.07
  12   8  -2    0.70    0.06
  12   8  -2    0.67    0.06
 -12   8   2    0.69    0.11
  12   8  -2    0.67    0.10
 -12   8   2    0.71    0.08
  10   8  -2    0.08    0.03
 -10   8   2    0.08    0.06
 -10   8   2    0.06    0.04
 -10   8   2    0.12    0.07
  10   8  -2    0.05    0.03
  10   8  -2    0.04    0.06
  10   8  -2    0.04    0.03
   8   8  -2    2.26    0.16
  -8   8   2    2.37    0.12
   8   8  -2    2.18    0.09
  -8   8   2    2.11    0.12
   8   8  -2    2.13    0.10
   8   8  -2    2.25    0.07
  -8   8   2    2.04    0.14
  -8   8   2    2.23    0.10
  -8   8   2    2.05    0.15
   6   8  -2    1.86    0.15
  -6   8   2    2.12    0.12
  -6   8   2    1.95    0.14
   6   8  -2    1.89    0.09
  -6   8   2    2.17    0.09
   6   8  -2    1.93    0.08
  -6   8   2    2.03    0.12
  -6   8   2    1.97    0.11
  -6   8   2    2.22    0.15
  -4   8   2    1.22    0.11
  -4   8   2    1.02    0.08
   4   8  -2    1.09    0.13
   4   8  -2    1.05    0.06
  -4   8   2    1.18    0.13
   4   8  -2    1.04    0.06
  -4   8   2    1.08    0.06
  -4   8   2    1.10    0.08
   2   8  -2    0.25    0.04
  -2   8   2    0.23    0.07
   2   8  -2    0.16    0.03
   2   8  -2    0.26    0.08
  -2   8   2    0.18    0.03
  -2   8   2    0.24    0.05
  -2   8   2    0.18    0.05
   2   8  -2    0.26    0.07
   0   8   2    5.73    0.20
   0   8  -2    6.04    0.16
   0   8  -2    6.22    0.27
   0   8  -2    6.23    0.26
   0   8   2    5.69    0.16
   0   8   2    5.81    0.19
   0   8   2    5.94    0.24
   0   8  -2    5.76    0.17
  -2   8  -2    1.47    0.06
  -2   8  -2    1.41    0.13
  -2   8  -2    1.61    0.14
  -2   8  -2    1.44    0.07
   2   8   2    1.30    0.09
   2   8   2    1.55    0.10
   2   8   2    1.49    0.08
  -2   8  -2    1.51    0.08
   2   8   2    1.45    0.07
   2   8   2    1.48    0.14
   4   8   2    4.21    0.17
   4   8   2    4.42    0.20
   4   8   2    4.14    0.16
  -4   8  -2    4.54    0.23
   4   8   2    4.15    0.14
  -4   8  -2    4.48    0.14
  -4   8  -2    4.10    0.12
  -4   8  -2    3.93    0.21
  -4   8  -2    4.45    0.14
   6   8   2    6.74    0.19
  -6   8  -2    6.79    0.21
   6   8   2    6.79    0.26
   6   8   2    6.77    0.23
  -6   8  -2    7.22    0.28
  -6   8  -2    7.11    0.19
  -6   8  -2    6.76    0.19
  -6   8  -2    7.03    0.30
   6   8   2    6.80    0.21
   8   8   2    2.19    0.10
  -8   8  -2    2.30    0.10
  -8   8  -2    2.29    0.12
   8   8   2    2.11    0.11
  -8   8  -2    2.49    0.18
   8   8   2    1.97    0.12
  -8   8  -2    2.19    0.16
  -8   8  -2    2.41    0.10
   8   8   2    2.37    0.15
  10   8   2    0.02    0.03
  10   8   2    0.05    0.05
 -10   8  -2    0.02    0.07
 -10   8  -2    0.05    0.04
 -10   8  -2   -0.03    0.05
  10   8   2    0.03    0.04
  10   8   2   -0.02    0.05
 -12   8  -2    2.90    0.13
  12   8   2    2.80    0.16
  12   8   2    2.82    0.13
 -12   8  -2    3.02    0.18
  12   8   2    2.65    0.13
 -12   8  -2    2.96    0.20
  14   8   2   -0.02    0.03
  14   8   2   -0.05    0.04
 -14   8  -2    0.01    0.07
 -14   8  -2    0.03    0.04
 -14   8  -2    0.03    0.07
  11   9  -2    0.03    0.03
 -11   9   2    0.06    0.04
 -11   9   2    0.04    0.07
  11   9  -2    0.09    0.07
  11   9  -2    0.06    0.04
  11   9  -2    0.06    0.03
   9   9  -2    5.68    0.17
  -9   9   2    5.97    0.26
  -9   9   2    6.31    0.27
  -9   9   2    5.77    0.20
   9   9  -2    5.70    0.16
   9   9  -2    5.67    0.27
   9   9  -2    5.64    0.19
  -7   9   2    0.16    0.07
   7   9  -2    0.11    0.04
  -7   9   2    0.04    0.03
  -7   9   2    0.07    0.05
   7   9  -2    0.18    0.07
  -7   9   2    0.04    0.06
  -7   9   2    0.10    0.04
   7   9  -2    0.08    0.03
   7   9  -2    0.12    0.02
  -5   9   2   -0.02    0.05
   5   9  -2    0.00    0.06
  -5   9   2    0.01    0.03
  -5   9   2   -0.01    0.02
   5   9  -2   -0.02    0.02
   5   9  -2    0.02    0.03
  -5   9   2   -0.02    0.03
  -3   9   2   -0.05    0.02
  -3   9   2   -0.05    0.03
  -3   9   2   -0.04    0.05
   3   9  -2   -0.01    0.02
   3   9  -2   -0.03    0.02
  -3   9   2    0.01    0.03
   3   9  -2   -0.06    0.05
  -1   9   2    0.19    0.05
  -1   9   2    0.25    0.05
   1   9  -2    0.24    0.04
  -1   9   2    0.22    0.04
  -1   9   2    0.32    0.08
   1   9  -2    0.24    0.04
   1   9  -2    0.27    0.08
  -1   9  -2    0.48    0.05
  -1   9  -2    0.47    0.10
   1   9   2    0.45    0.07
   1   9   2    0.58    0.07
  -1   9  -2    0.50    0.06
   1   9   2    0.49    0.05
   1   9   2    0.56    0.10
  -1   9  -2    0.51    0.04
   3   9   2    1.08    0.13
  -3   9  -2    1.08    0.07
   3   9   2    1.16    0.08
   3   9   2    1.12    0.10
  -3   9  -2    1.10    0.08
  -3   9  -2    1.27    0.15
   3   9   2    1.25    0.09
  -3   9  -2    1.19    0.14
  -3   9  -2    1.30    0.06
  -5   9  -2    0.05    0.03
  -5   9  -2    0.02    0.03
   5   9   2    0.03    0.03
  -5   9  -2    0.04    0.07
   5   9   2    0.01    0.05
   5   9   2    0.05    0.04
   5   9   2   -0.01    0.03
  -5   9  -2    0.04    0.04
  -5   9  -2    0.07    0.07
   7   9   2    1.13    0.11
   7   9   2    0.98    0.08
   7   9   2    1.27    0.09
  -7   9  -2    1.12    0.07
  -7   9  -2    1.14    0.14
  -7   9  -2    0.99    0.08
  -7   9  -2    0.98    0.09
  -7   9  -2    1.02    0.14
   7   9   2    1.34    0.14
  -9   9  -2    0.27    0.09
   9   9   2    0.20    0.05
  -9   9  -2    0.24    0.09
   9   9   2    0.29    0.05
   9   9   2    0.31    0.08
  -9   9  -2    0.21    0.05
   9   9   2    0.28    0.07
 -26   0   3    0.00    0.06
  26   0  -3    0.07    0.07
  24   0  -3    0.02    0.06
 -24   0   3    0.01    0.06
  22   0  -3    0.07    0.07
 -22   0   3    0.00    0.06
 -20   0   3    0.05    0.05
  20   0  -3    0.12    0.06
 -18   0   3   -0.02    0.04
  18   0  -3    0.07    0.04
 -16   0   3    0.00    0.04
  16   0  -3    0.07    0.03
  16   0  -3   -0.01    0.03
  16   0  -3   -0.01    0.02
  14   0  -3    0.00    0.02
  14   0  -3    0.01    0.03
  14   0  -3   -0.02    0.03
 -14   0   3    0.00    0.03
  12   0  -3    0.00    0.03
  12   0  -3   -0.01    0.02
 -12   0   3    0.03    0.02
 -12   0   3   -0.01    0.02
  10   0  -3    0.04    0.02
 -10   0   3    0.04    0.01
 -10   0   3   -0.01    0.02
  10   0  -3    0.08    0.02
   8   0  -3    0.02    0.01
  -8   0   3    0.00    0.01
   8   0  -3    0.01    0.01
   8   0  -3    0.01    0.01
  -8   0   3    0.01    0.01
   6   0  -3    0.14    0.02
  -6   0   3    0.02    0.01
   6   0  -3    0.01    0.01
  -6   0   3    0.01    0.01
  -6   0   3    0.00    0.01
   6   0  -3    0.02    0.01
   6   0  -3    0.08    0.02
   4   0  -3   -0.05    0.01
  -4   0   3   -0.06    0.01
  -4   0   3   -0.03    0.01
   4   0  -3   -0.07    0.01
   4   0  -3   -0.05    0.01
   4   0  -3   -0.08    0.01
  -4   0   3   -0.05    0.01
   2   0  -3   -0.03    0.01
   2   0  -3   -0.02    0.01
  -2   0   3   -0.03    0.01
  -2   0   3   -0.02    0.01
   2   0  -3   -0.03    0.01
   0   0   3   -0.71    0.01
   0   0  -3   -0.71    0.01
   0   0  -3   -0.70    0.01
   0   0   3   -0.69    0.01
   0   0   3   -0.71    0.01
   0   0  -3   -0.71    0.00
  -2   0  -3   -0.07    0.01
   2   0   3   -0.05    0.01
  -2   0  -3   -0.09    0.01
  -2   0  -3   -0.09    0.01
   2   0   3   -0.09    0.01
   2   0   3   -0.10    0.01
  -2   0  -3    0.01    0.02
  -2   0  -3   -0.10    0.01
   2   0   3   -0.07    0.01
   4   0   3   -0.02    0.01
   4   0   3    0.03    0.01
  -4   0  -3   -0.01    0.01
  -4   0  -3   -0.01    0.01
  -4   0  -3   -0.01    0.00
   4   0   3   -0.02    0.01
  -4   0  -3   -0.02    0.01
  -4   0  -3   -0.04    0.01
   6   0   3   -0.01    0.01
   6   0   3    0.18    0.03
  -6   0  -3    0.00    0.02
   6   0   3    0.00    0.01
  -6   0  -3    0.05    0.02
  -6   0  -3    0.00    0.01
  -8   0  -3   -0.02    0.01
  -8   0  -3    0.03    0.02
   8   0   3    0.03    0.02
   8   0   3   -0.01    0.01
  -8   0  -3    0.02    0.02
   8   0   3   -0.03    0.01
 -10   0  -3    0.04    0.03
 -10   0  -3    0.08    0.04
 -10   0  -3    0.03    0.02
  10   0   3   -0.04    0.02
  10   0   3   -0.02    0.02
  10   0   3    0.00    0.03
  12   0   3    0.00    0.02
 -12   0  -3   -0.03    0.03
  12   0   3    0.08    0.03
 -12   0  -3    0.01    0.03
  12   0   3   -0.01    0.02
 -14   0  -3    0.01    0.03
 -14   0  -3    0.04    0.03
  14   0   3    0.01    0.02
  14   0   3    0.01    0.03
  16   0   3    0.00    0.04
 -16   0  -3    0.00    0.04
 -20   0  -3   -0.01    0.05
  20   0   3   -0.06    0.05
 -22   0  -3   -0.04    0.05
  22   0   3    0.01    0.06
  24   0   3    0.00    0.06
 -24   0  -3    0.00    0.07
  27  -1  -3    0.02    0.07
 -27  -1   3   -0.01    0.07
  27   1  -3    0.04    0.07
 -27   1   3    0.05    0.08
  25  -1  -3    0.62    0.11
 -25  -1   3    0.60    0.10
 -25   1   3    0.57    0.11
  25   1  -3    0.59    0.11
 -23  -1   3    0.30    0.08
  23  -1  -3    0.18    0.08
  23   1  -3    0.24    0.08
 -23   1   3    0.19    0.08
 -21  -1   3    1.66    0.13
  21  -1  -3    1.58    0.15
 -21   1   3    1.77    0.14
  21   1  -3    1.46    0.13
 -19  -1   3    0.69    0.09
  19  -1  -3    0.69    0.09
  19   1  -3    0.79    0.09
 -19   1   3    0.62    0.08
  17  -1  -3    1.19    0.10
 -17  -1   3    1.23    0.09
  17   1  -3    1.39    0.09
  17   1  -3    1.46    0.09
 -17   1   3    1.39    0.10
  17   1  -3    1.36    0.10
  15  -1  -3    4.50    0.15
  15  -1  -3    4.55    0.17
 -15  -1   3    4.52    0.16
  15  -1  -3    4.71    0.16
 -15   1   3    4.29    0.17
  15   1  -3    4.38    0.15
  15   1  -3    4.72    0.17
 -15   1   3    4.37    0.15
  15   1  -3    4.55    0.16
  13  -1  -3   16.73    0.41
 -13  -1   3   17.10    0.40
  13  -1  -3   16.99    0.39
  13   1  -3   17.71    0.39
 -13   1   3   16.76    0.40
  13   1  -3   17.14    0.40
  13   1  -3   17.26    0.38
 -13   1   3   17.36    0.41
 -11  -1   3   34.38    0.73
  11  -1  -3   34.64    0.73
  11  -1  -3   34.75    0.74
  11  -1  -3   35.76    0.71
  11   1  -3   35.40    0.71
 -11   1   3   35.57    0.71
  11   1  -3   34.11    0.72
 -11   1   3   35.70    0.72
  11   1  -3   35.33    0.71
  11   1  -3   33.92    0.73
 -11   1   3   33.94    0.73
   9  -1  -3    3.80    0.11
  -9  -1   3    3.64    0.11
   9  -1  -3    3.59    0.11
   9  -1  -3    3.64    0.12
   9   1  -3    3.63    0.10
   9   1  -3    3.69    0.11
  -9   1   3    3.58    0.12
  -9   1   3    3.60    0.11
   9   1  -3    3.61    0.11
   9   1  -3    3.72    0.11
   7  -1  -3   11.55    0.25
   7  -1  -3   11.80    0.26
   7  -1  -3   11.75    0.27
  -7  -1   3   11.32    0.26
   7   1  -3   11.41    0.26
  -7   1   3   12.44    0.26
   7   1  -3   10.95    0.25
   7   1  -3   11.32    0.25
   7   1  -3   11.35    0.26
  -7   1   3   11.34    0.27
  -7   1   3   11.74    0.26
   5  -1  -3   92.89    1.83
  -5  -1   3   94.38    1.81
   5  -1  -3   93.21    1.85
   5  -1  -3   96.22    1.82
  -5   1   3   93.97    1.82
   5   1  -3   94.44    1.84
  -5   1   3   97.33    1.82
   5   1  -3   92.15    1.86
   5   1  -3   95.20    1.83
   5   1  -3   94.04    1.81
  -5   1   3   93.82    1.83
  -5   1   3   92.17    1.82
   3  -1  -3  259.99    5.11
   3  -1  -3  257.79    5.08
   3  -1  -3  267.14    5.20
   3   1  -3  266.02    5.07
  -3   1   3  256.81    5.17
  -3   1   3  260.42    5.17
  -3   1   3  263.97    5.13
   3   1  -3  264.87    5.10
  -3   1   3  265.74    5.10
   3   1  -3  265.14    5.08
  -3   1   3  268.74    5.15
   1  -1  -3   71.81    1.38
   1  -1  -3   71.88    1.38
  -1  -1   3   70.34    1.37
  -1  -1   3   73.07    1.37
   1  -1  -3   70.76    1.36
  -1   1   3   66.39    1.38
   1   1  -3   72.11    1.39
  -1   1   3   69.58    1.38
   1   1  -3   73.41    1.39
   1   1  -3   72.37    1.37
  -1  -1  -3    0.25    0.02
  -1  -1  -3    0.29    0.03
   1  -1   3    0.31    0.02
  -1  -1  -3    0.27    0.02
   1   1   3    0.27    0.02
   1   1   3    0.32    0.03
  -1   1  -3    0.26    0.03
  -1   1  -3    0.33    0.02
  -1   1  -3    0.35    0.03
  -1   1  -3    0.32    0.02
   1   1   3    0.30    0.02
   1   1   3    0.27    0.02
   3  -1   3    9.33    0.20
  -3  -1  -3    9.71    0.21
  -3  -1  -3    9.43    0.22
   3   1   3    9.48    0.22
  -3   1  -3    9.39    0.20
   3   1   3    9.40    0.19
  -3   1  -3    9.17    0.21
   3   1   3    8.72    0.21
   3   1   3    9.43    0.21
   3   1   3    9.61    0.21
  -3   1  -3    8.97    0.25
  -3   1  -3    9.42    0.22
  -3   1  -3    9.52    0.21
   5  -1   3   61.01    1.20
  -5  -1  -3   63.49    1.35
   5  -1   3   61.20    1.20
  -5  -1  -3   61.13    1.21
   5   1   3   60.10    1.20
   5   1   3   62.23    1.21
  -5   1  -3   63.29    1.20
  -5   1  -3   62.62    1.20
  -5   1  -3   61.42    1.22
   5   1   3   59.99    1.21
   5   1   3   60.08    1.20
  -5   1  -3   61.67    1.21
  -5   1  -3   60.65    1.22
   5   1   3   60.70    1.20
   7  -1   3   39.61    0.79
  -7  -1  -3   39.13    0.88
   7  -1   3   39.40    0.79
  -7  -1  -3   39.34    0.80
   7  -1   3   39.30    0.81
   7   1   3   37.53    0.79
  -7   1  -3   39.48    0.79
  -7   1  -3   39.66    0.81
  -7   1  -3   39.01    0.91
  -7   1  -3   39.56    0.80
   7   1   3   38.86    0.79
  -7   1  -3   39.16    0.79
   7   1   3   38.91    0.80
  -7   1  -3   39.11    0.79
   7   1   3   38.16    0.79
   9  -1   3   28.35    0.59
  -9  -1  -3   27.79    0.60
   9  -1   3   27.82    0.59
   9  -1   3   28.16    0.60
   9   1   3   27.77    0.59
   9   1   3   27.06    0.59
  -9   1  -3   28.63    0.58
  -9   1  -3   27.06    0.67
  -9   1  -3   27.66    0.60
   9   1   3   26.37    0.58
 -11  -1  -3    1.16    0.08
  11  -1   3    1.20    0.06
  11  -1   3    1.08    0.07
  11  -1   3    1.00    0.07
 -11   1  -3    1.06    0.08
  11   1   3    1.12    0.07
 -11   1  -3    1.12    0.08
  11   1   3    1.12    0.07
 -11   1  -3    1.12    0.07
 -13  -1  -3    1.63    0.10
  13  -1   3    2.03    0.10
  13  -1   3    1.85    0.10
  13   1   3    1.65    0.09
  13   1   3    1.78    0.10
  13   1   3    1.71    0.10
 -13   1  -3    1.78    0.09
 -13   1  -3    1.89    0.10
 -13   1  -3    1.70    0.10
 -15  -1  -3    4.67    0.18
  15  -1   3    4.75    0.18
  15   1   3    4.77    0.18
 -15   1  -3    4.62    0.19
  15   1   3    4.87    0.18
  15   1   3    4.84    0.19
 -15   1  -3    4.88    0.18
 -17  -1  -3   26.18    0.61
  17  -1   3   24.67    0.61
  17   1   3   25.11    0.60
 -17   1  -3   25.86    0.66
 -17   1  -3   25.55    0.62
  19  -1   3    7.84    0.28
 -19  -1  -3    7.62    0.27
 -19   1  -3    8.28    0.29
  19   1   3    7.61    0.27
 -19   1  -3    7.87    0.28
 -21  -1  -3    3.57    0.19
  21  -1   3    3.69    0.20
  21   1   3    3.77    0.19
 -21   1  -3    3.49    0.19
  23  -1   3   -0.03    0.07
 -23  -1  -3    0.00    0.06
 -23   1  -3    0.04    0.07
  23   1   3   -0.03    0.06
  25  -1   3    0.80    0.12
 -25  -1  -3    0.85    0.12
  25   1   3    0.77    0.12
 -25   1  -3    0.84    0.13
  26  -2  -3   -0.08    0.06
 -26  -2   3    0.10    0.07
  26   2  -3   -0.10    0.06
 -26   2   3    0.06    0.08
  24  -2  -3   -0.08    0.06
 -24  -2   3    0.09    0.07
  24   2  -3    0.03    0.06
 -24   2   3   -0.01    0.06
 -22  -2   3    1.34    0.13
  22  -2  -3    1.51    0.15
  22   2  -3    1.51    0.13
 -22   2   3    1.44    0.14
 -20  -2   3    0.75    0.09
  20  -2  -3    0.71    0.10
  20   2  -3    0.60    0.09
 -20   2   3    0.69    0.10
  18  -2  -3    0.35    0.07
 -18  -2   3    0.40    0.06
 -18   2   3    0.33    0.07
  18   2  -3    0.29    0.05
  18   2  -3    0.33    0.05
  18   2  -3    0.32    0.06
  16  -2  -3   14.55    0.40
 -16  -2   3   14.71    0.37
 -16   2   3   15.01    0.39
  16   2  -3   14.97    0.36
  16   2  -3   15.01    0.38
  16   2  -3   15.21    0.38
 -14  -2   3   11.13    0.29
  14  -2  -3   10.53    0.31
  14   2  -3   11.33    0.27
 -14   2   3   11.53    0.28
 -14   2   3   11.33    0.32
 -14   2   3   11.02    0.28
  14   2  -3   11.00    0.29
  14   2  -3   11.11    0.29
 -14   2   3   10.80    0.30
 -12  -2   3   19.22    0.43
  12  -2  -3   19.07    0.46
  12   2  -3   19.41    0.42
  12   2  -3   19.78    0.44
 -12   2   3   19.16    0.45
  12   2  -3   19.45    0.42
 -12   2   3   19.69    0.49
 -12   2   3   19.75    0.43
  12   2  -3   19.01    0.43
  10  -2  -3    4.00    0.15
 -10  -2   3    4.10    0.13
  10   2  -3    4.06    0.13
 -10   2   3    4.44    0.14
 -10   2   3    4.16    0.15
  10   2  -3    4.18    0.13
 -10   2   3    4.00    0.13
  10   2  -3    4.28    0.12
 -10   2   3    4.34    0.14
   8  -2  -3   16.06    0.37
  -8  -2   3   15.83    0.34
   8   2  -3   15.79    0.33
  -8   2   3   15.63    0.36
  -8   2   3   16.33    0.35
   8   2  -3   16.02    0.34
  -8   2   3   15.52    0.34
  -8   2   3   16.05    0.36
   8   2  -3   15.27    0.34
  -8   2   3   16.00    0.40
   6  -2  -3   32.72    0.69
   6  -2  -3   33.43    0.66
  -6  -2   3   33.70    0.65
  -6   2   3   32.90    0.66
   6   2  -3   32.82    0.66
  -6   2   3   32.53    0.68
  -6   2   3   33.04    0.68
   6   2  -3   32.82    0.65
  -6   2   3   33.92    0.76
   6   2  -3   33.46    0.65
  -6   2   3   33.43    0.68
   4  -2  -3  531.77   10.19
  -4   2   3  515.01   10.08
   4   2  -3  513.66   10.00
   4   2  -3  532.78   10.31
  -4   2   3  514.93   10.11
  -4   2   3  527.00   10.18
   4   2  -3  518.38   10.35
  -4   2   3  521.30   10.00
  -4   2   3  529.25   11.52
   2  -2  -3   89.63    1.71
  -2   2   3   88.39    1.72
  -2   2   3   89.71    1.71
  -2   2   3   86.88    1.83
  -2   2   3   88.63    1.71
  -2   2   3   87.17    1.95
   0  -2  -3   14.96    0.34
   0  -2  -3   14.95    0.32
   0   2  -3   15.60    0.30
   0   2   3   15.89    0.35
   0   2   3   14.57    0.33
   0   2   3   15.57    0.32
   0   2  -3   15.50    0.30
   0   2   3   15.08    0.33
   0   2   3   15.92    0.33
  -2  -2  -3   13.29    0.28
   2  -2   3   14.05    0.27
   2   2   3   13.18    0.28
  -2   2  -3   13.22    0.27
   2   2   3   13.37    0.29
  -2   2  -3   13.07    0.28
  -2   2  -3   12.68    0.35
  -2   2  -3   13.27    0.28
   2   2   3   13.02    0.29
   2   2   3   13.31    0.29
   2   2   3   12.73    0.29
  -2   2  -3   13.33    0.27
  -4  -2  -3   11.55    0.26
   4  -2   3   12.06    0.26
   4   2   3   10.96    0.26
  -4   2  -3   11.98    0.26
   4   2   3   11.67    0.27
  -4   2  -3   11.66    0.25
  -4   2  -3   11.35    0.32
  -4   2  -3   11.86    0.27
   4   2   3   11.63    0.27
   4   2   3   11.66    0.26
  -4   2  -3   11.67    0.26
   4   2   3   11.52    0.26
  -4   2  -3   11.76    0.28
   6  -2   3    0.14    0.03
  -6  -2  -3    0.11    0.02
  -6   2  -3    0.09    0.02
   6   2   3    0.13    0.03
  -6   2  -3    0.10    0.02
  -6   2  -3    0.13    0.03
  -6   2  -3    0.11    0.02
  -6   2  -3    0.23    0.04
   6   2   3    0.09    0.02
   6   2   3    0.08    0.02
   6   2   3    0.12    0.02
  -6   2  -3    0.15    0.03
   8  -2   3  125.85    2.43
  -8  -2  -3  127.04    2.43
  -8   2  -3  125.87    2.42
  -8   2  -3  126.32    2.48
  -8   2  -3  128.34    2.42
  -8   2  -3  123.99    2.43
   8   2   3  122.52    2.43
  -8   2  -3  125.19    2.45
  -8   2  -3  122.96    2.80
   8   2   3  124.14    2.43
   8   2   3  125.47    2.44
 -10  -2  -3    3.65    0.13
  10  -2   3    3.59    0.13
  10   2   3    3.69    0.14
 -10   2  -3    3.42    0.14
  10   2   3    3.64    0.13
 -10   2  -3    3.50    0.13
  10   2   3    3.71    0.12
 -10   2  -3    3.89    0.16
 -10   2  -3    3.64    0.12
  12  -2   3    0.00    0.03
 -12  -2  -3    0.03    0.03
  12   2   3    0.03    0.03
  12   2   3    0.00    0.02
 -12   2  -3   -0.01    0.02
 -12   2  -3   -0.02    0.02
 -12   2  -3   -0.01    0.03
 -12   2  -3    0.04    0.03
  14  -2   3    5.14    0.19
 -14  -2  -3    4.98    0.18
 -14   2  -3    4.88    0.19
  14   2   3    5.25    0.19
  14   2   3    5.07    0.18
 -14   2  -3    5.06    0.20
 -14   2  -3    5.03    0.17
  16  -2   3    5.86    0.21
 -16  -2  -3    5.72    0.20
 -16   2  -3    5.19    0.21
  16   2   3    5.39    0.20
 -16   2  -3    5.56    0.21
 -18  -2  -3    9.15    0.29
  18  -2   3    9.74    0.31
 -18   2  -3    8.90    0.30
  18   2   3    9.54    0.30
 -18   2  -3    9.38    0.32
 -20  -2  -3    0.06    0.06
  20  -2   3    0.10    0.06
 -20   2  -3    0.10    0.07
  20   2   3    0.14    0.06
 -20   2  -3    0.18    0.07
 -22  -2  -3    0.88    0.11
  22  -2   3    0.99    0.12
  22   2   3    0.71    0.11
 -22   2  -3    0.96    0.12
  24  -2   3    0.87    0.13
 -24  -2  -3    0.94    0.12
  24   2   3    0.78    0.12
 -24   2  -3    0.78    0.12
  25  -3  -3    0.30    0.10
 -25  -3   3    0.28    0.08
 -25   3   3    0.63    0.11
  25   3  -3    0.32    0.09
 -23  -3   3    0.57    0.09
  23  -3  -3    0.76    0.12
 -23   3   3    0.75    0.11
  23   3  -3    0.67    0.10
 -21  -3   3    0.67    0.09
  21  -3  -3    0.71    0.11
 -21   3   3    0.76    0.11
  21   3  -3    0.80    0.10
 -19  -3   3    2.38    0.13
  19  -3  -3    2.14    0.15
  19   3  -3    2.52    0.14
 -19   3   3    2.57    0.15
 -17  -3   3    0.07    0.04
  17  -3  -3    0.09    0.05
  17   3  -3   -0.01    0.04
  17   3  -3    0.03    0.03
 -17   3   3    0.06    0.05
 -17   3   3    0.08    0.05
  17   3  -3    0.01    0.03
 -15  -3   3    0.11    0.03
  15  -3  -3    0.14    0.05
  15   3  -3    0.15    0.03
  15   3  -3    0.16    0.03
  15   3  -3    0.21    0.04
 -15   3   3    0.09    0.05
  15   3  -3    0.12    0.04
 -15   3   3    0.12    0.04
 -13  -3   3   14.57    0.34
  13  -3  -3   14.59    0.38
  13   3  -3   14.91    0.35
  13   3  -3   14.52    0.35
 -13   3   3   14.80    0.37
 -13   3   3   14.90    0.40
  13   3  -3   14.84    0.33
 -13   3   3   14.20    0.35
  13   3  -3   14.26    0.33
 -13   3   3   14.46    0.35
 -11  -3   3    1.13    0.06
  11  -3  -3    1.08    0.08
 -11   3   3    0.97    0.07
 -11   3   3    1.08    0.08
  11   3  -3    1.13    0.06
 -11   3   3    1.00    0.07
 -11   3   3    1.03    0.06
 -11   3   3    1.02    0.06
  11   3  -3    1.11    0.05
  11   3  -3    1.00    0.05
  11   3  -3    1.11    0.06
  -9  -3   3   53.98    1.04
   9  -3  -3   54.13    1.10
   9   3  -3   53.32    1.06
   9   3  -3   52.82    1.06
  -9   3   3   53.92    1.08
   9   3  -3   54.09    1.05
   9   3  -3   52.74    1.04
  -9   3   3   55.11    1.23
  -9   3   3   53.37    1.09
  -9   3   3   53.67    1.09
  -9   3   3   52.20    1.06
   7  -3  -3    9.50    0.25
  -7   3   3    9.69    0.24
  -7   3   3    9.52    0.24
  -7   3   3    9.33    0.22
  -7   3   3    9.50    0.26
   7   3  -3    9.83    0.21
  -7   3   3    9.43    0.24
   7   3  -3    9.29    0.20
   7   3  -3    9.49    0.21
   7   3  -3    9.66    0.21
   5  -3  -3    5.10    0.15
   5   3  -3    4.95    0.11
   5   3  -3    4.88    0.11
  -5   3   3    4.94    0.14
  -5   3   3    5.12    0.15
  -5   3   3    4.95    0.15
  -5   3   3    4.65    0.14
  -5   3   3    5.13    0.13
   3  -3  -3   25.19    0.52
  -3   3   3   25.12    0.50
  -3   3   3   24.78    0.52
  -3   3   3   25.13    0.53
  -3   3   3   25.48    0.52
  -3   3   3   24.87    0.59
  -3   3   3   24.54    0.52
   1  -3  -3  304.36    5.88
  -1   3   3  308.61    5.89
  -1   3   3  303.23    5.94
  -1   3   3  303.40    6.80
  -1   3   3  313.37    5.95
  -1   3   3  306.77    5.97
  -1  -3  -3   60.78    1.16
  -1   3  -3   61.31    1.16
  -1   3  -3   59.61    1.40
  -1   3  -3   61.00    1.17
   1   3   3   60.39    1.34
   1   3   3   57.88    1.19
   1   3   3   61.48    1.20
  -1   3  -3   62.13    1.17
  -3  -3  -3    4.11    0.11
   3   3   3    4.14    0.12
   3   3   3    4.39    0.11
  -3   3  -3    4.36    0.17
  -3   3  -3    4.38    0.11
   3   3   3    4.47    0.13
  -3   3  -3    4.44    0.12
   3   3   3    4.46    0.13
  -3   3  -3    4.44    0.12
   3   3   3    4.79    0.13
  -3   3  -3    4.49    0.11
   5  -3   3    6.73    0.16
  -5  -3  -3    6.29    0.16
   5   3   3    6.42    0.16
   5   3   3    6.57    0.18
   5   3   3    6.56    0.18
   5   3   3    6.43    0.18
  -5   3  -3    6.42    0.19
  -5   3  -3    6.38    0.16
  -5   3  -3    6.69    0.17
  -5   3  -3    6.56    0.17
  -5   3  -3    6.40    0.17
   5   3   3    6.48    0.18
  -5   3  -3    6.43    0.22
   7  -3   3   13.26    0.30
  -7  -3  -3   12.90    0.29
   7   3   3   13.33    0.31
   7   3   3   12.70    0.31
  -7   3  -3   13.06    0.29
   7   3   3   12.41    0.30
  -7   3  -3   12.70    0.30
  -7   3  -3   12.72    0.31
  -7   3  -3   13.10    0.32
   7   3   3   12.67    0.29
  -7   3  -3   13.30    0.38
   7   3   3   12.88    0.31
  -7   3  -3   13.36    0.30
   9  -3   3    2.94    0.12
  -9  -3  -3    3.01    0.11
   9   3   3    3.88    0.13
   9   3   3    3.71    0.12
   9   3   3    3.49    0.12
   9   3   3    3.71    0.13
  -9   3  -3    3.42    0.12
  -9   3  -3    3.27    0.13
  -9   3  -3    3.27    0.12
  11  -3   3    0.49    0.06
 -11  -3  -3    0.72    0.06
  11   3   3    0.59    0.06
 -11   3  -3    0.72    0.06
 -11   3  -3    0.64    0.06
 -11   3  -3    0.62    0.08
  11   3   3    0.54    0.06
  11   3   3    0.62    0.06
 -11   3  -3    0.62    0.07
 -11   3  -3    0.64    0.06
 -13  -3  -3    0.49    0.06
  13  -3   3    0.53    0.07
 -13   3  -3    0.47    0.07
  13   3   3    0.63    0.07
 -13   3  -3    0.41    0.06
  13   3   3    0.40    0.05
  13   3   3    0.47    0.06
 -13   3  -3    0.55    0.06
 -15  -3  -3    1.46    0.10
  15  -3   3    1.48    0.11
  15   3   3    1.47    0.10
 -15   3  -3    1.42    0.11
  15   3   3    1.58    0.11
 -15   3  -3    1.63    0.12
  15   3   3    1.43    0.10
 -17  -3  -3    0.79    0.09
  17  -3   3    0.76    0.10
 -17   3  -3    0.71    0.09
 -17   3  -3    0.74    0.10
  17   3   3    0.76    0.09
 -19  -3  -3    4.29    0.19
  19  -3   3    4.40    0.21
  19   3   3    4.52    0.20
 -19   3  -3    4.48    0.22
 -19   3  -3    4.42    0.21
 -21  -3  -3    0.76    0.10
  21  -3   3    0.79    0.11
  21   3   3    0.98    0.12
 -21   3  -3    0.58    0.10
 -21   3  -3    0.81    0.11
 -23  -3  -3    3.53    0.19
  23  -3   3    3.89    0.22
 -23   3  -3    3.55    0.22
 -23   3  -3    3.72    0.22
  23   3   3    3.88    0.21
 -24  -4   3   -0.01    0.05
  24  -4  -3    0.00    0.07
  24   4  -3   -0.02    0.05
 -24   4   3    0.05    0.07
  22  -4  -3   10.02    0.37
 -22  -4   3   10.47    0.31
  22   4  -3   10.81    0.34
 -22   4   3   10.87    0.36
  20  -4  -3    2.75    0.18
  20   4  -3    2.82    0.15
 -20   4   3    2.88    0.17
 -20   4   3    2.88    0.17
  20   4  -3    2.48    0.14
  18  -4  -3    2.66    0.16
  18   4  -3    2.84    0.13
  18   4  -3    2.54    0.13
  18   4  -3    2.70    0.14
 -18   4   3    2.74    0.16
 -18   4   3    2.85    0.16
  16  -4  -3   22.25    0.56
  16   4  -3   21.82    0.51
  16   4  -3   21.60    0.49
 -16   4   3   21.81    0.54
  16   4  -3   21.53    0.51
  16   4  -3   21.23    0.49
 -16   4   3   21.88    0.59
 -16   4   3   21.60    0.50
  14  -4  -3    0.31    0.06
  14   4  -3    0.27    0.04
 -14   4   3    0.27    0.06
  14   4  -3    0.31    0.04
 -14   4   3    0.38    0.07
  14   4  -3    0.21    0.04
 -14   4   3    0.21    0.04
  14   4  -3    0.31    0.04
  12  -4  -3    0.51    0.07
  12   4  -3    0.49    0.05
  12   4  -3    0.39    0.04
 -12   4   3    0.42    0.06
 -12   4   3    0.33    0.06
  12   4  -3    0.45    0.04
 -12   4   3    0.33    0.04
  12   4  -3    0.45    0.05
  10  -4  -3   36.92    0.78
  10   4  -3   36.16    0.73
  10   4  -3   36.06    0.73
  10   4  -3   36.45    0.72
 -10   4   3   36.47    0.77
 -10   4   3   35.29    0.76
  10   4  -3   35.73    0.73
 -10   4   3   36.06    0.87
 -10   4   3   36.07    0.74
 -10   4   3   35.33    0.77
   8  -4  -3   19.44    0.44
   8   4  -3   18.63    0.39
  -8   4   3   18.44    0.43
  -8   4   3   18.83    0.43
  -8   4   3   18.46    0.43
   8   4  -3   18.77    0.38
   8   4  -3   18.53    0.39
  -8   4   3   19.07    0.44
  -8   4   3   19.05    0.41
  -8   4   3   19.56    0.49
   8   4  -3   19.13    0.39
   6  -4  -3    0.82    0.06
   6   4  -3    0.75    0.03
   6   4  -3    0.62    0.03
  -6   4   3    0.71    0.06
   6   4  -3    0.70    0.03
  -6   4   3    0.63    0.05
  -6   4   3    0.73    0.05
  -6   4   3    0.59    0.06
  -6   4   3    0.65    0.04
  -6   4   3    0.67    0.05
   4  -4  -3   52.80    1.03
  -4   4   3   52.95    1.02
  -4   4   3   52.17    1.05
  -4   4   3   52.43    1.20
  -4   4   3   51.88    1.07
  -4   4   3   53.36    1.05
  -2   4   3   33.78    0.67
  -2   4   3   33.19    0.68
  -2   4   3   32.78    0.69
  -2   4   3   32.75    0.65
  -2   4   3   33.02    0.72
  -2   4   3   32.98    0.77
   0   4   3   28.45    0.56
   0   4   3   27.74    0.62
   0   4   3   28.36    0.57
   0   4   3   28.94    0.60
   0   4  -3   27.43    0.71
   0   4   3   29.87    0.59
   0   4   3   27.78    0.66
   0   4   3   28.20    0.59
   2   4   3    5.39    0.15
  -2   4  -3    5.57    0.13
   2   4   3    5.37    0.15
   2   4   3    5.17    0.13
   2   4   3    4.75    0.15
   2   4   3    5.15    0.16
  -2   4  -3    4.96    0.20
  -2   4  -3    5.19    0.13
  -2   4  -3    5.08    0.12
  -4   4  -3    7.77    0.27
   4   4   3    8.32    0.21
  -4   4  -3    8.17    0.19
  -4   4  -3    7.81    0.23
   4   4   3    7.63    0.22
   4   4   3    7.83    0.22
   4   4   3    7.58    0.20
  -4   4  -3    8.07    0.20
   4   4   3    7.74    0.19
   4   4   3    7.71    0.21
  -4   4  -3    8.10    0.19
  -4   4  -3    8.07    0.18
  -6  -4  -3   11.42    0.24
   6  -4   3   11.88    0.26
  -6   4  -3   11.85    0.27
  -6   4  -3   11.54    0.36
   6   4   3   11.42    0.27
   6   4   3   11.73    0.29
  -6   4  -3   11.66    0.31
  -6   4  -3   11.57    0.26
  -6   4  -3   12.10    0.28
  -6   4  -3   11.53    0.27
   6   4   3   11.48    0.28
   6   4   3   11.32    0.29
   6   4   3   11.51    0.28
   8  -4   3    2.35    0.10
  -8  -4  -3    2.22    0.08
   8   4   3    2.25    0.10
   8   4   3    2.21    0.10
  -8   4  -3    2.10    0.11
  -8   4  -3    2.30    0.10
   8   4   3    2.21    0.10
  -8   4  -3    1.89    0.13
  -8   4  -3    2.10    0.08
  -8   4  -3    2.15    0.09
  -8   4  -3    2.16    0.09
   8   4   3    2.18    0.10
   8   4   3    1.98    0.09
  10  -4   3   11.10    0.29
 -10  -4  -3   11.00    0.26
 -10   4  -3   11.15    0.28
  10   4   3   11.26    0.28
  10   4   3   11.33    0.30
 -10   4  -3   11.60    0.36
  10   4   3   11.50    0.29
 -10   4  -3   11.44    0.30
 -10   4  -3   11.49    0.28
  10   4   3   10.25    0.30
  10   4   3   11.05    0.28
 -10   4  -3   11.68    0.30
 -12  -4  -3    3.46    0.12
  12  -4   3    3.60    0.15
 -12   4  -3    3.57    0.13
 -12   4  -3    3.61    0.14
  12   4   3    3.64    0.14
 -12   4  -3    3.58    0.13
  12   4   3    3.50    0.14
  12   4   3    3.50    0.13
 -12   4  -3    3.78    0.16
 -12   4  -3    3.53    0.18
  12   4   3    3.48    0.15
  14  -4   3   30.50    0.69
 -14  -4  -3   30.08    0.66
 -14   4  -3   29.69    0.67
  14   4   3   30.31    0.68
 -14   4  -3   30.79    0.80
  14   4   3   29.54    0.70
  14   4   3   30.57    0.68
 -14   4  -3   31.21    0.70
 -16  -4  -3    0.00    0.04
  16  -4   3    0.05    0.05
  16   4   3   -0.01    0.04
 -16   4  -3   -0.02    0.05
 -16   4  -3    0.01    0.05
  16   4   3    0.06    0.05
 -18  -4  -3    1.76    0.12
  18  -4   3    1.79    0.14
 -18   4  -3    1.98    0.15
  18   4   3    1.76    0.13
 -18   4  -3    1.76    0.14
  20  -4   3    2.01    0.16
 -20  -4  -3    1.96    0.13
 -20   4  -3    2.39    0.17
 -20   4  -3    2.28    0.16
  20   4   3    1.90    0.14
 -22  -4  -3    0.13    0.06
  22  -4   3    0.14    0.07
 -22   4  -3    0.17    0.08
  22   4   3    0.16    0.07
 -22   4  -3    0.20    0.08
  23  -5  -3    0.25    0.09
 -23   5   3    0.24    0.08
  21  -5  -3    1.11    0.13
 -21   5   3    1.49    0.15
 -21   5   3    1.65    0.16
  21   5  -3    1.61    0.13
  19  -5  -3    4.41    0.22
 -19   5   3    4.95    0.23
  19   5  -3    4.99    0.20
  19   5  -3    4.57    0.18
 -19   5   3    5.15    0.22
  17  -5  -3   -0.02    0.05
 -17   5   3    0.01    0.05
  17   5  -3    0.02    0.03
  17   5  -3    0.01    0.03
 -17   5   3    0.03    0.05
  15  -5  -3   -0.05    0.04
 -15   5   3   -0.03    0.03
  15   5  -3   -0.02    0.02
 -15   5   3    0.01    0.05
  15   5  -3   -0.03    0.02
  15   5  -3   -0.07    0.02
 -15   5   3   -0.01    0.04
  13  -5  -3    4.80    0.19
 -13   5   3    4.69    0.17
  13   5  -3    4.70    0.14
 -13   5   3    5.06    0.21
 -13   5   3    4.67    0.19
  13   5  -3    4.55    0.14
  13   5  -3    4.61    0.16
  11  -5  -3    3.62    0.15
 -11   5   3    3.62    0.14
 -11   5   3    3.69    0.17
 -11   5   3    3.52    0.13
 -11   5   3    3.59    0.15
 -11   5   3    3.35    0.15
  11   5  -3    3.46    0.11
  11   5  -3    3.34    0.12
  11   5  -3    3.49    0.11
   9  -5  -3    0.58    0.06
   9   5  -3    0.52    0.03
  -9   5   3    0.57    0.06
  -9   5   3    0.50    0.07
   9   5  -3    0.49    0.04
  -9   5   3    0.48    0.06
  -9   5   3    0.50    0.06
   9   5  -3    0.50    0.04
  -9   5   3    0.43    0.05
  -9   5   3    0.49    0.05
  -7   5   3    0.22    0.04
   7   5  -3    0.27    0.03
  -7   5   3    0.25    0.04
   7   5  -3    0.24    0.03
  -7   5   3    0.25    0.04
  -7   5   3    0.26    0.05
  -7   5   3    0.24    0.03
  -5   5   3    4.75    0.13
  -5   5   3    4.72    0.15
  -5   5   3    4.77    0.16
  -5   5   3    4.82    0.15
  -5   5   3    4.95    0.18
  -3   5   3    5.46    0.13
   3   5  -3    5.18    0.21
  -3   5   3    5.51    0.16
  -3   5   3    5.58    0.17
  -3   5   3    5.68    0.16
  -3   5   3    5.12    0.19
  -3   5   3    5.36    0.18
  -3   5   3    5.34    0.16
  -1   5   3    0.30    0.05
  -1   5   3    0.37    0.04
  -1   5   3    0.44    0.05
  -1   5   3    0.33    0.04
  -1   5   3    0.41    0.05
   1   5  -3    0.35    0.07
  -1   5   3    0.38    0.05
  -1   5   3    0.38    0.03
   1   5   3   13.00    0.35
   1   5   3   13.19    0.32
   1   5   3   13.29    0.29
   1   5   3   13.45    0.28
   1   5   3   13.41    0.35
  -1   5  -3   13.30    0.40
  -1   5  -3   13.22    0.28
   1   5   3   13.50    0.32
  -1   5  -3   13.01    0.27
   3   5   3   10.38    0.28
  -3   5  -3   10.10    0.30
   3   5   3   10.43    0.23
  -3   5  -3    9.77    0.33
   3   5   3   10.46    0.26
   3   5   3   10.59    0.29
  -3   5  -3   10.42    0.23
  -3   5  -3   10.46    0.22
   3   5   3   10.08    0.26
  -3   5  -3   10.55    0.23
  -5   5  -3   10.51    0.25
   5   5   3   10.27    0.24
  -5   5  -3   10.28    0.34
  -5   5  -3   10.69    0.24
  -5   5  -3   10.34    0.24
  -5   5  -3   10.51    0.25
  -5   5  -3   10.44    0.31
   5   5   3   10.23    0.27
   5   5   3   10.39    0.28
   5   5   3   10.37    0.29
   5   5   3   10.82    0.27
   5   5   3   10.09    0.27
  -7   5  -3    1.87    0.08
   7   5   3    1.75    0.10
   7   5   3    1.70    0.09
  -7   5  -3    1.84    0.08
  -7   5  -3    1.99    0.13
  -7   5  -3    1.86    0.08
   7   5   3    1.67    0.09
  -7   5  -3    1.90    0.11
   7   5   3    1.74    0.08
   7   5   3    1.78    0.09
  -7   5  -3    1.92    0.09
   9   5   3    6.66    0.20
  -9   5  -3    6.72    0.19
  -9   5  -3    6.67    0.20
   9   5   3    6.90    0.20
  -9   5  -3    7.00    0.19
  -9   5  -3    6.51    0.26
   9   5   3    6.57    0.21
  -9   5  -3    6.76    0.23
   9   5   3    6.41    0.19
   9   5   3    6.40    0.21
  -9   5  -3    6.96    0.21
  11  -5   3    0.38    0.06
 -11   5  -3    0.54    0.07
 -11   5  -3    0.42    0.06
 -11   5  -3    0.27    0.07
 -11   5  -3    0.41    0.07
  11   5   3    0.50    0.06
 -11   5  -3    0.40    0.06
  11   5   3    0.37    0.06
 -11   5  -3    0.46    0.06
  11   5   3    0.45    0.06
  11   5   3    0.32    0.05
  11   5   3    0.41    0.06
  13  -5   3    3.23    0.15
 -13   5  -3    3.24    0.19
  13   5   3    3.20    0.15
  13   5   3    3.54    0.14
 -13   5  -3    3.31    0.15
  13   5   3    3.30    0.15
  13   5   3    3.24    0.14
 -13   5  -3    3.15    0.15
 -13   5  -3    3.16    0.13
  15  -5   3    0.80    0.09
  15   5   3    0.96    0.11
  15   5   3    0.86    0.09
 -15   5  -3    0.90    0.12
 -15   5  -3    1.01    0.11
 -15   5  -3    0.99    0.08
  17  -5   3    0.06    0.05
 -17   5  -3    0.09    0.06
 -17   5  -3    0.09    0.07
  17   5   3   -0.03    0.04
  17   5   3    0.03    0.04
  19  -5   3   -0.05    0.05
 -19   5  -3   -0.05    0.05
 -19   5  -3    0.11    0.07
  21  -5   3    1.64    0.16
 -21   5  -3    1.46    0.15
 -21   5  -3    1.76    0.17
  22  -6  -3    0.27    0.09
 -22   6   3    0.37    0.10
 -22   6   3    0.34    0.10
  20  -6  -3    0.01    0.06
  20   6  -3   -0.03    0.04
  20   6  -3   -0.02    0.03
 -20   6   3    0.04    0.07
 -20   6   3    0.04    0.06
  18  -6  -3    0.30    0.07
  18   6  -3    0.24    0.06
 -18   6   3    0.28    0.08
 -18   6   3    0.30    0.08
  18   6  -3    0.32    0.05
  16  -6  -3    0.28    0.07
  16   6  -3    0.24    0.04
 -16   6   3    0.15    0.04
 -16   6   3    0.34    0.08
  16   6  -3    0.25    0.05
  16   6  -3    0.24    0.05
 -16   6   3    0.30    0.08
  14   6  -3    0.46    0.05
 -14   6   3    0.53    0.09
  14   6  -3    0.54    0.06
  14   6  -3    0.39    0.06
 -14   6   3    0.47    0.07
 -14   6   3    0.43    0.08
 -12   6   3   10.38    0.33
 -12   6   3   10.01    0.28
  12   6  -3   10.23    0.27
  12   6  -3   10.27    0.25
 -12   6   3   10.84    0.34
  12   6  -3   10.04    0.24
  10   6  -3    0.67    0.06
  10   6  -3    0.69    0.04
 -10   6   3    0.63    0.07
 -10   6   3    0.82    0.07
 -10   6   3    0.77    0.08
 -10   6   3    0.82    0.10
 -10   6   3    0.55    0.08
  10   6  -3    0.70    0.05
 -10   6   3    0.63    0.08
  -8   6   3    0.05    0.03
  -8   6   3    0.06    0.04
   8   6  -3    0.00    0.02
  -8   6   3    0.02    0.04
   8   6  -3    0.00    0.02
  -8   6   3    0.07    0.03
  -8   6   3    0.01    0.03
   6   6  -3    0.87    0.04
  -6   6   3    1.03    0.08
  -6   6   3    0.97    0.06
   6   6  -3    0.97    0.05
  -6   6   3    0.92    0.07
  -6   6   3    1.06    0.09
  -4   6   3    6.77    0.20
  -4   6   3    6.51    0.17
  -4   6   3    6.96    0.20
  -4   6   3    6.99    0.21
  -4   6   3    6.85    0.23
   4   6  -3    6.50    0.26
  -2   6   3    2.29    0.12
  -2   6   3    2.20    0.13
   2   6  -3    2.31    0.15
  -2   6   3    2.49    0.11
  -2   6   3    2.42    0.08
  -2   6   3    2.44    0.10
   0   6   3   17.90    0.41
   0   6   3   17.88    0.38
   0   6  -3   17.95    0.37
   0   6   3   17.80    0.46
   0   6   3   17.80    0.39
   0   6   3   17.88    0.46
   0   6   3   18.40    0.43
   0   6  -3   17.52    0.52
  -2   6  -3    1.92    0.07
   2   6   3    1.85    0.10
   2   6   3    2.07    0.10
  -2   6  -3    1.84    0.13
   2   6   3    1.86    0.11
  -2   6  -3    1.96    0.07
   2   6   3    1.88    0.07
   2   6   3    1.86    0.09
  -4   6  -3    3.01    0.10
  -4   6  -3    3.21    0.10
  -4   6  -3    3.06    0.17
   4   6   3    2.97    0.12
  -4   6  -3    3.02    0.09
  -4   6  -3    2.82    0.15
   4   6   3    3.02    0.12
   4   6   3    2.75    0.10
   4   6   3    3.13    0.14
   6   6   3    1.92    0.10
  -6   6  -3    1.43    0.08
  -6   6  -3    1.53    0.07
   6   6   3    2.16    0.10
   6   6   3    1.63    0.08
  -6   6  -3    1.72    0.08
  -8   6  -3   22.37    0.57
  -8   6  -3   21.77    0.63
  -8   6  -3   22.74    0.49
   8   6   3   22.43    0.49
  -8   6  -3   22.68    0.50
   8   6   3   22.50    0.52
   8   6   3   22.23    0.52
  -8   6  -3   22.35    0.49
   8   6   3   22.35    0.55
 -10   6  -3    1.89    0.13
 -10   6  -3    1.94    0.11
  10   6   3    1.99    0.10
  10   6   3    2.01    0.12
  10   6   3    2.07    0.12
  10   6   3    2.23    0.11
 -10   6  -3    2.07    0.10
 -10   6  -3    1.86    0.10
 -10   6  -3    1.87    0.16
  12   6   3    2.59    0.13
 -12   6  -3    2.49    0.12
  12   6   3    2.71    0.13
 -12   6  -3    2.69    0.17
 -12   6  -3    2.63    0.15
  12   6   3    2.46    0.14
  12   6   3    2.46    0.12
 -14   6  -3    1.27    0.11
 -14   6  -3    1.22    0.14
  14   6   3    1.50    0.12
 -14   6  -3    1.19    0.09
  14   6   3    1.38    0.10
  16  -6   3    0.05    0.05
  16   6   3    0.06    0.05
 -16   6  -3    0.02    0.07
  16   6   3    0.09    0.04
  18  -6   3    0.10    0.06
  18   6   3    0.07    0.05
 -18   6  -3    0.03    0.07
 -20   6  -3    0.54    0.11
 -20   6  -3    0.66    0.13
  19   7  -3    1.91    0.12
  19   7  -3    2.00    0.13
 -19   7   3    2.15    0.17
  17   7  -3    0.34    0.06
  17   7  -3    0.30    0.05
 -17   7   3    0.36    0.09
  15   7  -3    0.10    0.04
 -15   7   3    0.06    0.07
  15   7  -3    0.06    0.03
  15   7  -3    0.13    0.04
 -15   7   3    0.08    0.05
  13   7  -3    0.62    0.06
 -13   7   3    0.51    0.07
 -13   7   3    0.55    0.09
  13   7  -3    0.64    0.06
  13   7  -3    0.52    0.06
  11   7  -3    7.63    0.20
 -11   7   3    7.88    0.24
  11   7  -3    7.56    0.19
 -11   7   3    7.61    0.28
  11   7  -3    7.73    0.21
  -9   7   3   26.11    0.65
   9   7  -3   25.86    0.56
  -9   7   3   27.04    0.62
   9   7  -3   26.66    0.55
  -9   7   3   25.89    0.60
  -9   7   3   27.20    0.70
   9   7  -3   26.37    0.53
  -9   7   3   26.42    0.58
  -7   7   3    2.05    0.11
  -7   7   3    2.11    0.14
   7   7  -3    2.09    0.15
  -7   7   3    1.97    0.11
   7   7  -3    2.09    0.08
  -7   7   3    1.95    0.09
  -7   7   3    2.01    0.11
   7   7  -3    1.97    0.08
  -7   7   3    1.93    0.13
   5   7  -3    5.67    0.25
  -5   7   3    5.53    0.22
  -5   7   3    6.00    0.20
  -5   7   3    5.61    0.16
  -5   7   3    6.36    0.23
  -5   7   3    5.55    0.19
  -5   7   3    5.72    0.20
  -3   7   3    2.50    0.14
  -3   7   3    2.60    0.14
  -3   7   3    2.64    0.12
  -3   7   3    2.70    0.13
   3   7  -3    2.85    0.16
   3   7  -3    2.77    0.17
  -3   7   3    2.73    0.09
   1   7  -3    0.32    0.08
  -1   7   3    0.23    0.06
   1   7  -3    0.28    0.07
  -1   7   3    0.37    0.06
  -1   7   3    0.25    0.05
  -1   7   3    0.27    0.04
  -1   7   3    0.33    0.06
   1   7   3   27.06    0.61
   1   7   3   26.54    0.60
   1   7   3   26.79    0.56
  -1   7  -3   26.47    0.55
  -1   7  -3   27.54    0.68
   1   7   3   27.38    0.57
  -1   7  -3   26.88    0.55
   1   7   3   26.93    0.66
  -1   7  -3   26.17    0.74
   3   7   3   -0.02    0.02
  -3   7  -3    0.04    0.06
   3   7   3    0.03    0.04
  -3   7  -3    0.02    0.02
  -3   7  -3    0.07    0.06
   3   7   3   -0.01    0.04
   3   7   3    0.01    0.03
  -3   7  -3    0.04    0.02
  -3   7  -3    0.00    0.02
  -5   7  -3    0.08    0.03
  -5   7  -3    0.10    0.03
   5   7   3    0.15    0.04
  -5   7  -3    0.17    0.07
   5   7   3    0.14    0.05
   5   7   3    0.15    0.06
  -5   7  -3    0.14    0.07
  -5   7  -3    0.12    0.03
   5   7   3    0.12    0.04
   7   7   3    3.03    0.14
   7   7   3    3.20    0.12
  -7   7  -3    3.18    0.18
  -7   7  -3    3.47    0.12
  -7   7  -3    3.33    0.13
   7   7   3    3.03    0.15
   7   7   3    3.28    0.16
  -7   7  -3    3.36    0.12
  -7   7  -3    3.29    0.20
  -9   7  -3    9.40    0.32
  -9   7  -3    9.02    0.26
  -9   7  -3    9.40    0.25
   9   7   3    8.62    0.28
  -9   7  -3    9.19    0.24
   9   7   3    8.94    0.29
   9   7   3    9.36    0.27
   9   7   3    8.63    0.25
  -9   7  -3    8.89    0.35
  11   7   3    5.05    0.20
 -11   7  -3    5.29    0.26
  11   7   3    4.49    0.17
  11   7   3    4.70    0.20
 -11   7  -3    5.12    0.17
  11   7   3    5.01    0.18
 -11   7  -3    5.06    0.22
 -13   7  -3   10.90    0.40
 -13   7  -3   10.78    0.30
 -13   7  -3   10.75    0.34
  13   7   3   10.47    0.31
  13   7   3   10.27    0.33
 -15   7  -3    0.01    0.07
 -15   7  -3    0.03    0.04
  15   7   3    0.09    0.05
  15   7   3    0.14    0.05
  17   7   3    0.00    0.05
 -17   7  -3    0.03    0.08
  17   7   3    0.04    0.04
  16   8  -3    0.76    0.09
  16   8  -3    0.73    0.08
 -16   8   3    0.58    0.11
 -14   8   3    0.86    0.12
  14   8  -3    0.90    0.07
 -14   8   3    0.86    0.09
  14   8  -3    0.90    0.07
  14   8  -3    0.94    0.09
  12   8  -3    0.76    0.07
  12   8  -3    0.89    0.06
 -12   8   3    0.71    0.08
 -12   8   3    0.76    0.11
  12   8  -3    0.71    0.06
  10   8  -3    0.02    0.02
 -10   8   3    0.00    0.03
  10   8  -3   -0.01    0.03
 -10   8   3    0.00    0.05
 -10   8   3    0.08    0.06
  10   8  -3    0.00    0.02
  -8   8   3    1.39    0.11
   8   8  -3    1.31    0.07
  -8   8   3    1.44    0.12
  -8   8   3    1.46    0.11
   8   8  -3    1.43    0.07
  -8   8   3    1.25    0.09
  -8   8   3    1.27    0.08
  -8   8   3    1.40    0.12
   8   8  -3    1.56    0.16
  -6   8   3   -0.04    0.03
  -6   8   3    0.01    0.03
   6   8  -3    0.03    0.06
  -6   8   3   -0.01    0.04
  -6   8   3    0.00    0.05
   6   8  -3    0.01    0.02
  -6   8   3    0.02    0.05
  -4   8   3    0.24    0.05
   4   8  -3    0.13    0.06
  -4   8   3    0.12    0.05
   4   8  -3    0.18    0.07
  -4   8   3    0.17    0.06
  -4   8   3    0.18    0.04
  -4   8   3    0.19    0.05
   2   8  -3    3.35    0.20
   2   8  -3    3.25    0.19
  -2   8   3    3.34    0.14
  -2   8   3    3.09    0.11
  -2   8   3    3.22    0.15
  -2   8   3    3.19    0.17
   0   8  -3    1.25    0.06
   0   8   3    1.35    0.13
   0   8  -3    1.44    0.15
   0   8   3    1.33    0.09
   0   8   3    1.39    0.07
   0   8  -3    1.34    0.07
   0   8   3    1.29    0.10
   0   8  -3    1.21    0.13
  -2   8  -3    0.01    0.05
  -2   8  -3    0.11    0.07
  -2   8  -3    0.05    0.02
   2   8   3    0.08    0.04
  -2   8  -3    0.06    0.03
  -2   8  -3    0.06    0.02
   2   8   3    0.09    0.05
   2   8   3    0.06    0.03
   2   8   3    0.04    0.04
   4   8   3    0.03    0.04
   4   8   3    0.06    0.06
  -4   8  -3    0.04    0.03
  -4   8  -3    0.04    0.06
  -4   8  -3    0.06    0.03
  -4   8  -3    0.12    0.07
   4   8   3    0.03    0.04
   4   8   3    0.02    0.03
  -4   8  -3    0.10    0.03
  -6   8  -3    1.02    0.08
  -6   8  -3    1.23    0.07
  -6   8  -3    1.03    0.12
   6   8   3    1.11    0.12
   6   8   3    1.08    0.10
   6   8   3    1.01    0.08
   6   8   3    1.08    0.09
  -6   8  -3    1.09    0.07
  -6   8  -3    0.97    0.13
  -8   8  -3    0.23    0.04
   8   8   3    0.33    0.05
   8   8   3    0.31    0.07
  -8   8  -3    0.38    0.09
   8   8   3    0.41    0.07
  -8   8  -3    0.31    0.09
  -8   8  -3    0.36    0.05
   8   8   3    0.29    0.05
  -8   8  -3    0.30    0.05
  10   8   3    0.00    0.03
  10   8   3   -0.08    0.05
  10   8   3   -0.02    0.03
 -10   8  -3   -0.01    0.03
  10   8   3   -0.01    0.04
 -10   8  -3   -0.02    0.06
 -10   8  -3   -0.11    0.06
 -12   8  -3   -0.02    0.07
  12   8   3   -0.04    0.04
 -12   8  -3   -0.06    0.03
  12   8   3    0.02    0.04
 -12   8  -3   -0.04    0.06
  14   8   3    0.27    0.07
 -14   8  -3    0.21    0.05
  14   8   3    0.28    0.06
 -14   8  -3    0.22    0.08
 -14   8  -3    0.23    0.09
  11   9  -3    1.16    0.09
  11   9  -3    1.37    0.07
 -11   9   3    1.39    0.14
  11   9  -3    1.19    0.15
  11   9  -3    1.23    0.07
 -11   9   3    1.46    0.11
   9   9  -3    0.87    0.12
   9   9  -3    0.89    0.05
  -9   9   3    0.96    0.13
  -9   9   3    0.72    0.11
   9   9  -3    1.08    0.06
   9   9  -3    1.07    0.08
  -9   9   3    0.80    0.08
   7   9  -3    2.48    0.18
   7   9  -3    2.70    0.09
  -7   9   3    2.58    0.15
  -7   9   3    2.43    0.13
   7   9  -3    2.49    0.11
  -7   9   3    2.57    0.17
  -5   9   3    0.38    0.06
  -5   9   3    0.42    0.07
  -5   9   3    0.38    0.08
  -5   9   3    0.37    0.05
   5   9  -3    0.35    0.09
   5   9  -3    0.37    0.05
   3   9  -3   -0.03    0.05
  -3   9   3    0.10    0.05
  -3   9   3    0.14    0.06
  -3   9   3    0.10    0.04
  -3   9   3    0.08    0.03
   1   9  -3    0.03    0.06
   1   9  -3    0.05    0.03
   1   9  -3    0.07    0.03
  -1   9   3    0.04    0.03
  -1   9   3   -0.03    0.05
  -1   9   3    0.04    0.04
  -1   9   3    0.06    0.04
  -1   9  -3    0.11    0.03
  -1   9  -3    0.13    0.03
  -1   9  -3    0.18    0.04
   1   9   3    0.13    0.05
   1   9   3    0.11    0.06
   1   9   3    0.17    0.05
  -1   9  -3    0.18    0.08
  -1   9  -3    0.16    0.08
  -1   9  -3    0.17    0.02
  -3   9  -3    0.14    0.04
   3   9   3    0.07    0.04
  -3   9  -3    0.18    0.03
   3   9   3    0.09    0.06
  -3   9  -3    0.15    0.03
   3   9   3    0.16    0.04
  -3   9  -3    0.17    0.08
   3   9   3    0.14    0.05
  -3   9  -3    0.09    0.07
  -5   9  -3    1.16    0.07
   5   9   3    1.00    0.12
  -5   9  -3    0.99    0.08
  -5   9  -3    0.99    0.07
   5   9   3    1.14    0.09
   5   9   3    1.03    0.11
  -5   9  -3    1.14    0.15
   5   9   3    1.26    0.09
  -5   9  -3    1.04    0.14
  -7   9  -3    0.03    0.03
  -7   9  -3   -0.08    0.06
   7   9   3   -0.01    0.04
  -7   9  -3    0.00    0.03
  -7   9  -3    0.05    0.04
   7   9   3   -0.01    0.05
  -7   9  -3    0.16    0.08
   7   9   3   -0.01    0.03
   7   9   3   -0.01    0.03
  -9   9  -3    0.22    0.05
  -9   9  -3    0.20    0.09
  -9   9  -3    0.31    0.10
   9   9   3    0.25    0.05
   9   9   3    0.18    0.07
   9   9   3    0.23    0.07
   9   9   3    0.28    0.06
  26   0  -4    1.64    0.17
 -26   0   4    1.61    0.16
  24   0  -4    1.14    0.14
 -24   0   4    1.26    0.14
  22   0  -4   20.30    0.55
 -22   0   4   20.38    0.54
  20   0  -4    5.26    0.22
 -20   0   4    5.82    0.22
  18   0  -4    6.12    0.22
 -18   0   4    6.21    0.22
  16   0  -4   14.88    0.39
  16   0  -4   15.00    0.37
  16   0  -4   15.06    0.36
 -16   0   4   14.44    0.38
 -14   0   4    3.28    0.13
  14   0  -4    3.52    0.12
  14   0  -4    3.39    0.14
 -12   0   4  106.05    2.04
  12   0  -4  102.41    2.06
  12   0  -4  106.78    2.03
 -12   0   4  103.21    2.06
 -10   0   4    7.23    0.20
  10   0  -4    7.30    0.18
 -10   0   4    7.81    0.18
  10   0  -4    7.45    0.20
   8   0  -4    5.50    0.14
  -8   0   4    5.32    0.15
   8   0  -4    5.45    0.15
  -8   0   4    5.41    0.14
   8   0  -4    5.58    0.15
  -6   0   4  148.43    2.78
   6   0  -4  152.02    2.90
  -6   0   4  140.85    2.83
   6   0  -4  143.26    2.88
   6   0  -4  148.42    2.81
   6   0  -4  145.12    2.80
  -6   0   4  142.47    2.87
   4   0  -4  583.33   10.79
   4   0  -4  529.14   10.74
   4   0  -4  553.54   10.77
  -4   0   4  568.11   10.74
   4   0  -4  543.39   10.66
  -4   0   4  560.20   10.74
   2   0  -4  186.92    3.76
  -2   0   4  189.67    3.77
   2   0  -4  192.69    3.78
   0   0   4    7.98    0.19
   0   0   4    8.06    0.18
   0   0  -4    8.33    0.19
   0   0  -4    7.92    0.19
   0   0  -4    7.89    0.19
   0   0   4    7.92    0.18
  -2   0  -4  520.71    9.72
   2   0   4  495.11    9.68
   2   0   4  492.60    9.73
   2   0   4  494.88    9.64
  -2   0  -4  501.08    9.75
  -2   0  -4  496.11   11.06
  -2   0  -4  505.01    9.67
  -2   0  -4  503.67    9.77
  -4   0  -4   39.23    0.76
  -4   0  -4   37.20    0.86
   4   0   4   37.08    0.75
  -4   0  -4   37.21    0.77
   4   0   4   37.99    0.77
  -4   0  -4   37.51    0.75
   4   0   4   37.93    0.76
  -6   0  -4    2.62    0.10
   6   0   4    2.89    0.10
   6   0   4    2.45    0.09
   6   0   4    2.71    0.10
  -6   0  -4    2.53    0.09
  -6   0  -4    2.56    0.10
   8   0   4    3.85    0.13
   8   0   4    3.39    0.12
  -8   0  -4    3.67    0.12
  -8   0  -4    3.74    0.13
  -8   0  -4    3.49    0.12
   8   0   4    3.65    0.12
 -10   0  -4  143.26    2.73
 -10   0  -4  141.31    2.77
 -10   0  -4  139.64    3.12
  10   0   4  139.03    2.77
  10   0   4  142.25    2.75
  10   0   4  143.86    2.75
 -12   0  -4    1.03    0.08
  12   0   4    1.19    0.08
 -12   0  -4    1.00    0.07
  12   0   4    0.99    0.07
  12   0   4    1.01    0.07
 -14   0  -4    0.13    0.05
 -14   0  -4    0.13    0.04
  14   0   4    0.13    0.04
  14   0   4    0.10    0.04
 -16   0  -4    3.81    0.18
  16   0   4    4.07    0.17
 -16   0  -4    4.44    0.17
  18   0   4  130.76    2.61
 -18   0  -4  129.72    2.62
  20   0   4   14.33    0.42
 -20   0  -4   15.29    0.43
  22   0   4    0.02    0.06
 -22   0  -4    0.00    0.07
 -24   0  -4    0.07    0.07
  24   0   4    0.10    0.08
 -27  -1   4    0.42    0.10
  27  -1  -4    0.32    0.10
 -27   1   4    0.47    0.11
  27   1  -4    0.45    0.10
  25  -1  -4   -0.01    0.07
 -25  -1   4   -0.09    0.06
  25   1  -4   -0.08    0.06
 -25   1   4   -0.20    0.05
  23  -1  -4    0.51    0.10
 -23  -1   4    0.44    0.09
 -23   1   4    0.41    0.09
  23   1  -4    0.38    0.09
  21  -1  -4    5.96    0.24
 -21  -1   4    5.69    0.23
 -21   1   4    6.10    0.24
  21   1  -4    5.62    0.23
 -19  -1   4    1.58    0.11
  19  -1  -4    1.57    0.12
  19   1  -4    1.39    0.11
 -19   1   4    1.56    0.12
 -17  -1   4    0.00    0.03
  17  -1  -4    0.01    0.04
 -17   1   4    0.04    0.04
  17   1  -4    0.05    0.04
  17   1  -4    0.03    0.03
  15  -1  -4    5.91    0.18
  15  -1  -4    6.20    0.20
  15  -1  -4    5.63    0.20
 -15  -1   4    5.98    0.20
  15   1  -4    5.92    0.19
 -15   1   4    6.12    0.18
  15   1  -4    6.22    0.18
  15   1  -4    6.04    0.20
 -15   1   4    5.76    0.20
 -13  -1   4    0.88    0.07
  13  -1  -4    0.81    0.06
  13  -1  -4    0.84    0.08
 -13   1   4    0.86    0.08
  13   1  -4    0.80    0.07
  13   1  -4    0.73    0.06
  13   1  -4    0.84    0.06
  11  -1  -4   24.82    0.57
 -11  -1   4   26.37    0.56
  11  -1  -4   25.36    0.54
  11  -1  -4   26.00    0.56
  11   1  -4   25.54    0.56
  11   1  -4   26.06    0.54
  11   1  -4   26.27    0.55
  11   1  -4   26.10    0.55
 -11   1   4   26.24    0.57
 -11   1   4   26.48    0.55
 -11   1   4   26.38    0.55
   9  -1  -4   46.05    0.91
   9  -1  -4   46.10    0.94
   9  -1  -4   45.90    0.93
  -9  -1   4   44.79    0.92
   9   1  -4   45.58    0.91
   9   1  -4   45.89    0.91
  -9   1   4   45.73    0.93
   9   1  -4   45.57    0.92
  -9   1   4   47.25    0.92
   9   1  -4   46.07    0.92
   7  -1  -4   26.28    0.55
   7  -1  -4   25.87    0.53
   7  -1  -4   25.35    0.52
  -7  -1   4   24.84    0.53
  -7   1   4   26.45    0.54
   7   1  -4   25.22    0.52
   7   1  -4   26.51    0.53
   7   1  -4   25.89    0.52
   7   1  -4   25.86    0.53
  -7   1   4   25.58    0.54
  -7   1   4   25.74    0.53
   5  -1  -4   57.06    1.11
   5  -1  -4   53.02    1.11
  -5  -1   4   56.97    1.10
   5  -1  -4   57.58    1.09
   5   1  -4   55.95    1.09
   5   1  -4   57.33    1.09
  -5   1   4   55.31    1.11
   5   1  -4   55.98    1.10
  -5   1   4   56.34    1.09
  -5   1   4   56.37    1.11
   3  -1  -4  101.13    1.94
   3  -1  -4   96.95    1.95
  -3  -1   4  102.01    1.92
   3  -1  -4   99.09    1.95
  -3   1   4   98.80    1.94
  -3   1   4  102.85    1.95
  -3   1   4   99.06    1.94
   3   1  -4  101.58    1.96
  -3   1   4  100.23    1.94
   3   1  -4   99.96    1.99
   3   1  -4   99.22    1.97
  -1  -1   4  135.76    2.59
   1  -1  -4  132.51    2.60
   1  -1  -4  129.75    2.61
  -1   1   4  133.73    2.57
   1   1  -4  136.58    2.63
  -1   1   4  131.15    2.62
   1   1  -4  135.63    2.62
   1   1  -4  132.20    2.58
  -1  -1  -4    3.40    0.10
  -1  -1  -4    3.51    0.10
   1  -1   4    3.41    0.08
   1   1   4    3.50    0.10
  -1   1  -4    3.38    0.10
  -1   1  -4    3.38    0.09
   1   1   4    3.36    0.10
  -1   1  -4    3.34    0.10
   1   1   4    3.33    0.10
   1   1   4    3.47    0.11
  -1   1  -4    2.92    0.12
  -3  -1  -4  435.05    8.66
  -3  -1  -4  467.81    8.75
   3  -1   4  456.84    8.67
  -3  -1  -4  452.69    9.76
  -3  -1  -4  441.75    8.74
   3  -1   4  443.24    8.64
   3   1   4  449.53    8.66
  -3   1  -4  432.49    9.96
   3   1   4  436.86    8.68
  -3   1  -4  454.78    8.63
  -3   1  -4  447.15    8.66
   3   1   4  473.73    8.77
  -3   1  -4  451.46    8.68
  -3   1  -4  416.67    8.67
   3   1   4  441.77    8.67
   5  -1   4   33.86    0.66
   5  -1   4   32.65    0.67
  -5  -1  -4   33.30    0.69
  -5  -1  -4   31.22    0.67
  -5  -1  -4   32.82    0.73
  -5   1  -4   31.17    0.68
  -5   1  -4   32.16    0.66
   5   1   4   33.48    0.67
  -5   1  -4   32.20    0.66
   5   1   4   32.25    0.68
  -5   1  -4   33.37    0.67
  -5   1  -4   32.95    0.66
  -5   1  -4   32.44    0.77
   5   1   4   32.86    0.67
   5   1   4   32.80    0.69
   7  -1   4    2.48    0.10
   7  -1   4    2.47    0.09
  -7  -1  -4    2.49    0.08
  -7  -1  -4    2.46    0.10
   7   1   4    2.53    0.10
  -7   1  -4    2.61    0.10
   7   1   4    2.42    0.09
  -7   1  -4    2.36    0.07
  -7   1  -4    2.34    0.11
   7   1   4    2.49    0.10
  -7   1  -4    2.50    0.09
  -7   1  -4    2.35    0.10
   9  -1   4    2.45    0.10
   9  -1   4    2.27    0.10
  -9  -1  -4    2.60    0.09
   9  -1   4    2.36    0.11
  -9  -1  -4    2.45    0.11
   9   1   4    2.57    0.10
   9   1   4    2.55    0.10
   9   1   4    2.38    0.09
  -9   1  -4    2.34    0.11
  -9   1  -4    2.43    0.10
  -9   1  -4    2.38    0.10
  -9   1  -4    2.40    0.11
  11  -1   4   15.58    0.38
 -11  -1  -4   15.26    0.38
  11  -1   4   15.36    0.37
  11   1   4   15.37    0.37
 -11   1  -4   15.56    0.41
  11   1   4   15.13    0.37
 -11   1  -4   15.80    0.36
 -11   1  -4   15.71    0.39
 -11   1  -4   15.45    0.37
 -13  -1  -4    0.12    0.04
  13  -1   4    0.05    0.04
  13   1   4    0.10    0.04
 -13   1  -4    0.17    0.04
 -13   1  -4    0.13    0.04
 -13   1  -4    0.17    0.05
  13   1   4    0.18    0.05
  13   1   4    0.13    0.04
 -15  -1  -4   22.69    0.54
  15  -1   4   22.33    0.54
  15   1   4   22.83    0.53
 -15   1  -4   21.62    0.54
 -15   1  -4   22.64    0.58
  17  -1   4    0.99    0.11
 -17  -1  -4    1.03    0.11
 -17   1  -4    1.13    0.11
 -17   1  -4    0.89    0.10
  17   1   4    0.95    0.10
  19  -1   4    0.14    0.07
 -19  -1  -4    0.08    0.06
 -19   1  -4    0.06    0.06
  19   1   4    0.03    0.05
 -19   1  -4    0.12    0.06
  21  -1   4    0.88    0.11
 -21  -1  -4    0.50    0.09
  21   1   4    0.63    0.10
 -21   1  -4    0.54    0.10
 -23  -1  -4    1.48    0.15
  23  -1   4    1.58    0.15
 -23   1  -4    1.39    0.15
  23   1   4    1.79    0.15
 -25  -1  -4    0.01    0.07
  25  -1   4   -0.04    0.07
 -25   1  -4    0.06    0.08
  25   1   4    0.12    0.07
  26  -2  -4    0.78    0.12
 -26  -2   4    0.74    0.11
 -26   2   4    1.00    0.14
  26   2  -4    0.74    0.12
 -24  -2   4    0.90    0.12
  24  -2  -4    1.15    0.14
  24   2  -4    0.78    0.11
 -24   2   4    1.16    0.14
 -22  -2   4   13.35    0.39
  22  -2  -4   12.90    0.41
  22   2  -4   12.83    0.39
 -22   2   4   13.02    0.40
 -20  -2   4   21.40    0.53
  20   2  -4   21.13    0.54
 -20   2   4   21.71    0.55
  18  -2  -4    0.17    0.06
 -18  -2   4    0.16    0.05
  18   2  -4    0.16    0.04
 -18   2   4    0.09    0.05
  18   2  -4    0.11    0.05
  18   2  -4    0.07    0.03
 -16  -2   4   41.92    0.88
  16  -2  -4   39.91    0.91
 -16   2   4   42.32    0.90
  16   2  -4   43.18    0.88
  16   2  -4   38.95    0.88
  16   2  -4   41.02    0.86
  14  -2  -4    5.73    0.20
 -14  -2   4    5.86    0.18
 -14   2   4    5.73    0.20
 -14   2   4    6.13    0.18
  14   2  -4    6.06    0.18
  14   2  -4    6.29    0.19
  14   2  -4    6.15    0.19
  14   2  -4    5.90    0.17
 -12  -2   4    8.26    0.22
  12  -2  -4    8.38    0.25
  12   2  -4    8.77    0.21
 -12   2   4    8.47    0.22
  12   2  -4    8.50    0.22
 -12   2   4    8.46    0.24
  12   2  -4    8.48    0.22
 -12   2   4    8.47    0.24
  12   2  -4    8.38    0.21
 -10  -2   4    3.23    0.11
  10  -2  -4    3.42    0.13
  10   2  -4    3.20    0.11
  10   2  -4    3.06    0.11
  10   2  -4    3.27    0.10
 -10   2   4    3.35    0.12
 -10   2   4    3.36    0.13
 -10   2   4    3.24    0.12
  10   2  -4    3.26    0.10
 -10   2   4    3.36    0.11
   8  -2  -4   65.77    1.30
   8  -2  -4   66.06    1.33
  -8  -2   4   66.54    1.30
   8   2  -4   70.11    1.30
   8   2  -4   65.36    1.30
  -8   2   4   66.66    1.32
  -8   2   4   67.03    1.30
   8   2  -4   65.49    1.29
  -8   2   4   64.35    1.32
  -8   2   4   64.25    1.32
  -8   2   4   67.71    1.49
   6  -2  -4    9.08    0.20
   6  -2  -4    8.88    0.23
   6   2  -4    8.92    0.21
   6   2  -4    9.25    0.20
  -6   2   4    9.14    0.23
  -6   2   4   10.08    0.23
  -6   2   4    8.92    0.22
   6   2  -4    9.09    0.21
  -6   2   4    9.18    0.24
   6   2  -4    8.93    0.19
  -6   2   4    8.77    0.21
   4  -2  -4   78.01    1.51
  -4   2   4   76.69    1.69
   4   2  -4   73.82    1.47
  -4   2   4   76.96    1.48
  -4   2   4   74.88    1.51
  -4   2   4   78.12    1.50
  -4   2   4   76.94    1.50
   4   2  -4   77.23    1.47
   4   2  -4   75.68    1.48
  -4   2   4   77.55    1.50
   2  -2  -4   18.87    0.42
   2   2  -4   19.13    0.38
  -2   2   4   19.03    0.41
  -2   2   4   20.02    0.44
   2   2  -4   19.36    0.38
  -2   2   4   18.96    0.41
  -2   2   4   19.68    0.42
  -2   2   4   19.14    0.40
   0  -2  -4    0.15    0.02
   0  -2  -4    0.13    0.02
   0   2   4    0.13    0.02
   0   2   4    0.16    0.02
   0   2   4    0.16    0.02
   0   2  -4    0.15    0.02
   0   2  -4    0.14    0.01
   0   2   4    0.16    0.03
   0   2  -4    0.12    0.02
  -2  -2  -4    1.52    0.06
   2  -2   4    1.58    0.05
  -2  -2  -4    1.54    0.06
   2   2   4    1.51    0.07
   2   2   4    1.70    0.07
  -2   2  -4    1.55    0.06
  -2   2  -4    1.55    0.06
  -2   2  -4    1.50    0.05
   2   2   4    1.57    0.07
   2   2   4    1.48    0.05
  -2   2  -4    1.40    0.08
   2   2   4    1.50    0.06
  -4  -2  -4    1.13    0.06
   4  -2   4    1.14    0.05
   4   2   4    1.15    0.05
  -4   2  -4    1.13    0.06
  -4   2  -4    1.13    0.05
   4   2   4    1.09    0.06
  -4   2  -4    1.07    0.05
  -4   2  -4    0.99    0.07
   4   2   4    1.13    0.04
  -4   2  -4    1.12    0.05
   4   2   4    1.08    0.06
   4   2   4    1.09    0.06
   6  -2   4   12.16    0.27
  -6  -2  -4   11.33    0.28
  -6   2  -4   12.02    0.29
   6   2   4   11.41    0.29
   6   2   4   11.73    0.25
  -6   2  -4   11.83    0.28
  -6   2  -4   11.64    0.27
   6   2   4   11.79    0.28
  -6   2  -4   11.11    0.33
   6   2   4   11.72    0.28
  -6   2  -4   12.03    0.28
   6   2   4   12.21    0.28
  -6   2  -4   12.31    0.28
  -8  -2  -4    1.91    0.09
   8  -2   4    1.81    0.08
  -8   2  -4    2.01    0.09
  -8   2  -4    1.81    0.10
   8   2   4    1.84    0.08
  -8   2  -4    1.85    0.08
  -8   2  -4    1.81    0.09
   8   2   4    1.76    0.09
  -8   2  -4    1.99    0.08
   8   2   4    1.74    0.06
   8   2   4    1.86    0.09
   8   2   4    1.80    0.08
  -8   2  -4    1.82    0.10
  10  -2   4   14.10    0.35
 -10  -2  -4   13.99    0.35
 -10   2  -4   14.54    0.41
 -10   2  -4   14.17    0.35
 -10   2  -4   14.90    0.35
 -10   2  -4   15.00    0.37
  10   2   4   14.36    0.34
 -10   2  -4   14.73    0.35
  10   2   4   14.62    0.35
  10   2   4   14.45    0.30
 -10   2  -4   15.23    0.33
  10   2   4   14.33    0.36
  12  -2   4    0.74    0.07
 -12  -2  -4    0.91    0.07
  12   2   4    0.92    0.08
 -12   2  -4    0.76    0.06
 -12   2  -4    0.81    0.06
  12   2   4    0.84    0.07
 -12   2  -4    0.93    0.09
 -12   2  -4    0.87    0.08
  14  -2   4    1.89    0.11
 -14  -2  -4    1.79    0.11
  14   2   4    2.10    0.12
 -14   2  -4    1.77    0.12
 -14   2  -4    1.90    0.10
 -14   2  -4    1.81    0.12
  14   2   4    1.84    0.10
 -16  -2  -4   23.24    0.57
  16  -2   4   24.51    0.58
 -16   2  -4   23.79    0.59
 -16   2  -4   23.78    0.63
  16   2   4   23.53    0.56
 -18  -2  -4    0.28    0.07
  18  -2   4    0.13    0.06
  18   2   4    0.17    0.06
 -18   2  -4    0.23    0.07
 -18   2  -4    0.42    0.08
 -20  -2  -4   11.29    0.35
  20  -2   4   11.39    0.36
  20   2   4   11.38    0.35
 -20   2  -4   11.55    0.37
 -20   2  -4   10.95    0.36
  22  -2   4    0.05    0.07
 -22  -2  -4    0.18    0.08
  22   2   4    0.14    0.07
 -22   2  -4    0.15    0.08
 -22   2  -4    0.07    0.07
 -24  -2  -4    0.05    0.07
  24  -2   4   -0.01    0.07
 -24   2  -4   -0.06    0.07
  24   2   4    0.02    0.06
  25  -3  -4    0.02    0.07
 -25  -3   4    0.03    0.06
  25   3  -4   -0.03    0.06
 -25   3   4    0.05    0.07
 -23  -3   4    0.07    0.06
  23  -3  -4    0.08    0.07
  23   3  -4    0.04    0.06
 -23   3   4    0.02    0.06
 -21  -3   4    1.00    0.11
  21  -3  -4    1.20    0.14
 -21   3   4    1.03    0.12
  21   3  -4    1.06    0.11
 -19  -3   4    3.77    0.16
  19  -3  -4    3.84    0.19
  19   3  -4    4.03    0.17
  19   3  -4    3.74    0.16
 -19   3   4    3.93    0.19
  17  -3  -4    4.05    0.18
 -17  -3   4    3.64    0.15
 -17   3   4    3.78    0.17
  17   3  -4    3.79    0.16
  17   3  -4    3.82    0.14
  17   3  -4    3.79    0.15
 -15  -3   4   10.58    0.28
  15  -3  -4   10.47    0.32
 -15   3   4   10.86    0.28
 -15   3   4   11.01    0.33
  15   3  -4   10.55    0.27
  15   3  -4   10.93    0.29
  15   3  -4   10.54    0.28
 -15   3   4   10.85    0.31
  15   3  -4   10.69    0.27
 -13  -3   4   17.22    0.39
  13  -3  -4   17.03    0.43
  13   3  -4   17.45    0.39
 -13   3   4   16.81    0.42
 -13   3   4   17.16    0.40
 -13   3   4   17.13    0.45
  13   3  -4   16.91    0.38
  13   3  -4   16.70    0.39
  13   3  -4   16.46    0.37
  11  -3  -4    7.36    0.23
 -11  -3   4    7.02    0.18
 -11   3   4    7.37    0.21
 -11   3   4    7.12    0.21
  11   3  -4    7.11    0.19
  11   3  -4    7.20    0.19
  11   3  -4    7.35    0.18
 -11   3   4    7.03    0.22
  11   3  -4    7.17    0.18
 -11   3   4    7.27    0.20
   9  -3  -4    8.53    0.24
   9   3  -4    7.99    0.19
  -9   3   4    8.15    0.22
  -9   3   4    8.22    0.22
   9   3  -4    8.25    0.20
  -9   3   4    7.96    0.21
   9   3  -4    7.97    0.19
  -9   3   4    8.08    0.22
   9   3  -4    8.57    0.20
  -9   3   4    8.47    0.24
   7  -3  -4   36.81    0.80
   7   3  -4   38.26    0.74
   7   3  -4   39.40    0.75
  -7   3   4   37.20    0.78
   7   3  -4   37.47    0.75
  -7   3   4   36.85    0.78
  -7   3   4   38.17    0.76
  -7   3   4   38.13    0.88
  -7   3   4   38.80    0.79
   5  -3  -4    7.63    0.21
  -5   3   4    7.61    0.18
   5   3  -4    7.50    0.17
  -5   3   4    7.75    0.20
  -5   3   4    7.38    0.21
  -5   3   4    7.73    0.20
   5   3  -4    7.68    0.16
  -5   3   4    7.91    0.21
   3  -3  -4  105.54    2.03
  -3   3   4  107.08    2.00
  -3   3   4  104.86    2.03
  -3   3   4  110.53    2.03
  -3   3   4  107.43    2.30
  -3   3   4  104.56    2.05
  -3   3   4   91.77    2.08
   1  -3  -4    1.79    0.07
  -1   3   4    1.83    0.08
  -1   3   4    1.84    0.08
  -1   3   4    1.79    0.06
  -1   3   4    1.88    0.07
  -1   3   4    1.91    0.08
  -1  -3  -4   13.90    0.30
  -1   3  -4   13.71    0.40
  -1   3  -4   14.40    0.29
  -1   3  -4   14.43    0.30
   1   3   4   14.31    0.33
   1   3   4   13.98    0.33
   1   3   4   14.70    0.33
  -1   3  -4   14.94    0.30
   3  -3   4    3.20    0.08
  -3  -3  -4    3.17    0.09
   3   3   4    3.07    0.11
   3   3   4    3.11    0.10
  -3   3  -4    3.20    0.10
   3   3   4    3.20    0.08
   3   3   4    3.31    0.11
  -3   3  -4    3.16    0.08
  -3   3  -4    3.09    0.10
  -3   3  -4    2.97    0.14
   3   3   4    3.15    0.11
  -3   3  -4    3.17    0.09
  -5  -3  -4   34.31    0.71
   5  -3   4   35.61    0.71
   5   3   4   35.32    0.74
   5   3   4   35.19    0.73
   5   3   4   35.75    0.74
  -5   3  -4   35.27    0.72
  -5   3  -4   35.29    0.73
  -5   3  -4   34.64    0.87
   5   3   4   35.83    0.72
   5   3   4   34.25    0.73
  -5   3  -4   35.60    0.71
  -5   3  -4   35.66    0.76
  -5   3  -4   35.88    0.72
  -7  -3  -4    2.69    0.10
   7  -3   4    2.76    0.10
  -7   3  -4    2.57    0.10
   7   3   4    2.38    0.10
  -7   3  -4    2.60    0.14
   7   3   4    2.53    0.09
  -7   3  -4    2.61    0.09
  -7   3  -4    2.71    0.11
  -7   3  -4    2.52    0.10
   7   3   4    2.70    0.10
  -7   3  -4    2.65    0.11
   7   3   4    2.67    0.10
   7   3   4    2.68    0.11
   9  -3   4   81.77    1.63
  -9  -3  -4   80.87    1.62
  -9   3  -4   78.55    1.89
   9   3   4   81.82    1.63
  -9   3  -4   83.14    1.62
   9   3   4   80.46    1.65
  -9   3  -4   82.07    1.63
  -9   3  -4   84.85    1.62
   9   3   4   82.87    1.64
   9   3   4   81.35    1.63
  -9   3  -4   84.29    1.65
  -9   3  -4   83.89    1.67
   9   3   4   81.38    1.62
  11  -3   4   22.89    0.51
 -11  -3  -4   22.05    0.50
  11   3   4   21.68    0.47
 -11   3  -4   21.65    0.52
 -11   3  -4   22.61    0.49
 -11   3  -4   22.90    0.60
  11   3   4   21.12    0.50
 -11   3  -4   22.60    0.50
 -11   3  -4   22.34    0.50
  11   3   4   21.87    0.52
  11   3   4   21.65    0.50
  13  -3   4    0.45    0.06
 -13  -3  -4    0.53    0.06
  13   3   4    0.60    0.07
 -13   3  -4    0.53    0.08
 -13   3  -4    0.35    0.05
  13   3   4    0.47    0.06
  13   3   4    0.51    0.06
 -13   3  -4    0.53    0.08
  15  -3   4   15.30    0.40
 -15  -3  -4   14.96    0.39
 -15   3  -4   15.19    0.41
  15   3   4   14.72    0.39
 -15   3  -4   15.34    0.45
  15   3   4   14.25    0.41
  15   3   4   15.17    0.40
 -17  -3  -4   12.50    0.35
  17  -3   4   12.90    0.37
  17   3   4   12.44    0.36
 -17   3  -4   12.33    0.38
 -17   3  -4   13.10    0.41
  19  -3   4    3.20    0.18
 -19  -3  -4    3.13    0.17
  19   3   4    2.88    0.16
 -19   3  -4    3.03    0.18
 -19   3  -4    2.83    0.17
 -21  -3  -4    1.84    0.14
  21  -3   4    1.77    0.16
 -21   3  -4    1.60    0.15
 -21   3  -4    1.58    0.16
  21   3   4    1.83    0.15
 -23  -3  -4    9.91    0.33
  23  -3   4   10.22    0.37
  23   3   4    9.85    0.35
 -23   3  -4    9.47    0.36
 -23   3  -4    9.94    0.37
 -24  -4   4    1.12    0.12
  24  -4  -4    1.27    0.15
  24   4  -4    1.08    0.13
 -24   4   4    1.28    0.15
 -22  -4   4    3.45    0.17
  22  -4  -4    3.68    0.21
  22   4  -4    3.59    0.18
 -22   4   4    3.79    0.21
  20  -4  -4    0.87    0.12
 -20   4   4    0.94    0.12
  20   4  -4    1.00    0.10
  20   4  -4    1.02    0.10
  20   4  -4    0.85    0.08
  18  -4  -4    3.81    0.20
  18   4  -4    4.47    0.17
  18   4  -4    4.08    0.17
  18   4  -4    4.07    0.15
 -18   4   4    4.36    0.20
 -18   4   4    4.30    0.20
  16  -4  -4   18.29    0.48
  16   4  -4   17.89    0.43
 -16   4   4   18.11    0.47
  16   4  -4   17.59    0.41
  16   4  -4   17.11    0.41
  16   4  -4   17.39    0.43
 -16   4   4   17.80    0.43
 -16   4   4   18.52    0.50
  14  -4  -4    0.63    0.08
  14   4  -4    0.58    0.06
 -14   4   4    0.44    0.05
  14   4  -4    0.67    0.05
 -14   4   4    0.51    0.07
  14   4  -4    0.55    0.05
 -14   4   4    0.70    0.08
  14   4  -4    0.67    0.06
  12  -4  -4    1.23    0.09
  12   4  -4    1.03    0.06
 -12   4   4    1.14    0.08
  12   4  -4    1.05    0.06
 -12   4   4    1.13    0.09
 -12   4   4    1.04    0.08
 -12   4   4    1.10    0.07
  12   4  -4    1.17    0.06
  12   4  -4    1.27    0.07
  10  -4  -4    6.73    0.22
 -10   4   4    6.68    0.19
 -10   4   4    6.96    0.20
 -10   4   4    6.71    0.21
 -10   4   4    6.66    0.22
  10   4  -4    6.66    0.17
  10   4  -4    6.69    0.17
 -10   4   4    6.71    0.21
  10   4  -4    6.86    0.18
  10   4  -4    6.73    0.16
   8  -4  -4    2.65    0.12
   8   4  -4    2.63    0.08
  -8   4   4    2.80    0.11
  -8   4   4    2.59    0.10
   8   4  -4    2.76    0.08
   8   4  -4    2.64    0.08
  -8   4   4    2.69    0.11
  -8   4   4    2.69    0.11
  -8   4   4    2.88    0.12
   6  -4  -4    5.62    0.16
  -6   4   4    5.45    0.14
  -6   4   4    5.32    0.16
  -6   4   4    5.40    0.18
  -6   4   4    5.41    0.16
  -6   4   4    5.61    0.17
   6   4  -4    5.44    0.13
   6   4  -4    5.31    0.12
   4  -4  -4    9.19    0.22
  -4   4   4    9.32    0.23
  -4   4   4    8.82    0.25
  -4   4   4    9.09    0.23
  -4   4   4    9.17    0.23
  -4   4   4    9.18    0.25
  -4   4   4    9.23    0.21
  -4   4   4    9.06    0.24
   2  -4  -4   60.00    1.22
  -2   4   4   64.42    1.41
  -2   4   4   63.14    1.27
  -2   4   4   63.27    1.22
  -2   4   4   63.58    1.26
  -2   4   4   63.07    1.30
  -2   4   4   64.18    1.25
   0   4   4    5.83    0.15
   0   4   4    5.68    0.16
   0   4  -4    5.63    0.22
   0   4   4    5.72    0.14
   0   4   4    5.85    0.17
   0   4   4    5.80    0.17
   0   4   4    5.76    0.18
  -2  -4  -4    8.81    0.18
  -2   4  -4    9.16    0.21
   2   4   4    8.93    0.21
  -2   4  -4    9.23    0.20
   2   4   4    8.71    0.24
   2   4   4    8.79    0.23
   2   4   4    8.56    0.23
  -2   4  -4    8.89    0.29
  -2   4  -4    8.96    0.19
  -4  -4  -4    0.29    0.02
   4   4   4    0.34    0.04
  -4   4  -4    0.32    0.03
   4   4   4    0.30    0.04
  -4   4  -4    0.29    0.03
  -4   4  -4    0.29    0.05
   4   4   4    0.29    0.04
   4   4   4    0.37    0.05
  -4   4  -4    0.22    0.03
  -4   4  -4    0.19    0.05
   4   4   4    0.33    0.04
  -6  -4  -4    1.29    0.05
   6   4   4    1.17    0.07
   6   4   4    1.23    0.07
   6   4   4    1.28    0.07
  -6   4  -4    1.25    0.07
  -6   4  -4    1.26    0.09
  -6   4  -4    1.14    0.10
  -6   4  -4    1.24    0.07
  -6   4  -4    1.31    0.06
  -6   4  -4    1.33    0.07
   6   4   4    1.27    0.08
   6   4   4    1.24    0.06
  -8  -4  -4    5.73    0.15
   8  -4   4    5.85    0.17
  -8   4  -4    6.03    0.23
  -8   4  -4    5.84    0.17
   8   4   4    5.98    0.18
   8   4   4    5.83    0.18
  -8   4  -4    5.82    0.19
   8   4   4    5.72    0.17
  -8   4  -4    5.83    0.18
   8   4   4    5.89    0.19
  -8   4  -4    5.56    0.17
  -8   4  -4    5.69    0.16
 -10  -4  -4    9.02    0.23
  10  -4   4    8.89    0.25
  10   4   4    8.76    0.25
 -10   4  -4    9.48    0.27
  10   4   4    8.87    0.25
 -10   4  -4    9.32    0.25
 -10   4  -4    9.48    0.26
 -10   4  -4    9.26    0.25
  10   4   4    9.42    0.25
  10   4   4    9.33    0.27
 -10   4  -4    9.20    0.32
 -10   4  -4    9.11    0.24
 -12  -4  -4    0.40    0.05
  12  -4   4    0.23    0.05
  12   4   4    0.47    0.06
 -12   4  -4    0.40    0.06
  12   4   4    0.34    0.05
 -12   4  -4    0.37    0.06
  12   4   4    0.42    0.06
 -12   4  -4    0.36    0.05
  12   4   4    0.30    0.05
 -12   4  -4    0.38    0.07
 -14  -4  -4   15.14    0.38
  14  -4   4   15.48    0.40
 -14   4  -4   15.14    0.47
 -14   4  -4   15.36    0.39
 -14   4  -4   15.26    0.41
  14   4   4   15.46    0.42
  14   4   4   15.44    0.40
  14   4   4   15.53    0.39
 -16  -4  -4    3.64    0.15
  16  -4   4    3.70    0.17
 -16   4  -4    3.45    0.18
  16   4   4    3.47    0.18
  16   4   4    3.46    0.16
 -16   4  -4    3.27    0.18
  18  -4   4    4.45    0.20
 -18  -4  -4    4.54    0.18
 -18   4  -4    4.68    0.22
 -18   4  -4    4.76    0.23
  18   4   4    4.39    0.19
 -20  -4  -4    0.01    0.05
  20  -4   4   -0.01    0.06
  20   4   4   -0.09    0.05
 -20   4  -4    0.04    0.07
 -20   4  -4   -0.04    0.05
 -22  -4  -4    0.09    0.06
  22  -4   4    0.15    0.07
 -22   4  -4    0.04    0.07
 -22   4  -4    0.03    0.07
  22   4   4    0.23    0.07
  23  -5  -4    0.14    0.08
 -23   5   4    0.25    0.09
  21  -5  -4    0.27    0.08
  21   5  -4    0.13    0.05
  21   5  -4    0.20    0.05
 -21   5   4    0.20    0.08
  19  -5  -4    0.04    0.05
 -19   5   4   -0.02    0.05
  19   5  -4    0.03    0.03
  19   5  -4    0.01    0.03
 -19   5   4    0.02    0.06
  17  -5  -4    0.44    0.09
  17   5  -4    0.46    0.07
  17   5  -4    0.35    0.05
 -17   5   4    0.38    0.08
 -17   5   4    0.54    0.09
  15  -5  -4    4.57    0.20
 -15   5   4    5.06    0.20
  15   5  -4    4.70    0.15
  15   5  -4    4.79    0.17
 -15   5   4    4.76    0.18
  15   5  -4    4.55    0.15
 -15   5   4    4.73    0.21
  13  -5  -4   19.11    0.48
  13   5  -4   18.66    0.41
  13   5  -4   18.55    0.43
  13   5  -4   18.80    0.41
 -13   5   4   18.46    0.45
 -13   5   4   19.30    0.52
 -13   5   4   18.97    0.47
  11  -5  -4   50.89    1.06
  11   5  -4   49.69    1.01
 -11   5   4   51.13    1.06
 -11   5   4   49.70    1.04
 -11   5   4   50.81    1.06
  11   5  -4   49.69    0.99
 -11   5   4   49.38    1.02
  11   5  -4   49.09    0.98
 -11   5   4   50.42    1.19
   9  -5  -4    0.43    0.06
  -9   5   4    0.39    0.06
  -9   5   4    0.40    0.06
  -9   5   4    0.31    0.04
   9   5  -4    0.38    0.03
  -9   5   4    0.36    0.05
  -9   5   4    0.23    0.04
   9   5  -4    0.40    0.04
  -7   5   4    0.79    0.07
   7   5  -4    0.79    0.04
  -7   5   4    0.83    0.06
  -7   5   4    0.89    0.07
  -7   5   4    0.84    0.08
  -7   5   4    0.73    0.05
   7   5  -4    0.79    0.04
   5  -5  -4    9.55    0.21
  -5   5   4   10.12    0.28
  -5   5   4    9.66    0.27
  -5   5   4    9.89    0.23
  -5   5   4    9.90    0.26
  -5   5   4    9.89    0.25
  -5   5   4    9.94    0.26
  -3   5   4    0.64    0.06
  -3   5   4    0.67    0.07
  -3   5   4    0.73    0.06
  -3   5   4    0.61    0.06
  -3   5   4    0.65    0.07
  -3   5   4    0.65    0.04
  -1   5   4    9.80    0.28
  -1   5   4    9.82    0.25
  -1   5   4   10.17    0.27
  -1   5   4    9.97    0.26
   1   5  -4    9.68    0.33
  -1   5   4    9.96    0.27
  -1   5   4    9.84    0.23
  -1   5  -4   31.34    0.62
   1   5   4   31.14    0.73
  -1   5  -4   32.00    0.62
  -1   5  -4   30.88    0.81
   1   5   4   32.31    0.68
   1   5   4   31.73    0.70
   1   5   4   31.34    0.64
   1   5   4   29.99    0.67
  -3   5  -4    0.27    0.03
  -3   5  -4    0.33    0.06
  -3   5  -4    0.28    0.03
  -3   5  -4    0.29    0.03
   3   5   4    0.27    0.04
   3   5   4    0.32    0.04
   3   5   4    0.26    0.04
   3   5   4    0.37    0.04
   3   5   4    0.30    0.05
  -3   5  -4    0.24    0.06
  -5   5  -4    0.56    0.06
   5   5   4    0.50    0.04
  -5   5  -4    0.53    0.05
   5   5   4    0.56    0.06
  -5   5  -4    0.58    0.08
   5   5   4    0.52    0.05
   5   5   4    0.51    0.06
   5   5   4    0.52    0.06
  -5   5  -4    0.53    0.04
  -5   5  -4    0.54    0.09
  -5   5  -4    0.48    0.04
   5   5   4    0.49    0.06
  -7   5  -4   20.31    0.58
  -7   5  -4   20.83    0.47
   7   5   4   20.46    0.47
   7   5   4   20.28    0.45
   7   5   4   20.14    0.48
  -7   5  -4   20.59    0.51
  -7   5  -4   20.31    0.44
  -7   5  -4   20.24    0.45
   7   5   4   20.20    0.47
   7   5   4   19.96    0.48
  -7   5  -4   20.32    0.45
  -9   5  -4    0.03    0.03
   9   5   4   -0.02    0.02
  -9   5  -4    0.04    0.03
   9   5   4   -0.01    0.03
  -9   5  -4   -0.04    0.04
   9   5   4    0.03    0.03
   9   5   4    0.04    0.04
  -9   5  -4    0.02    0.03
   9   5   4    0.01    0.03
  -9   5  -4    0.02    0.04
  -9   5  -4    0.00    0.04
  11  -5   4    1.61    0.10
  11   5   4    1.73    0.09
 -11   5  -4    1.55    0.09
  11   5   4    1.70    0.10
 -11   5  -4    1.60    0.10
 -11   5  -4    1.68    0.13
  11   5   4    1.76    0.10
  11   5   4    1.60    0.10
 -11   5  -4    1.84    0.11
 -11   5  -4    1.61    0.11
  11   5   4    1.79    0.11
 -11   5  -4    1.63    0.09
  13  -5   4    0.50    0.07
 -13   5  -4    0.60    0.07
 -13   5  -4    0.51    0.07
  13   5   4    0.53    0.07
 -13   5  -4    0.55    0.10
 -13   5  -4    0.52    0.08
  13   5   4    0.67    0.09
  15  -5   4    2.05    0.13
  15   5   4    2.10    0.13
  15   5   4    2.37    0.15
  15   5   4    2.18    0.13
 -15   5  -4    2.34    0.14
 -15   5  -4    2.47    0.17
 -15   5  -4    2.26    0.12
 -17  -5  -4    2.52    0.13
  17  -5   4    2.79    0.16
 -17   5  -4    2.73    0.17
 -17   5  -4    2.55    0.18
  17   5   4    2.55    0.17
  19  -5   4    0.03    0.05
 -19   5  -4   -0.01    0.07
 -19   5  -4    0.13    0.07
  21  -5   4    0.00    0.06
 -21   5  -4    0.03    0.08
 -21   5  -4   -0.03    0.06
  22  -6  -4    0.15    0.08
  22   6  -4    0.22    0.06
 -22   6   4    0.15    0.08
  20  -6  -4    0.17    0.07
  20   6  -4    0.20    0.05
 -20   6   4    0.11    0.08
 -20   6   4    0.11    0.07
  20   6  -4    0.00    0.04
  18  -6  -4    2.46    0.16
 -18   6   4    2.56    0.17
 -18   6   4    2.48    0.16
  18   6  -4    2.49    0.12
  18   6  -4    2.48    0.13
  16  -6  -4    0.42    0.08
 -16   6   4    0.31    0.06
  16   6  -4    0.55    0.06
 -16   6   4    0.53    0.09
  16   6  -4    0.46    0.06
  16   6  -4    0.50    0.07
 -16   6   4    0.43    0.08
 -14   6   4    7.04    0.26
 -14   6   4    6.86    0.22
  14   6  -4    6.72    0.19
  14   6  -4    6.54    0.19
 -14   6   4    6.71    0.24
  14   6  -4    6.85    0.20
 -12   6   4    0.30    0.07
  12   6  -4    0.24    0.04
 -12   6   4    0.23    0.06
 -12   6   4    0.30    0.06
  12   6  -4    0.24    0.04
  12   6  -4    0.29    0.05
 -10   6   4    7.54    0.21
  10   6  -4    7.42    0.19
  10   6  -4    7.23    0.18
 -10   6   4    7.22    0.26
 -10   6   4    7.33    0.24
 -10   6   4    7.21    0.23
 -10   6   4    7.04    0.23
  10   6  -4    7.30    0.17
  -8   6   4    0.91    0.08
  -8   6   4    0.91    0.08
  -8   6   4    1.05    0.09
  -8   6   4    0.82    0.09
  -8   6   4    0.90    0.06
   8   6  -4    0.86    0.05
  -8   6   4    0.90    0.08
   8   6  -4    0.95    0.05
  -6   6   4    5.86    0.16
  -6   6   4    5.89    0.19
  -6   6   4    5.87    0.21
  -6   6   4    6.01    0.20
  -6   6   4    5.90    0.19
  -4   6   4   18.48    0.47
  -4   6   4   18.86    0.48
  -4   6   4   18.73    0.40
  -4   6   4   18.52    0.45
   4   6  -4   17.91    0.54
  -4   6   4   18.73    0.44
  -2   6   4   15.17    0.38
  -2   6   4   15.09    0.37
  -2   6   4   14.83    0.33
  -2   6   4   15.45    0.40
   2   6  -4   14.96    0.47
  -2   6   4   15.21    0.40
   0   6   4    7.69    0.20
   0   6   4    8.08    0.24
   0   6  -4    8.09    0.30
   0   6   4    8.07    0.24
   0   6  -4    7.81    0.18
   0   6   4    8.23    0.26
   0   6   4    8.25    0.23
   0   6  -4    8.04    0.18
   0   6   4    8.09    0.21
   2   6   4    0.33    0.05
  -2   6  -4    0.32    0.03
   2   6   4    0.36    0.06
  -2   6  -4    0.39    0.08
   2   6   4    0.29    0.04
  -2   6  -4    0.30    0.03
   2   6   4    0.28    0.05
   2   6   4    0.31    0.04
   4   6   4    5.07    0.19
  -4   6  -4    5.77    0.24
  -4   6  -4    4.98    0.14
   4   6   4    5.19    0.18
  -4   6  -4    4.90    0.14
  -4   6  -4    5.17    0.21
   4   6   4    4.99    0.15
  -4   6  -4    5.02    0.14
   4   6   4    5.16    0.17
   6   6   4   -0.02    0.03
   6   6   4   -0.04    0.02
  -6   6  -4    0.03    0.05
   6   6   4    0.03    0.04
  -6   6  -4   -0.02    0.04
  -6   6  -4    0.03    0.03
   6   6   4   -0.06    0.03
  -6   6  -4    0.04    0.02
  -6   6  -4    0.01    0.02
   8   6   4    1.53    0.09
   8   6   4    1.51    0.10
  -8   6  -4    1.48    0.08
  -8   6  -4    1.64    0.15
  -8   6  -4    1.44    0.08
   8   6   4    1.57    0.10
  -8   6  -4    1.52    0.09
  -8   6  -4    1.54    0.13
   8   6   4    1.44    0.10
 -10   6  -4    0.27    0.05
  10   6   4    0.33    0.06
 -10   6  -4    0.34    0.06
  10   6   4    0.38    0.07
 -10   6  -4    0.28    0.07
 -10   6  -4    0.29    0.06
 -10   6  -4    0.28    0.08
  10   6   4    0.33    0.06
  10   6   4    0.37    0.06
  12   6   4    0.61    0.08
 -12   6  -4    0.34    0.09
  12   6   4    0.58    0.07
 -12   6  -4    0.59    0.09
 -12   6  -4    0.59    0.07
  14   6   4    1.09    0.09
 -14   6  -4    1.24    0.12
 -14   6  -4    1.02    0.09
  14   6   4    0.95    0.11
 -14   6  -4    0.74    0.11
  16   6   4    0.12    0.05
 -16   6  -4    0.09    0.08
  16   6   4    0.14    0.06
 -18   6  -4   -0.01    0.07
  19   7  -4    0.09    0.05
 -19   7   4    0.06    0.06
  19   7  -4    0.10    0.04
 -17   7   4    0.34    0.08
  17   7  -4    0.39    0.07
  17   7  -4    0.40    0.06
 -15   7   4    1.44    0.13
  15   7  -4    1.27    0.08
  15   7  -4    1.32    0.09
  15   7  -4    1.51    0.08
 -15   7   4    1.24    0.10
 -13   7   4    5.68    0.20
  13   7  -4    5.93    0.18
 -13   7   4    6.16    0.25
  13   7  -4    5.83    0.17
  13   7  -4    5.49    0.16
 -11   7   4    1.03    0.09
  11   7  -4    0.80    0.06
 -11   7   4    0.76    0.10
  11   7  -4    0.89    0.05
  11   7  -4    0.95    0.07
  -9   7   4    0.11    0.03
   9   7  -4    0.03    0.02
  -9   7   4    0.09    0.04
   9   7  -4    0.05    0.02
  -9   7   4    0.03    0.05
  -9   7   4    0.05    0.04
  -9   7   4    0.01    0.04
  -9   7   4    0.03    0.05
  -7   7   4   10.10    0.26
  -7   7   4   10.17    0.32
   7   7  -4   10.07    0.22
  -7   7   4   10.46    0.30
  -7   7   4   10.17    0.30
   7   7  -4    9.88    0.36
  -7   7   4   10.63    0.33
  -7   7   4   10.45    0.30
   7   7  -4   10.18    0.23
   5   7  -4    0.61    0.10
  -5   7   4    0.69    0.09
  -5   7   4    0.58    0.05
  -5   7   4    0.54    0.07
  -5   7   4    0.49    0.07
  -5   7   4    0.61    0.08
   3   7  -4    0.27    0.08
  -3   7   4    0.36    0.06
  -3   7   4    0.35    0.04
  -3   7   4    0.26    0.07
  -3   7   4    0.28    0.06
  -3   7   4    0.28    0.05
  -1   7   4    1.43    0.10
   1   7  -4    1.43    0.12
  -1   7   4    1.47    0.07
  -1   7   4    1.19    0.09
   1   7  -4    1.40    0.13
  -1   7   4    1.30    0.09
  -1   7   4    1.45    0.11
   1   7   4    7.98    0.24
   1   7   4    7.87    0.27
  -1   7  -4    8.01    0.31
  -1   7  -4    7.77    0.18
  -1   7  -4    7.40    0.28
   1   7   4    7.58    0.21
   1   7   4    7.63    0.24
  -1   7  -4    7.65    0.18
  -3   7  -4    0.27    0.08
   3   7   4    0.24    0.04
   3   7   4    0.32    0.07
  -3   7  -4    0.26    0.03
  -3   7  -4    0.27    0.04
  -3   7  -4    0.23    0.03
   3   7   4    0.20    0.05
   3   7   4    0.24    0.05
  -3   7  -4    0.28    0.08
  -5   7  -4   19.73    0.43
   5   7   4   19.48    0.45
  -5   7  -4   20.38    0.44
   5   7   4   19.52    0.49
   5   7   4   19.00    0.50
  -5   7  -4   19.35    0.59
  -5   7  -4   19.71    0.54
   5   7   4   19.48    0.47
  -5   7  -4   19.53    0.43
  -7   7  -4    1.79    0.09
   7   7   4    1.68    0.11
   7   7   4    1.79    0.13
  -7   7  -4    1.84    0.15
  -7   7  -4    2.36    0.18
  -7   7  -4    1.85    0.10
   7   7   4    1.72    0.10
   7   7   4    1.63    0.12
  -7   7  -4    1.87    0.09
  -9   7  -4    3.84    0.20
   9   7   4    3.95    0.18
  -9   7  -4    4.10    0.14
  -9   7  -4    4.04    0.16
   9   7   4    3.98    0.16
   9   7   4    3.96    0.16
  -9   7  -4    3.80    0.22
  -9   7  -4    3.74    0.14
   9   7   4    3.89    0.18
  11   7   4    1.30    0.10
 -11   7  -4    1.25    0.15
 -11   7  -4    1.31    0.09
 -11   7  -4    1.21    0.12
  11   7   4    1.32    0.12
  13   7   4    1.80    0.14
 -13   7  -4    2.01    0.11
 -13   7  -4    2.06    0.15
 -13   7  -4    2.04    0.18
  13   7   4    1.93    0.12
 -15   7  -4    0.12    0.08
  15   7   4    0.06    0.05
 -15   7  -4    0.12    0.05
 -15   7  -4    0.07    0.06
  15   7   4    0.05    0.04
  17   7   4   -0.02    0.05
 -17   7  -4   -0.02    0.07
 -16   8   4   -0.01    0.06
  16   8  -4   -0.04    0.03
  16   8  -4    0.04    0.04
  16   8  -4   -0.02    0.03
 -14   8   4    1.16    0.13
  14   8  -4    1.24    0.09
 -14   8   4    1.27    0.10
  14   8  -4    1.25    0.08
  14   8  -4    1.21    0.08
  12   8  -4    0.76    0.07
 -12   8   4    0.72    0.10
  12   8  -4    0.66    0.05
 -12   8   4    0.64    0.08
  12   8  -4    0.68    0.06
 -10   8   4    0.12    0.06
 -10   8   4    0.01    0.04
  10   8  -4    0.06    0.02
  10   8  -4    0.06    0.02
  10   8  -4    0.08    0.03
  -8   8   4    0.55    0.06
  -8   8   4    0.44    0.07
   8   8  -4    0.66    0.05
  -8   8   4    0.47    0.08
  -8   8   4    0.55    0.07
   8   8  -4    0.67    0.05
  -8   8   4    0.63    0.10
  -6   8   4    0.70    0.08
  -6   8   4    0.51    0.09
  -6   8   4    0.54    0.08
  -6   8   4    0.68    0.07
   6   8  -4    0.56    0.10
   6   8  -4    0.59    0.11
  -6   8   4    0.66    0.08
  -4   8   4    1.44    0.10
   4   8  -4    1.57    0.14
   4   8  -4    1.52    0.15
  -4   8   4    1.69    0.11
  -4   8   4    1.53    0.08
  -4   8   4    1.72    0.13
  -2   8   4    0.63    0.08
  -2   8   4    0.64    0.08
   2   8  -4    0.52    0.09
   2   8  -4    0.77    0.12
  -2   8   4    0.68    0.10
  -2   8   4    0.57    0.06
   0   8  -4    4.57    0.12
   0   8  -4    4.44    0.12
   0   8   4    4.60    0.18
   0   8  -4    4.48    0.24
   0   8   4    4.50    0.20
   0   8   4    4.71    0.19
   0   8  -4    4.64    0.22
  -2   8  -4    0.32    0.09
   2   8   4    0.39    0.08
   2   8   4    0.30    0.06
  -2   8  -4    0.49    0.10
  -2   8  -4    0.36    0.04
  -2   8  -4    0.34    0.03
   2   8   4    0.40    0.06
  -2   8  -4    0.41    0.04
   2   8   4    0.38    0.06
  -4   8  -4    6.12    0.26
  -4   8  -4    5.91    0.16
   4   8   4    6.03    0.24
   4   8   4    6.19    0.23
  -4   8  -4    5.95    0.16
   4   8   4    5.77    0.21
  -4   8  -4    6.41    0.29
   4   8   4    6.13    0.20
  -4   8  -4    5.98    0.17
  -6   8  -4   -0.01    0.03
   6   8   4   -0.01    0.03
  -6   8  -4   -0.02    0.06
   6   8   4   -0.01    0.04
   6   8   4    0.03    0.03
   6   8   4   -0.05    0.04
  -6   8  -4    0.01    0.03
  -6   8  -4    0.00    0.06
  -6   8  -4    0.04    0.03
  -8   8  -4    0.06    0.07
   8   8   4    0.13    0.04
  -8   8  -4    0.03    0.03
  -8   8  -4    0.11    0.04
  -8   8  -4    0.04    0.06
   8   8   4    0.06    0.05
  -8   8  -4    0.07    0.03
   8   8   4    0.10    0.05
   8   8   4    0.23    0.05
 -10   8  -4    0.01    0.03
  10   8   4   -0.02    0.04
 -10   8  -4    0.02    0.08
  10   8   4   -0.02    0.04
  10   8   4    0.03    0.04
 -10   8  -4   -0.04    0.06
  12   8   4    1.65    0.12
 -12   8  -4    1.67    0.18
  12   8   4    1.65    0.13
 -12   8  -4    1.64    0.15
 -12   8  -4    1.54    0.10
 -14   8  -4    0.94    0.15
 -14   8  -4    0.89    0.12
 -14   8  -4    0.99    0.10
  14   8   4    1.06    0.13
  14   8   4    1.14    0.11
  11   9  -4    3.31    0.21
 -11   9   4    3.82    0.21
  11   9  -4    3.47    0.11
 -11   9   4    3.80    0.17
  11   9  -4    3.38    0.11
  11   9  -4    3.47    0.14
   9   9  -4    0.03    0.02
   9   9  -4    0.04    0.02
   9   9  -4    0.05    0.06
   9   9  -4    0.00    0.03
  -9   9   4   -0.02    0.03
   7   9  -4    0.13    0.07
  -7   9   4    0.14    0.05
  -7   9   4    0.15    0.07
  -7   9   4    0.08    0.05
  -5   9   4    0.01    0.06
  -5   9   4   -0.01    0.04
  -5   9   4    0.03    0.04
  -5   9   4    0.03    0.03
   5   9  -4    0.00    0.05
  -3   9   4    0.16    0.07
   3   9  -4    0.26    0.08
  -3   9   4    0.08    0.05
  -3   9   4    0.08    0.05
  -3   9   4    0.11    0.04
  -1   9   4    1.92    0.15
  -1   9   4    1.90    0.12
  -1   9   4    1.96    0.12
   1   9  -4    1.76    0.16
  -1   9  -4    0.51    0.10
  -1   9  -4    0.51    0.04
   1   9   4    0.45    0.08
  -1   9  -4    0.46    0.05
   1   9   4    0.42    0.08
  -1   9  -4    0.61    0.11
  -1   9  -4    0.42    0.04
   1   9   4    0.46    0.07
   3   9   4    0.62    0.08
  -3   9  -4    0.64    0.11
   3   9   4    0.69    0.10
  -3   9  -4    0.55    0.05
  -3   9  -4    0.54    0.06
  -3   9  -4    0.45    0.11
  -3   9  -4    0.54    0.05
   3   9   4    0.49    0.08
   5   9   4    0.53    0.09
  -5   9  -4    0.58    0.06
  -5   9  -4    0.72    0.12
   5   9   4    0.54    0.09
   5   9   4    0.49    0.07
  -5   9  -4    0.55    0.11
  -5   9  -4    0.57    0.06
   5   9   4    0.53    0.07
  -5   9  -4    0.60    0.06
  -7   9  -4    2.87    0.13
  -7   9  -4    2.87    0.12
   7   9   4    2.99    0.15
   7   9   4    2.64    0.16
  -7   9  -4    2.90    0.12
  -7   9  -4    2.76    0.20
   7   9   4    2.76    0.14
   7   9   4    3.29    0.18
  -7   9  -4    3.61    0.23
  -9   9  -4    1.20    0.16
   9   9   4    1.08    0.12
  -9   9  -4    0.98    0.08
   9   9   4    1.11    0.11
  -9   9  -4    0.96    0.14
  28   0  -5    0.01    0.07
 -28   0   5   -0.14    0.06
  26   0  -5   -0.07    0.06
 -26   0   5   -0.01    0.07
 -24   0   5   -0.02    0.06
  24   0  -5   -0.12    0.05
 -22   0   5    0.08    0.06
  22   0  -5   -0.05    0.05
 -20   0   5    0.07    0.05
  20   0  -5   -0.01    0.05
 -18   0   5   -0.03    0.03
  18   0  -5    0.00    0.03
  16   0  -5   -0.02    0.02
 -16   0   5    0.04    0.03
  16   0  -5   -0.03    0.03
  16   0  -5    0.01    0.02
 -14   0   5    0.01    0.03
  14   0  -5    0.01    0.02
  14   0  -5    0.05    0.03
  12   0  -5    0.03    0.02
  12   0  -5    0.06    0.03
 -12   0   5    0.10    0.03
 -12   0   5   -0.02    0.02
  12   0  -5    0.03    0.02
   8   0  -5   -0.04    0.01
   8   0  -5   -0.04    0.01
  -8   0   5   -0.04    0.01
   8   0  -5   -0.03    0.01
  -8   0   5   -0.02    0.02
   6   0  -5    0.00    0.01
   6   0  -5   -0.04    0.01
  -6   0   5   -0.04    0.01
   6   0  -5   -0.03    0.01
   6   0  -5   -0.04    0.01
  -6   0   5   -0.02    0.01
   6   0  -5   -0.03    0.01
  -4   0   5   -0.03    0.01
   4   0  -5   -0.02    0.01
   4   0  -5   -0.02    0.01
   4   0  -5   -0.02    0.01
   2   0  -5   -0.77    0.01
   2   0  -5   -0.78    0.01
  -2   0   5   -0.78    0.01
   2   0  -5   -0.77    0.01
   0   0  -5   -0.16    0.01
   0   0   5   -0.17    0.01
   0   0   5   -0.18    0.01
   0   0  -5   -0.16    0.02
   0   0  -5   -0.17    0.02
  -2   0  -5   -0.05    0.01
  -2   0  -5   -0.04    0.02
  -2   0  -5   -0.04    0.02
   2   0   5   -0.06    0.01
   2   0   5   -0.04    0.01
  -2   0  -5   -0.04    0.02
  -2   0  -5   -0.06    0.01
   2   0   5   -0.09    0.01
  -4   0  -5   -0.04    0.02
   4   0   5   -0.01    0.01
  -4   0  -5   -0.04    0.02
   4   0   5   -0.02    0.01
  -4   0  -5   -0.02    0.01
   4   0   5    0.07    0.02
  -4   0  -5   -0.04    0.01
   6   0   5    0.03    0.02
   6   0   5    0.00    0.02
  -6   0  -5    0.01    0.02
   6   0   5    0.01    0.01
  -6   0  -5   -0.02    0.01
  -6   0  -5    0.00    0.01
  -6   0  -5    0.00    0.02
  -8   0  -5    0.00    0.02
  -8   0  -5    0.00    0.02
   8   0   5   -0.02    0.02
   8   0   5   -0.01    0.02
  -8   0  -5   -0.04    0.02
  -8   0  -5   -0.01    0.02
   8   0   5   -0.02    0.02
  10   0   5    0.17    0.04
 -10   0  -5    0.25    0.05
 -12   0  -5    0.01    0.03
 -12   0  -5   -0.01    0.02
  12   0   5    0.00    0.03
  12   0   5    0.01    0.02
  12   0   5    0.03    0.03
 -14   0  -5   -0.01    0.03
  14   0   5   -0.03    0.03
 -14   0  -5   -0.02    0.04
 -16   0  -5    0.11    0.06
 -16   0  -5    0.11    0.05
  16   0   5    0.03    0.05
 -18   0  -5    0.07    0.07
  18   0   5    0.04    0.06
  20   0   5    0.03    0.05
 -20   0  -5   -0.07    0.05
 -22   0  -5    0.03    0.07
  22   0   5    0.03    0.06
 -24   0  -5    0.05    0.07
  24   0   5    0.15    0.08
 -27  -1   5    0.26    0.09
  27  -1  -5    0.37    0.10
 -27   1   5    0.22    0.09
  27   1  -5    0.27    0.09
 -25  -1   5    0.33    0.09
  25  -1  -5    0.40    0.10
 -25   1   5    0.24    0.09
  25   1  -5    0.27    0.09
  23  -1  -5    0.03    0.07
 -23  -1   5    0.06    0.06
 -23   1   5    0.09    0.07
  23   1  -5    0.12    0.07
 -21  -1   5    0.13    0.06
  21  -1  -5    0.13    0.06
 -21   1   5    0.09    0.06
  21   1  -5    0.19    0.06
  19  -1  -5    9.04    0.30
 -19  -1   5    9.13    0.29
 -19   1   5    9.75    0.30
  19   1  -5    9.00    0.29
 -17  -1   5    1.48    0.10
  17  -1  -5    1.38    0.11
  17   1  -5    1.70    0.10
  17   1  -5    1.51    0.10
 -17   1   5    1.65    0.11
 -15  -1   5   15.33    0.39
  15  -1  -5   16.31    0.37
 -15   1   5   16.54    0.41
  15   1  -5   15.93    0.38
  15   1  -5   15.55    0.40
 -13  -1   5   41.38    0.86
  13  -1  -5   40.60    0.88
  13  -1  -5   42.30    0.84
  13   1  -5   39.72    0.86
  13   1  -5   42.00    0.85
 -13   1   5   42.53    0.88
  13   1  -5   39.99    0.85
  11  -1  -5   26.94    0.57
  11  -1  -5   26.13    0.59
  11  -1  -5   26.67    0.55
 -11  -1   5   26.29    0.57
  11   1  -5   26.06    0.56
  11   1  -5   26.49    0.57
  11   1  -5   26.82    0.56
  11   1  -5   26.68    0.55
 -11   1   5   25.65    0.58
 -11   1   5   26.89    0.56
   9  -1  -5   39.38    0.80
   9  -1  -5   38.83    0.78
   9  -1  -5   39.53    0.77
  -9  -1   5   37.35    0.78
   9   1  -5   37.35    0.77
  -9   1   5   37.42    0.77
   9   1  -5   37.69    0.76
   9   1  -5   38.04    0.78
   9   1  -5   37.24    0.78
  -9   1   5   38.54    0.78
  -9   1   5   38.27    0.79
   7  -1  -5    4.63    0.15
   7  -1  -5    4.69    0.12
   7  -1  -5    4.84    0.13
  -7  -1   5    4.33    0.13
  -7   1   5    5.29    0.14
   7   1  -5    4.73    0.13
  -7   1   5    4.72    0.14
   7   1  -5    4.57    0.12
   7   1  -5    4.51    0.12
   7   1  -5    4.79    0.13
  -7   1   5    4.76    0.13
   5  -1  -5   82.89    1.57
   5  -1  -5   80.61    1.61
  -5   1   5   80.69    1.60
  -5   1   5   82.26    1.58
   5   1  -5   81.77    1.59
   5   1  -5   80.98    1.58
   5   1  -5   81.44    1.58
  -5   1   5   82.68    1.60
   3  -1  -5  311.38    6.28
   3  -1  -5  322.41    6.24
  -3  -1   5  326.86    6.24
   3  -1  -5  327.58    6.36
   3   1  -5  328.72    6.29
  -3   1   5  335.36    6.37
   3   1  -5  318.69    6.28
   3   1  -5  322.85    6.28
  -3   1   5  309.76    6.34
  -3   1   5  327.20    6.29
  -1  -1   5  169.93    3.34
   1  -1  -5  172.71    3.34
   1  -1  -5  178.20    3.38
  -1   1   5  167.00    3.33
   1   1  -5  166.52    3.33
   1   1  -5  173.96    3.38
   1   1  -5  170.75    3.36
  -1   1   5  174.22    3.38
  -1  -1  -5  139.17    2.83
   1  -1   5  144.11    2.84
  -1  -1  -5  150.96    2.87
  -1  -1  -5  147.20    2.85
  -1   1  -5  147.99    2.88
  -1   1  -5  150.94    2.86
   1   1   5  141.61    2.80
  -1   1  -5  147.58    2.89
   1   1   5  147.83    2.83
   1   1   5  147.71    2.82
   1   1   5  147.45    2.87
  -3  -1  -5  161.68    3.15
   3  -1   5  157.61    3.13
  -3  -1  -5  162.46    3.51
  -3  -1  -5  162.36    3.08
  -3  -1  -5  161.33    3.08
   3   1   5  162.67    3.10
   3   1   5  160.48    3.12
  -3   1  -5  159.06    3.12
  -3   1  -5  151.55    3.52
   3   1   5  158.88    3.07
   3   1   5  160.96    3.08
  -3   1  -5  155.95    3.08
  -3   1  -5  160.15    3.07
  -3   1  -5  159.24    3.14
   5  -1   5   25.22    0.54
   5  -1   5   25.40    0.53
  -5  -1  -5   25.12    0.58
  -5  -1  -5   25.62    0.55
  -5  -1  -5   25.31    0.55
  -5   1  -5   25.88    0.54
  -5   1  -5   25.71    0.56
  -5   1  -5   25.60    0.54
  -5   1  -5   26.03    0.54
   5   1   5   25.21    0.54
   5   1   5   25.84    0.55
   5   1   5   26.12    0.54
  -5   1  -5   25.89    0.63
   7  -1   5   32.02    0.66
  -7  -1  -5   31.67    0.73
  -7  -1  -5   32.20    0.68
   7  -1   5   32.27    0.67
  -7  -1  -5   30.54    0.68
  -7   1  -5   32.83    0.67
   7   1   5   31.73    0.67
  -7   1  -5   32.27    0.69
   7   1   5   32.17    0.67
  -7   1  -5   31.49    0.65
  -7   1  -5   32.72    0.67
  -7   1  -5   31.50    0.77
   9  -1   5    2.64    0.11
  -9  -1  -5    2.71    0.10
   9  -1   5    2.70    0.11
  -9  -1  -5    2.67    0.12
  -9   1  -5    2.69    0.11
   9   1   5    2.68    0.11
  -9   1  -5    2.68    0.11
   9   1   5    2.67    0.10
   9   1   5    2.62    0.11
  -9   1  -5    2.62    0.12
  -9   1  -5    2.78    0.12
 -11  -1  -5   10.56    0.29
  11  -1   5   10.94    0.29
  11  -1   5   10.86    0.28
 -11  -1  -5   10.68    0.28
  11   1   5   10.36    0.28
 -11   1  -5   10.73    0.28
 -11   1  -5   10.65    0.27
 -11   1  -5   10.24    0.29
 -11   1  -5   10.25    0.31
  11   1   5   10.73    0.32
  11   1   5   10.72    0.29
 -13  -1  -5   27.10    0.63
  13  -1   5   26.54    0.61
  13   1   5   26.70    0.63
  13   1   5   28.04    0.61
 -13   1  -5   27.30    0.63
  13   1   5   27.27    0.62
 -13   1  -5   26.23    0.61
 -13   1  -5   28.19    0.68
 -15  -1  -5    5.44    0.20
  15  -1   5    5.15    0.20
  15   1   5    5.00    0.19
 -15   1  -5    5.03    0.20
 -15   1  -5    5.37    0.20
  17  -1   5    4.66    0.20
 -17  -1  -5    4.34    0.20
 -17   1  -5    4.53    0.19
 -17   1  -5    4.61    0.21
  17   1   5    4.13    0.19
 -19  -1  -5    2.19    0.15
  19  -1   5    2.37    0.15
  19   1   5    2.21    0.15
 -19   1  -5    2.24    0.14
 -19   1  -5    2.22    0.15
 -21  -1  -5    0.10    0.07
  21  -1   5    0.18    0.07
 -21   1  -5    0.17    0.08
  21   1   5    0.15    0.07
 -23  -1  -5    0.54    0.11
  23  -1   5    0.44    0.10
 -23   1  -5    0.36    0.10
  23   1   5    0.30    0.09
 -26  -2   5    2.92    0.19
  26  -2  -5    2.73    0.20
 -26   2   5    2.85    0.20
  26   2  -5    3.04    0.20
 -24  -2   5    1.94    0.15
  24  -2  -5    1.67    0.16
 -24   2   5    1.85    0.16
  24   2  -5    1.78    0.15
  22  -2  -5    0.65    0.11
 -22  -2   5    0.55    0.09
 -22   2   5    0.48    0.09
  22   2  -5    0.47    0.09
  20  -2  -5    1.97    0.15
 -20  -2   5    2.04    0.13
 -20   2   5    2.05    0.14
  20   2  -5    1.87    0.13
  18  -2  -5    3.19    0.17
 -18  -2   5    3.28    0.15
 -18   2   5    3.27    0.16
  18   2  -5    3.41    0.14
  18   2  -5    3.40    0.15
  18   2  -5    3.15    0.15
 -16  -2   5    0.04    0.04
  16  -2  -5    0.10    0.04
  16   2  -5    0.06    0.03
 -16   2   5    0.06    0.05
  16   2  -5   -0.01    0.04
  16   2  -5    0.09    0.03
 -14  -2   5    0.01    0.03
  14  -2  -5    0.01    0.03
  14   2  -5   -0.01    0.03
 -14   2   5   -0.02    0.02
  14   2  -5   -0.02    0.02
  14   2  -5    0.01    0.02
  14   2  -5   -0.02    0.02
 -14   2   5    0.00    0.02
 -14   2   5    0.04    0.03
  12  -2  -5    1.69    0.10
 -12  -2   5    1.70    0.08
  12   2  -5    1.78    0.08
 -12   2   5    1.79    0.08
  12   2  -5    1.51    0.08
 -12   2   5    1.75    0.09
  12   2  -5    1.67    0.07
  12   2  -5    1.71    0.07
 -12   2   5    1.77    0.10
  10  -2  -5   26.07    0.58
 -10  -2   5   26.05    0.55
  10   2  -5   25.61    0.54
 -10   2   5   25.59    0.57
 -10   2   5   25.85    0.55
  10   2  -5   25.48    0.53
  10   2  -5   26.09    0.55
 -10   2   5   25.46    0.57
  10   2  -5   25.91    0.53
   8  -2  -5   50.09    0.98
  -8  -2   5   49.53    0.99
   8  -2  -5   49.53    1.03
  -8   2   5   49.58    1.01
  -8   2   5   49.91    0.99
  -8   2   5   49.95    1.02
  -8   2   5   49.37    1.01
   8   2  -5   49.62    0.98
   8   2  -5   48.95    0.98
   8   2  -5   52.37    0.99
   8   2  -5   50.61    0.99
   6  -2  -5   11.96    0.29
   6  -2  -5   11.69    0.25
  -6   2   5   11.28    0.28
  -6   2   5   11.41    0.28
  -6   2   5   11.47    0.28
   6   2  -5   11.61    0.26
  -6   2   5   11.18    0.27
  -6   2   5   11.76    0.26
   6   2  -5   11.77    0.25
   6   2  -5   11.34    0.24
   4  -2  -5   26.62    0.54
   4  -2  -5   26.96    0.58
  -4   2   5   27.04    0.55
  -4   2   5   27.84    0.57
   4   2  -5   26.18    0.53
  -4   2   5   26.26    0.56
   4   2  -5   27.45    0.53
  -4   2   5   27.38    0.58
   4   2  -5   27.13    0.54
   2  -2  -5    0.39    0.04
  -2   2   5    0.25    0.03
   2   2  -5    0.26    0.02
  -2   2   5    0.21    0.03
  -2   2   5    0.34    0.04
   2   2  -5    0.28    0.02
   2   2  -5    0.28    0.02
   0  -2  -5    5.41    0.16
   0  -2   5    5.98    0.12
   0  -2  -5    5.52    0.15
   0   2   5    5.85    0.15
   0   2  -5    5.98    0.13
   0   2  -5    5.96    0.15
   0   2   5    5.70    0.16
   0   2   5    6.15    0.16
   0   2  -5    5.60    0.14
  -2  -2  -5   17.81    0.40
  -2  -2  -5   18.53    0.39
   2  -2   5   18.15    0.37
  -2   2  -5   17.22    0.47
   2   2   5   18.33    0.40
  -2   2  -5   18.10    0.37
   2   2   5   17.62    0.40
   2   2   5   17.50    0.40
  -2   2  -5   18.56    0.39
  -2   2  -5   17.89    0.39
   2   2   5   18.16    0.39
   4  -2   5   11.30    0.25
  -4  -2  -5   11.06    0.27
   4   2   5   11.42    0.27
  -4   2  -5   11.47    0.26
  -4   2  -5   11.39    0.25
   4   2   5   11.90    0.28
   4   2   5   11.22    0.24
  -4   2  -5   11.01    0.26
   4   2   5   11.05    0.26
   4   2   5   11.06    0.28
  -4   2  -5   11.39    0.27
  -4   2  -5   10.86    0.32
  -6  -2  -5    0.29    0.04
   6  -2   5    0.25    0.03
  -6   2  -5    0.32    0.05
  -6   2  -5    0.19    0.03
   6   2   5    0.32    0.04
   6   2   5    0.23    0.04
   6   2   5    0.25    0.02
   6   2   5    0.30    0.04
  -6   2  -5    0.25    0.04
  -6   2  -5    0.32    0.04
  -6   2  -5    0.28    0.04
  -6   2  -5    0.27    0.04
   6   2   5    0.31    0.04
  -8  -2  -5   51.67    1.08
   8  -2   5   53.55    1.07
   8   2   5   52.51    1.07
   8   2   5   53.18    1.04
   8   2   5   53.88    1.08
   8   2   5   50.63    1.09
  -8   2  -5   53.86    1.07
  -8   2  -5   51.97    1.07
  -8   2  -5   52.00    1.09
  -8   2  -5   54.48    1.25
  -8   2  -5   54.20    1.08
  -8   2  -5   53.53    1.08
   8   2   5   53.25    1.10
 -10  -2  -5    6.05    0.19
  10  -2   5    6.14    0.19
 -10   2  -5    6.14    0.22
 -10   2  -5    6.37    0.18
  10   2   5    6.08    0.20
 -10   2  -5    6.30    0.17
 -10   2  -5    6.33    0.20
  10   2   5    6.13    0.19
 -10   2  -5    6.33    0.19
  12  -2   5    3.33    0.14
 -12  -2  -5    3.13    0.13
 -12   2  -5    3.14    0.14
 -12   2  -5    2.96    0.13
  12   2   5    3.44    0.15
 -12   2  -5    3.26    0.15
 -12   2  -5    3.26    0.13
  12   2   5    3.11    0.13
 -14  -2  -5    0.04    0.04
  14  -2   5    0.10    0.04
  14   2   5    0.08    0.04
  14   2   5    0.05    0.04
 -14   2  -5    0.08    0.05
 -14   2  -5    0.06    0.05
  16  -2   5    0.11    0.05
 -16  -2  -5    0.09    0.05
 -16   2  -5    0.19    0.06
 -16   2  -5    0.26    0.07
  16   2   5    0.09    0.05
  18  -2   5    2.56    0.16
 -18  -2  -5    2.80    0.16
 -18   2  -5    2.81    0.16
 -18   2  -5    2.73    0.17
  18   2   5    2.29    0.14
 -20  -2  -5    5.94    0.24
  20  -2   5    5.79    0.25
 -20   2  -5    5.74    0.25
 -20   2  -5    5.97    0.26
  20   2   5    5.79    0.24
 -22  -2  -5    0.13    0.07
  22  -2   5    0.02    0.06
  22   2   5    0.12    0.07
 -22   2  -5    0.11    0.07
 -22   2  -5   -0.01    0.07
  24  -2   5    0.17    0.09
 -24  -2  -5   -0.06    0.06
  24   2   5    0.04    0.07
 -24   2  -5    0.06    0.08
  25  -3  -5    0.53    0.11
 -25  -3   5    0.60    0.10
 -25   3   5    0.43    0.10
  25   3  -5    0.67    0.11
  23  -3  -5    0.30    0.09
 -23  -3   5    0.39    0.08
 -23   3   5    0.40    0.10
  23   3  -5    0.29    0.08
 -21  -3   5    0.27    0.07
  21  -3  -5    0.26    0.09
 -21   3   5    0.22    0.08
  21   3  -5    0.12    0.06
 -19  -3   5    8.97    0.27
  19  -3  -5    9.00    0.31
  19   3  -5    9.24    0.28
 -19   3   5    9.45    0.31
  19   3  -5    9.26    0.29
 -17  -3   5    7.80    0.23
  17  -3  -5    7.95    0.28
  17   3  -5    7.75    0.23
 -17   3   5    7.69    0.26
  17   3  -5    7.71    0.23
  17   3  -5    7.75    0.24
  17   3  -5    7.86    0.22
  15  -3  -5    1.69    0.12
 -15  -3   5    1.66    0.09
  15   3  -5    1.79    0.10
 -15   3   5    1.70    0.11
  15   3  -5    1.68    0.08
  15   3  -5    1.85    0.09
  15   3  -5    1.71    0.08
  13  -3  -5    1.33    0.10
 -13  -3   5    1.45    0.08
  13   3  -5    1.41    0.08
  13   3  -5    1.48    0.08
  13   3  -5    1.43    0.07
 -13   3   5    1.38    0.08
 -13   3   5    1.36    0.08
 -13   3   5    1.33    0.09
  13   3  -5    1.42    0.07
 -13   3   5    1.40    0.09
  11  -3  -5    6.28    0.21
 -11  -3   5    6.50    0.17
 -11   3   5    6.42    0.20
  11   3  -5    6.43    0.18
  11   3  -5    6.74    0.18
  11   3  -5    6.51    0.17
  11   3  -5    6.62    0.17
 -11   3   5    6.57    0.21
 -11   3   5    6.48    0.20
 -11   3   5    6.63    0.19
   9  -3  -5    2.95    0.13
   9   3  -5    2.88    0.10
   9   3  -5    2.98    0.09
  -9   3   5    3.64    0.13
  -9   3   5    2.85    0.12
   9   3  -5    2.86    0.09
  -9   3   5    2.76    0.12
  -9   3   5    2.83    0.10
   9   3  -5    2.73    0.09
  -9   3   5    3.06    0.12
   7  -3  -5   12.33    0.32
  -7   3   5   12.84    0.29
   7   3  -5   12.52    0.28
  -7   3   5   12.60    0.31
  -7   3   5   12.16    0.31
  -7   3   5   12.59    0.31
  -7   3   5   12.56    0.32
   7   3  -5   13.06    0.27
   7   3  -5   12.75    0.26
   7   3  -5   12.60    0.28
   5  -3  -5   29.38    0.62
  -5   3   5   29.23    0.61
   5   3  -5   30.85    0.57
  -5   3   5   29.40    0.67
   5   3  -5   28.93    0.56
  -5   3   5   29.06    0.59
   5   3  -5   28.32    0.58
  -5   3   5   28.18    0.62
  -5   3   5   28.52    0.63
   3  -3  -5   92.97    1.80
  -3   3   5   91.89    1.82
  -3   3   5   92.43    1.77
  -3   3   5   92.71    2.04
  -3   3   5   91.28    1.81
  -3   3   5   90.40    1.80
   1  -3  -5    1.32    0.06
   1   3  -5    1.46    0.04
  -1   3   5    1.48    0.08
  -1   3   5    1.48    0.07
   1   3  -5    1.48    0.05
  -1   3   5    1.53    0.05
  -1  -3  -5    6.60    0.17
   1   3   5    6.46    0.19
  -1   3  -5    6.62    0.14
  -1   3  -5    6.21    0.23
  -1   3  -5    6.64    0.16
   1   3   5    6.43    0.18
  -1   3  -5    6.96    0.16
   3  -3   5    2.89    0.08
  -3  -3  -5    2.64    0.09
   3   3   5    2.64    0.11
   3   3   5    2.64    0.11
  -3   3  -5    2.78    0.08
  -3   3  -5    2.64    0.09
   3   3   5    2.72    0.10
  -3   3  -5    2.79    0.09
  -3   3  -5    2.82    0.10
   3   3   5    2.60    0.10
  -3   3  -5    2.72    0.14
  -5  -3  -5  155.08    3.00
   5  -3   5  158.09    3.01
   5   3   5  157.53    3.02
   5   3   5  153.84    3.09
   5   3   5  155.07    3.02
  -5   3  -5  155.05    3.00
  -5   3  -5  158.66    3.02
  -5   3  -5  155.38    3.10
   5   3   5  151.58    2.99
  -5   3  -5  154.39    3.04
  -5   3  -5  158.96    2.98
   5   3   5  152.97    3.02
  -7  -3  -5    9.92    0.25
   7  -3   5    9.83    0.24
   7   3   5    9.40    0.26
  -7   3  -5   10.10    0.25
   7   3   5    9.64    0.27
   7   3   5    9.95    0.23
  -7   3  -5   10.06    0.25
  -7   3  -5   10.30    0.27
   7   3   5   10.17    0.26
  -7   3  -5   10.09    0.26
   7   3   5   10.17    0.26
  -7   3  -5    9.75    0.32
  -7   3  -5    9.98    0.24
  -9  -3  -5    3.41    0.13
   9  -3   5    3.32    0.12
  -9   3  -5    3.28    0.13
   9   3   5    3.38    0.14
   9   3   5    3.49    0.13
   9   3   5    3.41    0.13
  -9   3  -5    3.55    0.12
  -9   3  -5    3.51    0.13
   9   3   5    3.23    0.13
  -9   3  -5    3.49    0.13
  -9   3  -5    3.51    0.17
   9   3   5    3.30    0.10
  -9   3  -5    3.45    0.14
  11  -3   5    3.24    0.13
 -11  -3  -5    3.16    0.13
 -11   3  -5    3.22    0.17
  11   3   5    3.13    0.09
 -11   3  -5    3.16    0.12
  11   3   5    3.23    0.13
  11   3   5    3.37    0.14
 -11   3  -5    3.23    0.14
 -11   3  -5    3.22    0.13
 -11   3  -5    3.12    0.12
  11   3   5    3.08    0.14
  13  -3   5    0.53    0.07
 -13  -3  -5    0.45    0.06
 -13   3  -5    0.32    0.07
  13   3   5    0.41    0.06
  13   3   5    0.40    0.07
 -13   3  -5    0.30    0.05
  13   3   5    0.34    0.05
 -13   3  -5    0.47    0.07
 -15  -3  -5    0.00    0.04
  15  -3   5    0.03    0.04
  15   3   5    0.00    0.04
  15   3   5    0.06    0.04
  15   3   5    0.02    0.04
 -15   3  -5    0.20    0.07
 -15   3  -5   -0.03    0.05
 -17  -3  -5    6.13    0.23
  17  -3   5    6.36    0.24
  17   3   5    6.10    0.23
 -17   3  -5    6.17    0.25
 -17   3  -5    5.97    0.25
 -19  -3  -5    0.10    0.06
  19  -3   5    0.01    0.06
  19   3   5    0.02    0.05
 -19   3  -5    0.02    0.06
 -19   3  -5   -0.02    0.06
  21  -3   5    1.36    0.15
 -21  -3  -5    1.29    0.13
 -21   3  -5    0.94    0.12
  21   3   5    1.11    0.13
 -21   3  -5    1.13    0.13
 -23  -3  -5   -0.01    0.06
  23  -3   5    0.05    0.08
 -23   3  -5    0.13    0.09
 -23   3  -5    0.15    0.08
  23   3   5    0.13    0.08
  24  -4  -5    1.34    0.16
 -24   4   5    1.59    0.17
 -22  -4   5    0.23    0.06
  22  -4  -5    0.17    0.08
 -22   4   5    0.35    0.09
  22   4  -5    0.22    0.07
  20  -4  -5    0.49    0.09
  20   4  -5    0.34    0.06
 -20   4   5    0.38    0.08
  20   4  -5    0.49    0.08
  20   4  -5    0.37    0.06
  18  -4  -5    3.87    0.20
  18   4  -5    4.22    0.17
  18   4  -5    4.26    0.17
  18   4  -5    3.95    0.15
 -18   4   5    4.31    0.20
  16  -4  -5    1.07    0.11
 -16   4   5    1.40    0.09
 -16   4   5    1.34    0.11
 -16   4   5    1.57    0.11
  16   4  -5    1.35    0.09
  16   4  -5    1.46    0.08
  16   4  -5    1.40    0.08
  16   4  -5    1.64    0.10
  14  -4  -5    2.36    0.14
 -14   4   5    2.20    0.12
  14   4  -5    2.48    0.10
  14   4  -5    2.60    0.11
 -14   4   5    2.39    0.11
  14   4  -5    2.20    0.09
  14   4  -5    2.29    0.09
 -14   4   5    2.42    0.13
  12  -4  -5    9.21    0.28
 -12   4   5    9.09    0.28
  12   4  -5    8.88    0.22
  12   4  -5    8.89    0.23
 -12   4   5    8.96    0.26
 -12   4   5    8.97    0.24
  12   4  -5    9.13    0.23
  12   4  -5    8.96    0.22
 -12   4   5    8.60    0.25
  10  -4  -5   12.50    0.34
  10   4  -5   12.35    0.28
 -10   4   5   12.88    0.35
 -10   4   5   12.47    0.32
 -10   4   5   12.78    0.35
  10   4  -5   12.66    0.29
 -10   4   5   12.40    0.30
 -10   4   5   12.64    0.32
  10   4  -5   12.40    0.28
  10   4  -5   12.88    0.28
   8  -4  -5   32.82    0.71
   8   4  -5   32.06    0.65
  -8   4   5   32.40    0.70
   8   4  -5   32.54    0.64
  -8   4   5   31.46    0.69
   8   4  -5   31.54    0.64
  -8   4   5   32.06    0.69
  -8   4   5   32.61    0.67
  -8   4   5   32.70    0.77
   6  -4  -5    8.43    0.23
  -6   4   5    8.34    0.21
  -6   4   5    7.93    0.23
   6   4  -5    8.29    0.17
  -6   4   5    8.43    0.23
   6   4  -5    8.32    0.18
  -6   4   5    8.58    0.24
  -6   4   5    8.48    0.23
  -6   4   5    7.99    0.23
   4  -4  -5   24.36    0.52
  -4   4   5   24.27    0.51
  -4   4   5   23.87    0.55
  -4   4   5   24.84    0.58
  -4   4   5   24.91    0.53
  -4   4   5   24.18    0.54
  -4   4   5   24.89    0.55
   2  -4  -5    0.35    0.03
  -2   4   5    0.33    0.05
  -2   4   5    0.31    0.04
  -2   4   5    0.26    0.03
  -2   4   5    0.33    0.05
  -2   4   5    0.32    0.04
  -2   4   5    0.27    0.04
   0  -4  -5    1.04    0.05
   0   4   5    1.06    0.07
   0   4   5    1.00    0.06
   0   4  -5    1.00    0.04
   0   4   5    1.03    0.05
   0   4  -5    1.02    0.09
   0   4   5    0.96    0.06
   0   4   5    1.08    0.07
   0   4  -5    1.09    0.03
  -2  -4  -5   15.03    0.32
   2   4   5   15.18    0.36
   2   4   5   15.02    0.36
  -2   4  -5   15.04    0.31
  -2   4  -5   15.47    0.33
  -2   4  -5   15.26    0.33
   2   4   5   15.09    0.34
  -2   4  -5   14.15    0.44
   2   4   5   15.52    0.37
  -4  -4  -5    0.03    0.02
  -4   4  -5    0.03    0.02
   4   4   5    0.02    0.02
  -4   4  -5    0.01    0.02
  -4   4  -5    0.01    0.03
   4   4   5    0.00    0.02
   4   4   5   -0.01    0.02
  -4   4  -5    0.02    0.01
   4   4   5   -0.01    0.02
  -4   4  -5    0.03    0.02
   4   4   5   -0.01    0.02
  -6  -4  -5   77.17    1.46
  -6   4  -5   73.96    1.54
  -6   4  -5   74.18    1.46
   6   4   5   75.08    1.50
   6   4   5   74.39    1.49
   6   4   5   73.09    1.50
   6   4   5   74.15    1.47
  -6   4  -5   76.44    1.49
  -6   4  -5   76.85    1.48
  -6   4  -5   75.57    1.75
   6   4   5   66.79    1.50
  -6   4  -5   74.81    1.46
  -8  -4  -5    9.79    0.25
   8  -4   5   10.69    0.26
  -8   4  -5   10.15    0.26
  -8   4  -5   10.11    0.25
  -8   4  -5   10.10    0.28
  -8   4  -5   10.33    0.34
   8   4   5   10.00    0.27
  -8   4  -5   10.30    0.26
   8   4   5   10.02    0.27
  -8   4  -5   10.40    0.28
   8   4   5   10.27    0.29
   8   4   5    9.99    0.27
  10  -4   5    4.96    0.17
 -10  -4  -5    5.13    0.16
  10   4   5    5.20    0.17
 -10   4  -5    5.15    0.18
 -10   4  -5    5.04    0.16
  10   4   5    5.09    0.17
  10   4   5    5.07    0.19
 -10   4  -5    5.06    0.17
 -10   4  -5    5.10    0.22
 -10   4  -5    5.14    0.17
  10   4   5    5.19    0.17
 -10   4  -5    5.32    0.19
 -12  -4  -5    6.75    0.20
  12  -4   5    6.79    0.22
  12   4   5    7.09    0.22
 -12   4  -5    7.01    0.22
 -12   4  -5    6.84    0.23
 -12   4  -5    6.96    0.27
  12   4   5    7.00    0.24
  12   4   5    6.54    0.22
  12   4   5    6.73    0.23
 -12   4  -5    7.00    0.21
  14  -4   5    8.42    0.27
 -14  -4  -5    8.91    0.26
  14   4   5    9.13    0.27
 -14   4  -5    8.41    0.28
 -14   4  -5    8.52    0.28
 -14   4  -5    9.33    0.33
  14   4   5    8.66    0.29
  16  -4   5    1.29    0.12
 -16  -4  -5    1.22    0.10
  16   4   5    1.53    0.12
 -16   4  -5    1.32    0.13
 -16   4  -5    1.55    0.14
 -18  -4  -5    4.40    0.19
  18  -4   5    4.53    0.20
 -18   4  -5    4.63    0.23
 -18   4  -5    4.37    0.21
  18   4   5    4.51    0.20
  20  -4   5    0.96    0.12
 -20  -4  -5    1.30    0.12
 -20   4  -5    1.26    0.14
  20   4   5    1.38    0.13
 -20   4  -5    1.41    0.15
  22  -4   5    0.35    0.09
 -22  -4  -5    0.38    0.08
 -22   4  -5    0.30    0.09
 -22   4  -5    0.38    0.10
  22   4   5    0.22    0.08
  23  -5  -5    0.24    0.08
 -23   5   5    0.16    0.08
  21  -5  -5    0.00    0.06
 -21   5   5    0.00    0.06
  21   5  -5    0.05    0.04
  21   5  -5    0.11    0.05
  19  -5  -5    2.84    0.18
  19   5  -5    2.65    0.14
  19   5  -5    2.80    0.13
 -19   5   5    2.83    0.17
  17  -5  -5    0.26    0.07
 -17   5   5    0.31    0.07
 -17   5   5    0.44    0.08
  17   5  -5    0.30    0.05
  17   5  -5    0.39    0.06
  17   5  -5    0.35    0.05
  15  -5  -5    8.21    0.28
  15   5  -5    8.05    0.22
  15   5  -5    8.05    0.23
 -15   5   5    8.16    0.27
 -15   5   5    8.24    0.25
  15   5  -5    8.05    0.22
 -15   5   5    8.15    0.28
  13  -5  -5   24.80    0.60
 -13   5   5   25.34    0.65
  13   5  -5   24.69    0.54
 -13   5   5   24.67    0.57
  13   5  -5   24.63    0.52
  13   5  -5   24.59    0.53
 -13   5   5   25.94    0.60
  11  -5  -5   13.51    0.36
  11   5  -5   13.32    0.30
 -11   5   5   13.49    0.33
 -11   5   5   14.14    0.36
 -11   5   5   13.85    0.39
 -11   5   5   13.41    0.35
  11   5  -5   13.27    0.31
 -11   5   5   13.63    0.36
  11   5  -5   13.26    0.30
   9  -5  -5    0.06    0.03
  -9   5   5    0.06    0.03
   9   5  -5    0.08    0.02
  -9   5   5    0.03    0.03
  -9   5   5    0.04    0.02
  -9   5   5    0.09    0.03
   9   5  -5    0.07    0.02
  -9   5   5   -0.02    0.03
   7  -5  -5    1.50    0.08
   7   5  -5    1.47    0.05
  -7   5   5    1.40    0.09
  -7   5   5    1.48    0.09
  -7   5   5    1.42    0.09
  -7   5   5    1.33    0.09
  -7   5   5    1.41    0.09
  -7   5   5    1.33    0.07
   7   5  -5    1.40    0.05
  -5   5   5   44.36    0.98
  -5   5   5   46.69    0.96
  -5   5   5   45.98    0.98
  -5   5   5   46.46    1.07
  -5   5   5   46.47    0.95
  -5   5   5   46.33    0.92
  -3   5   5   17.57    0.41
  -3   5   5   17.96    0.44
  -3   5   5   17.39    0.43
  -3   5   5   17.80    0.43
  -3   5   5   17.29    0.38
  -3   5   5   17.41    0.41
  -1   5   5    3.53    0.13
  -1   5   5    3.58    0.14
  -1   5   5    3.70    0.12
  -1   5   5    3.63    0.14
  -1   5   5    3.62    0.11
   1   5  -5    3.41    0.18
  -1   5  -5    0.35    0.07
  -1   5  -5    0.50    0.03
   1   5   5    0.49    0.05
   1   5   5    0.50    0.05
  -1   5  -5    0.43    0.04
   1   5   5    0.44    0.04
   1   5   5    0.46    0.06
   1   5   5    0.42    0.06
  -3   5  -5    7.12    0.24
  -3   5  -5    7.22    0.17
  -3   5  -5    7.00    0.18
   3   5   5    7.24    0.22
  -3   5  -5    6.99    0.27
   3   5   5    6.88    0.21
   3   5   5    7.35    0.21
  -3   5  -5    7.25    0.19
   3   5   5    7.29    0.22
   3   5   5    7.10    0.19
  -3   5  -5    7.06    0.17
   5   5   5    0.20    0.04
   5   5   5    0.16    0.04
  -5   5  -5    0.20    0.03
  -5   5  -5    0.20    0.03
  -5   5  -5    0.17    0.03
   5   5   5    0.21    0.04
   5   5   5    0.23    0.04
  -5   5  -5    0.26    0.06
  -5   5  -5    0.20    0.04
   5   5   5    0.19    0.04
  -5   5  -5    0.18    0.06
  -7   5  -5   12.50    0.31
  -7   5  -5   12.22    0.28
  -7   5  -5   11.68    0.29
   7   5   5   11.64    0.31
  -7   5  -5   11.67    0.29
   7   5   5   12.06    0.31
   7   5   5   11.79    0.31
  -7   5  -5   11.79    0.34
   7   5   5   11.36    0.32
  -7   5  -5   11.65    0.39
   7   5   5   11.38    0.30
  -9   5  -5    1.31    0.08
  -9   5  -5    1.33    0.12
  -9   5  -5    1.22    0.07
   9   5   5    1.35    0.10
   9   5   5    1.31    0.09
   9   5   5    1.37    0.08
   9   5   5    1.37    0.09
   9   5   5    1.40    0.09
  -9   5  -5    1.32    0.08
  -9   5  -5    1.42    0.10
  -9   5  -5    1.40    0.10
 -11   5  -5    1.46    0.09
  11   5   5    1.76    0.10
  11   5   5    1.54    0.09
  11   5   5    1.58    0.11
 -11   5  -5    1.64    0.14
 -11   5  -5    1.53    0.11
  11   5   5    1.54    0.10
  11   5   5    1.49    0.10
 -11   5  -5    1.54    0.10
 -11   5  -5    1.61    0.11
  13   5   5    0.15    0.05
 -13   5  -5    0.11    0.07
 -13   5  -5    0.17    0.06
 -13   5  -5    0.17    0.05
  13   5   5    0.16    0.05
 -13   5  -5    0.14    0.05
  13   5   5    0.16    0.05
  15  -5   5    0.49    0.08
  15   5   5    0.47    0.07
 -15   5  -5    0.62    0.09
  15   5   5    0.57    0.08
 -15   5  -5    0.69    0.11
  15   5   5    0.46    0.08
 -17  -5  -5    1.47    0.10
  17  -5   5    1.33    0.12
  17   5   5    1.40    0.12
 -17   5  -5    1.51    0.14
 -17   5  -5    1.49    0.16
 -19  -5  -5    0.08    0.05
  19  -5   5    0.13    0.07
 -19   5  -5    0.08    0.07
 -19   5  -5    0.13    0.07
  21  -5   5    1.56    0.16
 -21   5  -5    1.19    0.15
 -21   5  -5    1.63    0.17
  22  -6  -5    0.92    0.13
 -22   6   5    1.18    0.15
  22   6  -5    0.90    0.10
  20  -6  -5    0.00    0.05
  20   6  -5    0.02    0.03
  20   6  -5    0.03    0.04
 -20   6   5    0.00    0.06
 -20   6   5    0.08    0.07
  18  -6  -5    0.51    0.09
 -18   6   5    0.45    0.09
 -18   6   5    0.49    0.09
  18   6  -5    0.43    0.07
  18   6  -5    0.48    0.06
  16  -6  -5    0.99    0.11
 -16   6   5    1.15    0.13
 -16   6   5    1.01    0.11
  16   6  -5    1.06    0.08
  16   6  -5    1.09    0.07
  16   6  -5    1.02    0.07
  14   6  -5    1.10    0.07
  14   6  -5    1.13    0.08
 -14   6   5    1.13    0.11
 -14   6   5    0.85    0.10
 -14   6   5    1.11    0.10
  14   6  -5    1.04    0.07
 -12   6   5    5.53    0.22
  12   6  -5    5.27    0.16
 -12   6   5    5.30    0.19
  12   6  -5    5.19    0.15
  12   6  -5    5.15    0.14
 -12   6   5    5.12    0.21
 -10   6   5    0.38    0.07
 -10   6   5    0.34    0.06
 -10   6   5    0.41    0.07
 -10   6   5    0.35    0.06
 -10   6   5    0.30    0.05
  10   6  -5    0.40    0.03
  10   6  -5    0.34    0.04
  10   6  -5    0.43    0.04
  -8   6   5    0.29    0.05
  -8   6   5    0.33    0.05
  -8   6   5    0.35    0.06
   8   6  -5    0.26    0.03
  -8   6   5    0.30    0.05
   8   6  -5    0.30    0.03
  -8   6   5    0.32    0.06
  -8   6   5    0.35    0.06
  -6   6   5    0.07    0.03
  -6   6   5    0.05    0.04
  -6   6   5    0.04    0.04
  -6   6   5    0.12    0.04
  -6   6   5    0.15    0.04
  -4   6   5   -0.02    0.03
  -4   6   5    0.05    0.03
   4   6  -5    0.02    0.05
  -4   6   5   -0.02    0.02
  -4   6   5    0.06    0.04
  -4   6   5    0.05    0.03
  -2   6   5    1.78    0.11
  -2   6   5    1.87    0.08
  -2   6   5    1.63    0.09
  -2   6   5    1.71    0.10
  -2   6   5    1.86    0.10
   2   6  -5    1.58    0.14
   0   6   5    0.21    0.06
   0   6   5    0.34    0.05
   0   6   5    0.23    0.04
   0   6  -5    0.25    0.02
   0   6  -5    0.21    0.07
   0   6   5    0.28    0.04
   0   6  -5    0.26    0.03
  -2   6  -5    3.88    0.20
   2   6   5    3.91    0.16
  -2   6  -5    3.51    0.17
  -2   6  -5    3.74    0.10
   2   6   5    3.92    0.13
   2   6   5    4.04    0.16
  -2   6  -5    3.92    0.11
   2   6   5    3.79    0.15
  -4   6  -5    5.50    0.15
   4   6   5    5.32    0.17
  -4   6  -5    5.67    0.25
   4   6   5    5.53    0.19
  -4   6  -5    5.47    0.14
   4   6   5    5.38    0.19
   4   6   5    5.49    0.20
  -4   6  -5    5.51    0.15
  -4   6  -5    5.41    0.22
   6   6   5    0.05    0.04
   6   6   5    0.19    0.05
   6   6   5    0.15    0.05
  -6   6  -5    0.19    0.07
   6   6   5    0.07    0.05
  -6   6  -5    0.10    0.03
  -6   6  -5    0.04    0.06
  -6   6  -5    0.15    0.03
  -6   6  -5    0.13    0.04
   8   6   5    0.12    0.04
  -8   6  -5    0.02    0.06
  -8   6  -5    0.03    0.03
  -8   6  -5    0.03    0.05
   8   6   5    0.09    0.05
   8   6   5    0.06    0.04
  -8   6  -5    0.00    0.03
   8   6   5    0.09    0.05
  -8   6  -5    0.02    0.03
  10   6   5    1.80    0.11
  10   6   5    1.69    0.10
 -10   6  -5    1.86    0.13
 -10   6  -5    1.71    0.10
  10   6   5    1.88    0.12
 -10   6  -5    1.85    0.16
  10   6   5    1.61    0.10
 -10   6  -5    1.64    0.10
 -10   6  -5    1.77    0.10
 -12   6  -5    0.26    0.08
  12   6   5    0.25    0.06
 -12   6  -5    0.20    0.05
 -12   6  -5    0.30    0.07
  12   6   5    0.25    0.06
 -14   6  -5    3.89    0.22
 -14   6  -5    4.19    0.17
 -14   6  -5    4.34    0.19
  14   6   5    4.30    0.20
  14   6   5    4.12    0.18
  16   6   5    0.39    0.07
  16   6   5    0.22    0.07
 -16   6  -5    0.32    0.09
 -18   6  -5    0.03    0.08
  19   7  -5    0.77    0.08
 -19   7   5    0.74    0.12
  19   7  -5    0.75    0.09
 -17   7   5    0.15    0.07
  17   7  -5    0.22    0.05
  17   7  -5    0.20    0.04
  15   7  -5    1.48    0.09
  15   7  -5    1.34    0.08
 -15   7   5    1.43    0.11
 -15   7   5    1.51    0.13
  15   7  -5    1.56    0.08
 -13   7   5    0.44    0.07
  13   7  -5    0.57    0.06
  13   7  -5    0.58    0.05
  13   7  -5    0.59    0.05
 -13   7   5    0.68    0.10
 -11   7   5    0.04    0.05
  11   7  -5    0.05    0.03
 -11   7   5    0.03    0.04
  11   7  -5    0.05    0.02
  11   7  -5    0.02    0.03
  -9   7   5    0.14    0.05
   9   7  -5    0.18    0.03
  -9   7   5    0.20    0.06
  -9   7   5    0.19    0.04
   9   7  -5    0.15    0.03
  -9   7   5    0.15    0.05
  -9   7   5    0.20    0.05
  -7   7   5    7.26    0.25
  -7   7   5    6.81    0.24
  -7   7   5    7.14    0.24
  -7   7   5    7.22    0.21
  -7   7   5    6.50    0.23
  -5   7   5   16.31    0.43
  -5   7   5   15.84    0.42
  -5   7   5   15.73    0.43
  -5   7   5   15.77    0.41
  -5   7   5   15.95    0.37
   5   7  -5   15.38    0.50
  -3   7   5    0.16    0.04
  -3   7   5    0.27    0.05
  -3   7   5    0.23    0.06
  -3   7   5    0.23    0.05
  -3   7   5    0.29    0.05
   3   7  -5    0.18    0.07
   1   7  -5    0.32    0.09
  -1   7   5    0.20    0.06
   1   7  -5    0.15    0.07
  -1   7   5    0.28    0.06
  -1   7   5    0.34    0.06
  -1   7   5    0.32    0.04
   1   7   5    8.77    0.26
  -1   7  -5    8.36    0.19
   1   7   5    8.52    0.28
  -1   7  -5    8.57    0.20
  -1   7  -5    8.72    0.34
   1   7   5    8.58    0.27
  -1   7  -5    8.61    0.31
  -3   7  -5    0.45    0.04
   3   7   5    0.34    0.06
   3   7   5    0.27    0.06
   3   7   5    0.35    0.06
  -3   7  -5    0.34    0.08
  -3   7  -5    0.40    0.09
  -3   7  -5    0.43    0.04
  -3   7  -5    0.37    0.04
   3   7   5    0.42    0.07
  -5   7  -5    1.48    0.07
  -5   7  -5    1.51    0.08
  -5   7  -5    1.53    0.16
   5   7   5    1.26    0.09
  -5   7  -5    1.18    0.14
   5   7   5    1.43    0.11
   5   7   5    1.43    0.11
   5   7   5    1.39    0.10
  -5   7  -5    1.41    0.08
   7   7   5   33.90    0.76
   7   7   5   34.36    0.79
  -7   7  -5   33.88    0.73
  -7   7  -5   34.50    0.93
   7   7   5   34.01    0.79
  -7   7  -5   35.00    0.72
  -7   7  -5   33.99    0.72
   7   7   5   33.88    0.75
  -7   7  -5   34.66    0.83
   9   7   5    0.35    0.06
  -9   7  -5    0.37    0.10
  -9   7  -5    0.31    0.05
   9   7   5    0.29    0.07
   9   7   5    0.43    0.07
  -9   7  -5    0.34    0.09
  -9   7  -5    0.41    0.06
  -9   7  -5    0.33    0.05
   9   7   5    0.21    0.05
 -11   7  -5    0.10    0.04
 -11   7  -5    0.10    0.06
 -11   7  -5    0.20    0.09
  11   7   5    0.17    0.06
  11   7   5    0.09    0.05
  13   7   5    1.48    0.13
  13   7   5    1.46    0.11
 -13   7  -5    1.59    0.13
 -13   7  -5    1.54    0.11
 -13   7  -5    1.31    0.15
 -15   7  -5    0.15    0.09
 -15   7  -5    0.25    0.06
  15   7   5    0.32    0.07
  15   7   5    0.36    0.08
 -15   7  -5    0.18    0.07
  16   8  -5    1.06    0.08
 -16   8   5    1.08    0.13
  16   8  -5    1.09    0.09
  16   8  -5    1.14    0.08
 -14   8   5    0.40    0.07
  14   8  -5    0.44    0.05
  14   8  -5    0.40    0.05
 -14   8   5    0.33    0.08
  14   8  -5    0.39    0.06
 -12   8   5    2.79    0.14
  12   8  -5    2.62    0.09
 -12   8   5    2.80    0.17
  12   8  -5    2.46    0.09
  12   8  -5    2.40    0.11
 -10   8   5    2.54    0.14
  10   8  -5    2.48    0.08
  10   8  -5    2.47    0.08
 -10   8   5    2.46    0.15
  10   8  -5    2.54    0.10
  -8   8   5    1.49    0.12
   8   8  -5    1.30    0.05
  -8   8   5    1.22    0.10
  -8   8   5    1.37    0.12
  -8   8   5    1.31    0.13
   8   8  -5    1.20    0.06
   6   8  -5    0.97    0.13
  -6   8   5    0.82    0.10
  -6   8   5    0.90    0.07
  -6   8   5    0.87    0.10
  -6   8   5    0.88    0.09
   4   8  -5    2.41    0.17
  -4   8   5    2.50    0.14
  -4   8   5    2.40    0.14
   4   8  -5    2.34    0.18
  -4   8   5    2.54    0.11
  -4   8   5    2.52    0.15
   2   8  -5    0.75    0.11
   2   8  -5    0.62    0.11
  -2   8   5    0.74    0.09
  -2   8   5    0.62    0.09
  -2   8   5    0.81    0.07
  -2   8   5    0.83    0.09
   0   8   5    0.25    0.06
   0   8  -5    0.34    0.09
   0   8   5    0.29    0.06
   0   8  -5    0.29    0.03
   0   8  -5    0.15    0.06
   0   8  -5    0.29    0.03
   0   8   5    0.33    0.07
  -2   8  -5    3.04    0.20
  -2   8  -5    3.24    0.11
  -2   8  -5    3.05    0.10
  -2   8  -5    3.23    0.20
  -2   8  -5    3.14    0.10
   2   8   5    3.38    0.16
   2   8   5    3.43    0.17
   2   8   5    3.22    0.16
  -4   8  -5    1.65    0.18
  -4   8  -5    1.75    0.15
  -4   8  -5    1.65    0.08
   4   8   5    1.65    0.12
  -4   8  -5    1.65    0.08
   4   8   5    1.63    0.10
  -4   8  -5    1.65    0.08
   4   8   5    1.64    0.13
   4   8   5    1.50    0.11
   6   8   5    1.10    0.10
  -6   8  -5    1.32    0.08
   6   8   5    1.09    0.09
  -6   8  -5    1.21    0.07
  -6   8  -5    1.31    0.16
  -6   8  -5    1.21    0.07
   6   8   5    1.19    0.12
  -6   8  -5    1.34    0.14
   6   8   5    1.46    0.12
   8   8   5    7.46    0.27
  -8   8  -5    7.28    0.22
  -8   8  -5    7.61    0.22
  -8   8  -5    7.99    0.34
  -8   8  -5    7.48    0.23
  -8   8  -5    7.96    0.30
   8   8   5    7.25    0.24
   8   8   5    7.55    0.28
   8   8   5    7.47    0.25
 -10   8  -5    2.38    0.20
  10   8   5    2.00    0.13
 -10   8  -5    1.89    0.16
  10   8   5    1.94    0.14
 -10   8  -5    1.86    0.11
 -12   8  -5    0.89    0.09
  12   8   5    1.03    0.11
 -12   8  -5    0.77    0.11
  12   8   5    0.98    0.12
 -12   8  -5    0.90    0.15
  11   9  -5    1.09    0.06
  11   9  -5    1.05    0.14
  11   9  -5    1.22    0.06
 -11   9   5    1.31    0.11
  11   9  -5    1.34    0.08
   9   9  -5    0.54    0.05
   9   9  -5    0.43    0.04
   9   9  -5    0.45    0.11
  -9   9   5    0.47    0.08
  -7   9   5    0.28    0.07
  -7   9   5    0.24    0.06
   7   9  -5    0.43    0.10
  -5   9   5    0.63    0.08
  -5   9   5    0.68    0.09
  -5   9   5    0.58    0.09
  -5   9   5    0.70    0.10
   5   9  -5    0.77    0.12
  -3   9   5    0.07    0.04
  -3   9   5    0.15    0.07
  -3   9   5    0.19    0.04
   3   9  -5    0.11    0.07
  -3   9   5    0.14    0.05
   1   9  -5    0.23    0.09
  -1   9   5    0.16    0.07
  -1   9   5    0.15    0.05
   1   9  -5    0.37    0.09
  -1   9   5    0.18    0.06
   1   9   5    0.21    0.06
   1   9   5    0.23    0.06
  -1   9  -5    0.22    0.09
  -1   9  -5    0.15    0.03
  -1   9  -5    0.16    0.08
  -1   9  -5    0.17    0.03
  -1   9  -5    0.16    0.03
   1   9   5    0.26    0.07
   3   9   5    0.40    0.08
  -3   9  -5    0.26    0.04
   3   9   5    0.29    0.07
  -3   9  -5    0.34    0.04
  -3   9  -5    0.22    0.09
   3   9   5    0.33    0.07
  -3   9  -5    0.29    0.10
  -3   9  -5    0.30    0.04
   5   9   5    0.83    0.11
   5   9   5    0.78    0.10
  -5   9  -5    0.83    0.12
   5   9   5    0.86    0.09
   5   9   5    0.59    0.08
  -5   9  -5    0.54    0.12
  -5   9  -5    0.74    0.07
  -5   9  -5    0.78    0.06
  -5   9  -5    0.81    0.06
   7   9   5    0.36    0.08
   7   9   5    0.42    0.07
  -7   9  -5    0.41    0.11
  -7   9  -5    0.43    0.10
  -7   9  -5    0.43    0.06
  -7   9  -5    0.35    0.05
  -7   9  -5    0.30    0.06
   7   9   5    0.35    0.08
   7   9   5    0.29    0.06
   9   9   5    1.03    0.12
  -9   9  -5    1.22    0.09
  -9   9  -5    0.99    0.15
  -9   9  -5    1.10    0.14
   9   9   5    1.12    0.11
  28   0  -6    0.15    0.09
 -28   0   6    0.18    0.09
  26   0  -6    0.14    0.08
 -26   0   6    0.18    0.08
  24   0  -6    0.24    0.08
 -24   0   6    0.45    0.10
  22   0  -6   25.04    0.64
 -22   0   6   25.32    0.64
 -20   0   6    4.72    0.20
  20   0  -6    4.52    0.20
 -16   0   6   -0.01    0.03
  16   0  -6    0.01    0.02
  16   0  -6    0.00    0.03
  16   0  -6   -0.02    0.03
  14   0  -6    1.08    0.08
 -14   0   6    1.12    0.08
  14   0  -6    1.10    0.07
  12   0  -6    4.69    0.16
  12   0  -6    5.07    0.17
 -10   0   6    3.27    0.10
  10   0  -6    3.20    0.12
  10   0  -6    3.17    0.10
 -10   0   6    3.38    0.12
  10   0  -6    3.21    0.12
  -8   0   6   38.36    0.77
   8   0  -6   40.12    0.78
  -8   0   6   37.46    0.79
   8   0  -6   37.32    0.76
   8   0  -6   37.59    0.79
  -6   0   6   13.51    0.31
   6   0  -6   14.58    0.31
   6   0  -6   14.09    0.33
  -6   0   6   14.57    0.33
   4   0  -6   20.57    0.45
  -4   0   6   21.22    0.45
   4   0  -6   21.31    0.45
   4   0  -6   21.07    0.45
  -2   0   6  156.20    3.07
   2   0  -6  151.29    3.01
   2   0  -6  159.17    3.02
   2   0  -6  151.58    3.01
  -2   0   6  163.12    3.06
   0   0   6  471.96    9.20
   0   0  -6  473.49    9.22
   0   0   6  480.55    9.20
   0   0  -6  464.56    9.19
   0   0  -6  478.71    9.28
  -2   0  -6  173.80    3.97
   2   0   6  177.93    3.51
   2   0   6  186.98    3.45
  -2   0  -6  176.39    3.48
  -2   0  -6  174.62    3.49
  -2   0  -6  181.37    3.44
  -4   0  -6   65.51    1.28
  -4   0  -6   62.65    1.45
   4   0   6   64.56    1.29
  -4   0  -6   67.27    1.27
   4   0   6   63.68    1.27
   4   0   6   63.94    1.27
  -4   0  -6   62.49    1.29
  -6   0  -6   30.99    0.66
  -6   0  -6   30.58    0.73
   6   0   6   29.69    0.65
   6   0   6   31.36    0.65
   6   0   6   30.55    0.67
  -6   0  -6   31.36    0.61
  -6   0  -6   30.93    0.67
  -6   0  -6   32.27    0.65
  -8   0  -6   13.58    0.32
  -8   0  -6   13.20    0.33
  -8   0  -6   12.87    0.35
   8   0   6   13.06    0.33
  -8   0  -6   13.20    0.34
   8   0   6   12.88    0.31
  10   0   6   60.16    1.20
  10   0   6   59.06    1.21
 -10   0  -6   59.30    1.35
 -10   0  -6   58.50    1.23
 -12   0  -6   11.11    0.32
  12   0   6   11.49    0.31
 -12   0  -6   11.09    0.33
 -12   0  -6   11.26    0.32
  12   0   6   11.22    0.30
  14   0   6    1.34    0.10
 -14   0  -6    1.43    0.11
 -14   0  -6    1.60    0.10
  16   0   6    9.86    0.31
 -16   0  -6    9.86    0.30
 -16   0  -6    9.82    0.32
 -18   0  -6    0.34    0.07
 -18   0  -6    0.63    0.10
  20   0   6    2.23    0.16
 -20   0  -6    2.40    0.16
 -22   0  -6    4.58    0.23
  22   0   6    4.38    0.23
  24   0   6    0.04    0.07
 -24   0  -6    0.05    0.08
  27  -1  -6   -0.08    0.06
 -27  -1   6    0.00    0.07
  27   1  -6   -0.06    0.07
 -27   1   6    0.03    0.07
 -25  -1   6    0.79    0.12
  25  -1  -6    0.95    0.14
 -25   1   6    0.75    0.12
  25   1  -6    0.78    0.12
  23  -1  -6    0.55    0.10
 -23  -1   6    0.47    0.09
 -23   1   6    0.59    0.11
  23   1  -6    0.50    0.10
  21  -1  -6    9.99    0.34
 -21  -1   6   10.00    0.32
  21   1  -6   10.12    0.33
 -21   1   6   10.24    0.33
  19  -1  -6    2.64    0.15
 -19  -1   6    2.48    0.14
 -19   1   6    2.45    0.15
  19   1  -6    2.48    0.14
 -17  -1   6    0.06    0.04
  17  -1  -6    0.03    0.04
 -17   1   6    0.05    0.05
  17   1  -6    0.10    0.04
  17   1  -6    0.02    0.04
  15  -1  -6    0.57    0.08
 -15  -1   6    0.51    0.07
  15  -1  -6    0.65    0.06
  15   1  -6    0.54    0.07
 -15   1   6    0.59    0.07
  15   1  -6    0.41    0.05
  13  -1  -6   30.03    0.69
  13  -1  -6   31.15    0.65
 -13  -1   6   30.96    0.67
  13   1  -6   30.51    0.67
 -13   1   6   31.92    0.69
  13   1  -6   31.25    0.66
  13   1  -6   30.40    0.66
 -11  -1   6   56.39    1.16
  11  -1  -6   56.90    1.18
  11  -1  -6   57.98    1.16
  11  -1  -6   57.36    1.13
 -11   1   6   58.79    1.15
 -11   1   6   59.31    1.15
  11   1  -6   56.76    1.15
  11   1  -6   57.06    1.15
  11   1  -6   56.92    1.13
 -11   1   6   56.68    1.17
  11   1  -6   55.55    1.16
  -9  -1   6    9.25    0.23
   9  -1  -6    8.65    0.25
   9  -1  -6    9.41    0.23
   9  -1  -6    9.02    0.22
   9   1  -6    9.16    0.23
  -9   1   6    9.02    0.24
  -9   1   6    9.53    0.23
   9   1  -6    9.06    0.23
   9   1  -6    9.26    0.22
   9   1  -6    8.90    0.22
   7  -1  -6    3.62    0.12
   7  -1  -6    3.56    0.13
  -7  -1   6    3.51    0.11
   7  -1  -6    3.65    0.11
   7   1  -6    3.59    0.11
  -7   1   6    3.69    0.12
   7   1  -6    3.41    0.10
  -7   1   6    3.84    0.11
  -7   1   6    3.69    0.12
   7   1  -6    3.26    0.11
   7   1  -6    3.69    0.11
   7   1  -6    3.63    0.11
   5  -1  -6    2.74    0.09
   5  -1  -6    2.85    0.11
   5  -1  -6    2.64    0.10
  -5   1   6    2.89    0.10
   5   1  -6    2.67    0.09
   5   1  -6    2.94    0.09
   5   1  -6    2.59    0.09
   3  -1  -6  525.35   10.11
   3  -1  -6  527.30   10.19
  -3  -1   6  509.39   10.00
   3   1  -6  529.43   10.06
   3   1  -6  517.88   10.06
  -3   1   6  527.02   10.12
   3   1  -6  514.71   10.06
  -3   1   6  498.05   10.15
  -1  -1   6  389.35    7.51
   1  -1  -6  379.01    7.64
   1  -1  -6  399.76    7.66
   1   1  -6  387.26    7.58
  -1   1   6  380.32    7.67
   1   1  -6  390.94    7.61
   1   1  -6  391.01    7.55
   1  -1   6    2.13    0.07
  -1  -1  -6    2.09    0.09
   1   1   6    2.11    0.08
   1   1   6    2.08    0.08
  -1   1  -6    2.02    0.08
   1   1   6    2.03    0.09
  -1   1  -6    2.24    0.08
  -1   1  -6    2.09    0.08
   3  -1   6   22.89    0.47
  -3  -1  -6   23.03    0.50
  -3  -1  -6   22.51    0.50
  -3  -1  -6   22.77    0.52
   3   1   6   23.72    0.49
  -3   1  -6   22.46    0.50
   3   1   6   22.02    0.49
  -3   1  -6   22.89    0.48
  -3   1  -6   21.86    0.49
  -3   1  -6   22.39    0.48
   3   1   6   22.73    0.50
  -3   1  -6   21.53    0.56
  -5  -1  -6    1.66    0.09
   5  -1   6    1.75    0.07
   5  -1   6    1.75    0.08
  -5  -1  -6    1.77    0.07
  -5  -1  -6    1.70    0.08
   5   1   6    1.76    0.09
  -5   1  -6    1.58    0.09
  -5   1  -6    1.81    0.09
   5   1   6    1.78    0.08
  -5   1  -6    1.80    0.08
  -5   1  -6    1.68    0.08
  -5   1  -6    1.88    0.08
   5   1   6    1.78    0.08
   7  -1   6  107.78    2.10
  -7  -1  -6  108.40    2.13
  -7  -1  -6  106.50    2.37
  -7  -1  -6  108.71    2.13
   7   1   6  111.24    2.11
  -7   1  -6  108.13    2.42
  -7   1  -6  105.37    2.13
   7   1   6  108.25    2.11
  -7   1  -6  106.84    2.10
  -7   1  -6  107.60    2.13
  -7   1  -6  107.82    2.12
   9  -1   6    3.12    0.12
  -9  -1  -6    2.91    0.13
  -9  -1  -6    3.13    0.11
  -9   1  -6    3.22    0.12
  -9   1  -6    3.23    0.09
   9   1   6    3.11    0.13
   9   1   6    3.29    0.12
   9   1   6    3.00    0.11
  -9   1  -6    3.29    0.14
  -9   1  -6    3.12    0.14
  -9   1  -6    3.09    0.12
  11  -1   6    1.16    0.08
 -11  -1  -6    1.21    0.07
 -11  -1  -6    1.02    0.08
 -11   1  -6    1.16    0.09
 -11   1  -6    1.29    0.08
  11   1   6    1.30    0.09
  11   1   6    1.25    0.09
 -11   1  -6    1.16    0.09
 -11   1  -6    1.28    0.08
  11   1   6    1.39    0.08
 -13  -1  -6   -0.01    0.03
  13  -1   6    0.02    0.03
 -13  -1  -6    0.03    0.04
  13   1   6    0.03    0.04
 -13   1  -6    0.02    0.04
 -13   1  -6    0.06    0.04
  13   1   6   -0.01    0.03
  15  -1   6    9.61    0.29
 -15  -1  -6    9.69    0.30
 -15   1  -6    9.55    0.31
  15   1   6    9.47    0.29
 -15   1  -6   10.11    0.31
 -17  -1  -6    7.55    0.27
  17  -1   6    7.07    0.26
  17   1   6    7.44    0.26
 -17   1  -6    7.59    0.27
 -17   1  -6    7.61    0.28
  19  -1   6    0.10    0.06
 -19  -1  -6    0.15    0.06
  19   1   6   -0.01    0.05
 -19   1  -6   -0.04    0.05
 -19   1  -6   -0.02    0.06
 -21  -1  -6    2.65    0.18
  21  -1   6    2.93    0.18
 -21   1  -6    2.71    0.17
 -21   1  -6    2.70    0.18
  21   1   6    2.75    0.17
  23  -1   6    0.08    0.07
 -23  -1  -6    0.07    0.08
  23   1   6    0.02    0.07
 -23   1  -6    0.02    0.08
  26  -2  -6    0.67    0.13
 -26  -2   6    0.76    0.12
  26   2  -6    0.77    0.12
 -26   2   6    0.70    0.12
  24  -2  -6    6.04    0.28
 -24  -2   6    5.77    0.25
 -24   2   6    5.69    0.26
  24   2  -6    5.50    0.25
  22  -2  -6    0.31    0.08
 -22  -2   6    0.22    0.07
  22   2  -6    0.16    0.07
 -22   2   6    0.33    0.08
 -20  -2   6    2.69    0.15
  20  -2  -6    2.89    0.17
 -20   2   6    2.81    0.16
  20   2  -6    2.52    0.15
 -18  -2   6    0.42    0.07
  18  -2  -6    0.49    0.08
  18   2  -6    0.39    0.06
  18   2  -6    0.48    0.08
 -18   2   6    0.41    0.08
  18   2  -6    0.34    0.05
 -16  -2   6   13.55    0.35
  16  -2  -6   13.39    0.38
  16   2  -6   13.64    0.35
  16   2  -6   13.88    0.33
 -16   2   6   13.97    0.37
  16   2  -6   13.59    0.36
 -14  -2   6    4.40    0.15
  14  -2  -6    4.33    0.18
 -14   2   6    4.30    0.17
  14   2  -6    4.34    0.14
 -14   2   6    4.63    0.16
  14   2  -6    4.39    0.16
  14   2  -6    4.39    0.14
 -14   2   6    4.45    0.15
  14   2  -6    4.44    0.15
 -12  -2   6    6.50    0.19
  12  -2  -6    6.40    0.21
  12  -2  -6    6.56    0.18
 -12   2   6    6.08    0.20
  12   2  -6    6.31    0.18
  12   2  -6    6.30    0.17
 -12   2   6    6.64    0.19
  12   2  -6    6.50    0.19
  12   2  -6    6.36    0.17
 -12   2   6    6.02    0.20
  10  -2  -6   24.73    0.57
  10  -2  -6   25.53    0.52
 -10  -2   6   25.30    0.53
  10   2  -6   24.33    0.52
 -10   2   6   25.03    0.55
  10   2  -6   24.05    0.53
  10   2  -6   24.92    0.52
 -10   2   6   25.24    0.54
  10   2  -6   24.79    0.53
 -10   2   6   24.61    0.55
   8  -2  -6   83.95    1.62
   8  -2  -6   84.14    1.68
   8   2  -6   87.01    1.64
   8   2  -6   82.33    1.63
   8   2  -6   81.95    1.63
  -8   2   6   83.42    1.67
  -8   2   6   82.64    1.66
  -8   2   6   84.35    1.67
   8   2  -6   84.50    1.64
  -8   2   6   83.47    1.67
  -8   2   6   85.78    1.64
   6  -2  -6  125.27    2.43
   6  -2  -6  124.14    2.46
  -6  -2   6  124.96    2.40
  -6   2   6  123.06    2.45
  -6   2   6  125.96    2.42
   6   2  -6  122.36    2.43
  -6   2   6  128.54    2.45
   6   2  -6  125.82    2.42
  -6   2   6  127.42    2.45
   6   2  -6  128.09    2.45
   4  -2  -6  205.83    4.15
   4  -2  -6  207.91    4.48
   4   2  -6  206.12    4.07
  -4   2   6  208.53    4.04
  -4   2   6  215.71    4.05
  -4   2   6  211.68    4.12
  -4   2   6  205.48    4.08
   4   2  -6  211.05    4.09
   4   2  -6  217.61    4.09
   2  -2  -6   40.48    0.84
   2  -2  -6   40.99    0.80
   2   2  -6   41.38    0.81
  -2   2   6   40.52    0.84
   2   2  -6   40.28    0.80
   2   2  -6   40.66    0.81
  -2   2   6   40.28    0.84
   0  -2   6   47.10    0.89
   0  -2  -6   45.06    0.94
   0   2   6   47.26    0.95
   0   2  -6   46.64    0.92
   0   2   6   44.55    0.94
   0   2  -6   46.84    0.90
   0   2  -6   44.76    0.92
  -2  -2  -6    7.60    0.18
   2  -2   6    7.87    0.18
  -2  -2  -6    7.52    0.21
   2   2   6    7.82    0.21
   2   2   6    7.65    0.20
   2   2   6    7.82    0.21
  -2   2  -6    7.86    0.20
  -2   2  -6    8.12    0.20
  -2   2  -6    7.41    0.25
   2   2   6    7.98    0.21
  -2   2  -6    7.82    0.18
  -4  -2  -6    6.87    0.19
   4  -2   6    6.99    0.17
  -4   2  -6    6.89    0.17
  -4   2  -6    6.46    0.19
   4   2   6    6.86    0.19
  -4   2  -6    6.98    0.18
   4   2   6    6.76    0.19
  -4   2  -6    6.40    0.18
  -4   2  -6    6.68    0.23
   4   2   6    6.68    0.20
   4   2   6    7.05    0.19
   6  -2   6    0.23    0.03
  -6  -2  -6    0.17    0.04
   6   2   6    0.19    0.03
  -6   2  -6    0.31    0.06
  -6   2  -6    0.15    0.03
   6   2   6    0.25    0.04
  -6   2  -6    0.21    0.03
   6   2   6    0.25    0.04
   6   2   6    0.31    0.05
  -6   2  -6    0.31    0.05
  -6   2  -6    0.22    0.03
  -6   2  -6    0.17    0.03
   8  -2   6    2.27    0.10
  -8  -2  -6    2.33    0.11
  -8   2  -6    2.43    0.13
  -8   2  -6    2.33    0.11
   8   2   6    2.32    0.10
  -8   2  -6    2.63    0.11
  -8   2  -6    2.38    0.10
  -8   2  -6    2.27    0.10
  -8   2  -6    2.50    0.09
   8   2   6    2.39    0.11
  10  -2   6    0.16    0.04
 -10  -2  -6    0.24    0.05
  10   2   6    0.23    0.04
 -10   2  -6    0.21    0.04
 -10   2  -6    0.13    0.04
 -10   2  -6    0.20    0.03
 -10   2  -6    0.20    0.04
 -10   2  -6    0.19    0.05
  10   2   6    0.21    0.04
  10   2   6    0.24    0.04
 -12  -2  -6    0.65    0.07
  12  -2   6    0.74    0.07
 -12   2  -6    0.72    0.09
  12   2   6    0.79    0.08
 -12   2  -6    0.75    0.09
  12   2   6    0.49    0.07
 -12   2  -6    0.51    0.06
  14  -2   6    4.89    0.18
 -14  -2  -6    4.40    0.18
 -14   2  -6    4.68    0.20
  14   2   6    4.44    0.17
 -14   2  -6    4.32    0.19
  16  -2   6   15.16    0.42
 -16  -2  -6   15.21    0.42
 -16   2  -6   14.98    0.43
  16   2   6   14.79    0.41
 -16   2  -6   16.57    0.46
 -18  -2  -6    6.14    0.24
  18  -2   6    6.08    0.24
  18   2   6    6.06    0.23
 -18   2  -6    6.53    0.26
 -18   2  -6    6.07    0.25
 -20  -2  -6    8.49    0.30
  20  -2   6    8.08    0.30
 -20   2  -6    7.91    0.31
 -20   2  -6    8.14    0.31
  20   2   6    8.32    0.30
  22  -2   6    2.14    0.17
 -22  -2  -6    2.39    0.18
  22   2   6    2.36    0.17
 -22   2  -6    2.32    0.18
 -22   2  -6    2.41    0.17
  25  -3  -6    0.13    0.08
 -25  -3   6    0.24    0.08
 -25   3   6    0.13    0.08
  25   3  -6    0.24    0.08
 -23  -3   6    0.14    0.06
  23  -3  -6    0.01    0.07
 -23   3   6    0.26    0.08
  23   3  -6    0.14    0.07
  21  -3  -6   15.10    0.46
 -21  -3   6   15.17    0.41
 -21   3   6   15.21    0.45
  21   3  -6   15.02    0.42
 -19  -3   6    0.13    0.05
  19  -3  -6    0.04    0.05
  19   3  -6    0.04    0.04
  19   3  -6    0.02    0.04
 -19   3   6    0.07    0.06
  17  -3  -6    2.10    0.14
 -17  -3   6    2.15    0.11
  17   3  -6    2.41    0.12
  17   3  -6    2.16    0.11
  17   3  -6    2.30    0.11
  17   3  -6    2.25    0.10
 -17   3   6    2.30    0.14
  15  -3  -6    2.12    0.13
 -15  -3   6    2.32    0.10
  15   3  -6    1.86    0.09
 -15   3   6    1.89    0.12
  15   3  -6    2.42    0.10
  15   3  -6    1.84    0.10
  15   3  -6    2.15    0.10
 -15   3   6    1.86    0.10
 -13  -3   6    1.55    0.08
  13  -3  -6    1.56    0.11
  13   3  -6    1.60    0.07
 -13   3   6    1.57    0.10
 -13   3   6    1.41    0.08
  13   3  -6    1.54    0.08
  13   3  -6    1.58    0.08
 -13   3   6    1.59    0.09
  13   3  -6    1.65    0.07
  11  -3  -6    0.02    0.03
 -11   3   6   -0.04    0.02
  11   3  -6    0.02    0.02
 -11   3   6   -0.04    0.02
  11   3  -6    0.00    0.02
  11   3  -6   -0.01    0.02
  11   3  -6   -0.01    0.02
 -11   3   6    0.01    0.02
 -11   3   6   -0.06    0.02
   9  -3  -6   54.31    1.14
   9   3  -6   54.68    1.07
   9   3  -6   54.83    1.07
   9   3  -6   55.14    1.08
  -9   3   6   56.60    1.13
   9   3  -6   53.83    1.09
  -9   3   6   55.18    1.13
  -9   3   6   53.78    1.10
  -9   3   6   55.34    1.13
  -9   3   6   54.14    1.25
  -9   3   6   53.91    1.12
   7  -3  -6    7.31    0.22
  -7   3   6    7.33    0.22
  -7   3   6    7.25    0.21
   7   3  -6    7.97    0.18
  -7   3   6    7.44    0.21
  -7   3   6    7.61    0.21
   7   3  -6    7.63    0.17
  -7   3   6    7.64    0.21
  -7   3   6    7.46    0.20
   7   3  -6    7.28    0.18
   5  -3  -6   19.90    0.46
  -5   3   6   20.13    0.47
  -5   3   6   19.57    0.46
   5   3  -6   20.07    0.41
  -5   3   6   20.04    0.45
  -5   3   6   19.11    0.43
   5   3  -6   20.00    0.40
   5   3  -6   20.23    0.40
  -5   3   6   19.64    0.45
   3  -3  -6   51.01    1.04
  -3   3   6   51.73    1.02
  -3   3   6   52.69    1.05
  -3   3   6   52.19    1.06
  -3   3   6   49.14    1.05
   3   3  -6   51.43    1.00
   3   3  -6   51.87    0.99
   1  -3  -6   25.76    0.55
   1   3  -6   26.15    0.53
   1   3  -6   25.90    0.51
  -1   3   6   25.92    0.57
   1   3  -6   26.15    0.52
  -1   3   6   25.92    0.57
  -1  -3  -6    0.02    0.02
  -1   3  -6    0.06    0.02
   1   3   6    0.05    0.02
  -1   3  -6    0.04    0.01
   1   3   6    0.07    0.02
  -1   3  -6    0.02    0.02
  -1   3  -6    0.03    0.03
  -3  -3  -6    1.14    0.07
   3  -3   6    1.21    0.05
   3   3   6    1.18    0.07
  -3   3  -6    1.15    0.05
   3   3   6    1.15    0.08
  -3   3  -6    1.24    0.10
  -3   3  -6    1.27    0.06
  -3   3  -6    1.27    0.07
  -3   3  -6    1.24    0.06
   3   3   6    1.11    0.07
  -5  -3  -6   22.91    0.50
   5  -3   6   23.45    0.48
  -5   3  -6   21.52    0.61
   5   3   6   22.88    0.49
  -5   3  -6   23.39    0.49
  -5   3  -6   23.41    0.50
   5   3   6   23.09    0.51
   5   3   6   23.16    0.53
   5   3   6   23.15    0.52
  -5   3  -6   23.34    0.50
  -5   3  -6   23.34    0.52
   5   3   6   23.26    0.52
  -7  -3  -6   47.38    1.00
   7  -3   6   49.49    0.99
   7   3   6   49.47    1.01
   7   3   6   49.57    0.98
  -7   3  -6   48.42    1.00
  -7   3  -6   48.31    1.18
   7   3   6   49.19    1.03
   7   3   6   48.86    1.00
  -7   3  -6   49.79    0.99
  -7   3  -6   49.38    1.02
  -7   3  -6   48.08    1.03
  -7   3  -6   48.46    0.99
   7   3   6   47.89    1.01
  -9   3  -6    0.70    0.06
   9   3   6    0.66    0.04
   9   3   6    1.03    0.07
 -11  -3  -6   23.37    0.55
  11  -3   6   24.33    0.55
  11   3   6   23.95    0.58
 -11   3  -6   24.06    0.54
 -11   3  -6   24.03    0.57
  11   3   6   23.80    0.56
  11   3   6   24.01    0.55
 -11   3  -6   24.16    0.54
 -11   3  -6   24.45    0.65
 -11   3  -6   24.09    0.54
  13  -3   6    0.57    0.07
 -13  -3  -6    0.63    0.07
  13   3   6    0.59    0.08
 -13   3  -6    0.62    0.09
  13   3   6    0.45    0.07
 -13   3  -6    0.61    0.06
 -13   3  -6    0.58    0.08
  13   3   6    0.57    0.07
 -13   3  -6    0.40    0.06
 -15  -3  -6    8.24    0.26
  15  -3   6    8.15    0.26
 -15   3  -6    8.07    0.30
 -15   3  -6    7.69    0.28
  15   3   6    8.23    0.26
 -17  -3  -6   13.49    0.38
  17  -3   6   13.98    0.40
  17   3   6   13.22    0.38
 -17   3  -6   14.03    0.44
 -17   3  -6   13.49    0.41
 -19  -3  -6    1.90    0.14
  19  -3   6    1.61    0.15
 -19   3  -6    1.88    0.17
 -19   3  -6    1.69    0.15
  19   3   6    1.56    0.13
 -21  -3  -6    0.26    0.08
  21  -3   6    0.21    0.08
 -21   3  -6    0.19    0.08
 -21   3  -6    0.19    0.08
  21   3   6    0.09    0.07
 -23  -3  -6    9.40    0.33
  23  -3   6    9.32    0.35
  23   3   6    9.27    0.35
 -23   3  -6    9.63    0.37
 -23   3  -6   10.05    0.37
  24  -4  -6    0.81    0.13
 -24   4   6    0.99    0.13
 -22  -4   6    0.16    0.06
  22  -4  -6    0.42    0.10
 -22   4   6    0.25    0.08
  20  -4  -6    0.08    0.06
  20   4  -6    0.02    0.05
  20   4  -6    0.20    0.05
 -20   4   6    0.08    0.06
  20   4  -6    0.11    0.04
  18  -4  -6    0.12    0.06
  18   4  -6    0.20    0.04
 -18   4   6    0.09    0.06
  18   4  -6    0.15    0.05
  16  -4  -6    0.74    0.10
 -16   4   6    0.95    0.10
 -16   4   6    0.69    0.08
  16   4  -6    0.79    0.06
  16   4  -6    0.68    0.07
  16   4  -6    0.78    0.08
  16   4  -6    0.84    0.07
  14  -4  -6    0.34    0.07
  14   4  -6    0.39    0.05
  14   4  -6    0.36    0.04
 -14   4   6    0.30    0.05
 -14   4   6    0.39    0.06
 -14   4   6    0.33    0.07
  14   4  -6    0.32    0.05
  14   4  -6    0.34    0.05
  12  -4  -6    3.39    0.16
 -12   4   6    3.56    0.14
 -12   4   6    3.32    0.13
  12   4  -6    3.39    0.12
  12   4  -6    3.49    0.11
 -12   4   6    3.39    0.15
 -12   4   6    3.33    0.14
  12   4  -6    3.61    0.12
  12   4  -6    3.35    0.11
  10  -4  -6   -0.03    0.03
  10   4  -6    0.01    0.02
 -10   4   6   -0.02    0.02
 -10   4   6    0.03    0.02
 -10   4   6    0.01    0.03
  10   4  -6    0.04    0.02
  10   4  -6    0.02    0.02
  10   4  -6    0.03    0.02
 -10   4   6    0.04    0.03
   8  -4  -6   25.15    0.56
  -8   4   6   23.88    0.56
  -8   4   6   24.08    0.53
  -8   4   6   24.77    0.55
  -8   4   6   24.19    0.55
   8   4  -6   24.60    0.51
   8   4  -6   24.17    0.49
  -8   4   6   25.13    0.60
  -8   4   6   23.96    0.55
   6  -4  -6   16.69    0.40
  -6   4   6   17.19    0.42
  -6   4   6   16.69    0.37
  -6   4   6   16.52    0.41
   6   4  -6   16.16    0.35
   6   4  -6   16.63    0.33
  -6   4   6   16.66    0.40
  -6   4   6   16.68    0.40
   4  -4  -6    5.21    0.16
  -4   4   6    5.43    0.18
  -4   4   6    5.39    0.17
  -4   4   6    5.03    0.15
  -4   4   6    5.27    0.15
  -4   4   6    5.10    0.17
   2  -4  -6    0.48    0.05
  -2   4   6    0.59    0.04
  -2   4   6    0.56    0.06
  -2   4   6    0.60    0.06
  -2   4   6    0.43    0.05
  -2   4   6    0.66    0.06
   0  -4  -6    5.08    0.14
   0   4  -6    4.93    0.21
   0   4   6    5.17    0.16
   0   4   6    5.09    0.17
   0   4  -6    5.39    0.13
   0   4  -6    5.19    0.12
   0   4   6    4.99    0.15
   0   4  -6    5.22    0.13
   0   4   6    5.09    0.17
  -2  -4  -6   30.57    0.64
  -2   4  -6   31.87    0.65
  -2   4  -6   30.84    0.62
   2   4   6   30.80    0.68
   2   4   6   31.33    0.68
  -2   4  -6   31.06    0.81
   2   4   6   30.51    0.65
  -2   4  -6   31.33    0.64
   2   4   6   31.80    0.67
  -4  -4  -6    5.46    0.15
   4   4   6    5.22    0.18
  -4   4  -6    5.67    0.16
   4   4   6    5.51    0.18
  -4   4  -6    5.24    0.22
   4   4   6    5.58    0.18
   4   4   6    5.46    0.16
  -4   4  -6    5.32    0.15
   4   4   6    5.19    0.16
  -4   4  -6    5.46    0.14
  -4   4  -6    5.62    0.17
  -6  -4  -6    0.05    0.03
   6   4   6    0.05    0.03
  -6   4  -6    0.02    0.03
   6   4   6    0.05    0.02
  -6   4  -6    0.04    0.02
   6   4   6    0.11    0.03
  -6   4  -6    0.04    0.03
  -6   4  -6    0.03    0.03
   6   4   6    0.11    0.03
  -6   4  -6    0.11    0.05
  -6   4  -6    0.07    0.02
   6   4   6    0.09    0.03
   8  -4   6    8.06    0.21
  -8  -4  -6    8.04    0.21
   8   4   6    7.90    0.24
  -8   4  -6    8.09    0.30
  -8   4  -6    7.99    0.24
  -8   4  -6    7.87    0.22
  -8   4  -6    7.91    0.21
   8   4   6    8.28    0.24
   8   4   6    7.69    0.25
   8   4   6    8.15    0.23
  -8   4  -6    7.81    0.22
  -8   4  -6    8.04    0.24
 -10  -4  -6   11.76    0.30
  10  -4   6   11.36    0.30
 -10   4  -6   12.03    0.31
 -10   4  -6   12.11    0.32
 -10   4  -6   11.47    0.39
  10   4   6   12.15    0.32
 -10   4  -6   11.88    0.31
 -10   4  -6   11.93    0.33
 -10   4  -6   12.26    0.30
  10   4   6   11.46    0.34
  10   4   6   11.72    0.31
  10   4   6   12.39    0.32
 -12  -4  -6    0.07    0.04
  12  -4   6    0.00    0.03
  12   4   6    0.02    0.04
  12   4   6    0.05    0.04
 -12   4  -6    0.11    0.06
 -12   4  -6    0.09    0.04
 -12   4  -6    0.09    0.05
  12   4   6    0.03    0.04
 -12   4  -6    0.05    0.04
 -14  -4  -6    3.27    0.14
  14  -4   6    3.02    0.15
 -14   4  -6    2.95    0.16
 -14   4  -6    3.25    0.18
 -14   4  -6    3.12    0.13
  14   4   6    2.94    0.15
  16  -4   6    0.00    0.05
 -16  -4  -6   -0.02    0.05
  16   4   6    0.06    0.05
 -16   4  -6    0.02    0.06
 -16   4  -6    0.02    0.06
 -18  -4  -6    0.30    0.07
  18  -4   6    0.33    0.08
  18   4   6    0.33    0.08
 -18   4  -6    0.36    0.09
 -18   4  -6    0.46    0.10
  20  -4   6    0.40    0.09
 -20  -4  -6    0.39    0.08
 -20   4  -6    0.36    0.10
  20   4   6    0.31    0.08
 -20   4  -6    0.35    0.09
 -22   4  -6    0.05    0.08
  23  -5  -6    0.61    0.12
 -23   5   6    0.61    0.12
  21  -5  -6   -0.04    0.06
 -21   5   6   -0.04    0.06
  21   5  -6    0.04    0.04
  21   5  -6    0.04    0.04
  19  -5  -6    0.59    0.10
  19   5  -6    0.38    0.06
 -19   5   6    0.38    0.09
  19   5  -6    0.46    0.07
  17  -5  -6    1.62    0.14
  17   5  -6    1.70    0.09
 -17   5   6    1.70    0.12
  17   5  -6    1.65    0.09
 -17   5   6    1.59    0.13
  17   5  -6    1.67    0.10
  15  -5  -6   15.53    0.44
 -15   5   6   15.85    0.43
  15   5  -6   16.43    0.38
  15   5  -6   15.74    0.36
  15   5  -6   15.65    0.37
 -15   5   6   16.35    0.46
 -15   5   6   15.00    0.41
  13  -5  -6    1.77    0.13
 -13   5   6    1.98    0.13
 -13   5   6    2.02    0.12
 -13   5   6    1.90    0.12
  13   5  -6    2.09    0.09
  13   5  -6    2.00    0.09
  13   5  -6    1.95    0.08
  11  -5  -6    6.45    0.22
  11   5  -6    6.47    0.17
  11   5  -6    6.53    0.17
 -11   5   6    6.36    0.20
 -11   5   6    6.52    0.22
  11   5  -6    6.28    0.16
 -11   5   6    6.66    0.22
 -11   5   6    6.71    0.22
 -11   5   6    6.35    0.22
   9  -5  -6    3.48    0.14
  -9   5   6    3.42    0.14
  -9   5   6    3.32    0.14
   9   5  -6    3.28    0.10
  -9   5   6    3.67    0.15
  -9   5   6    3.29    0.14
  -9   5   6    3.58    0.13
  -9   5   6    3.21    0.14
   9   5  -6    3.43    0.09
   7  -5  -6    9.84    0.26
  -7   5   6    9.41    0.27
  -7   5   6    9.57    0.28
  -7   5   6    9.50    0.27
   7   5  -6    9.29    0.21
  -7   5   6    9.76    0.27
  -7   5   6    9.26    0.24
   7   5  -6    9.44    0.20
  -5   5   6    0.89    0.07
  -5   5   6    0.74    0.08
  -5   5   6    0.79    0.06
  -5   5   6    0.78    0.07
  -5   5   6    0.81    0.06
  -5   5   6    0.82    0.07
  -3   5   6    1.26    0.08
  -3   5   6    1.19    0.07
  -3   5   6    1.21    0.09
  -3   5   6    1.26    0.08
  -3   5   6    1.32    0.07
  -3   5   6    1.34    0.08
   1  -5  -6    6.71    0.15
   1   5  -6    6.80    0.14
  -1   5   6    6.64    0.22
  -1   5   6    6.72    0.21
   1   5  -6    6.06    0.26
  -1   5   6    7.10    0.19
  -1   5   6    6.86    0.21
  -1  -5  -6    9.24    0.19
   1   5   6    9.23    0.26
  -1   5  -6    8.99    0.33
   1   5   6    9.33    0.27
   1   5   6    9.35    0.26
  -1   5  -6    9.70    0.22
   1   5   6    9.49    0.25
  -1   5  -6    9.37    0.20
  -3  -5  -6    0.08    0.02
   3   5   6    0.05    0.03
  -3   5  -6    0.09    0.02
   3   5   6    0.07    0.03
   3   5   6    0.09    0.04
  -3   5  -6    0.05    0.02
  -3   5  -6    0.11    0.02
  -3   5  -6    0.11    0.03
   3   5   6    0.05    0.03
   3   5   6    0.09    0.03
  -3   5  -6    0.10    0.06
  -5  -5  -6   29.20    0.59
  -5   5  -6   28.27    0.69
  -5   5  -6   29.08    0.62
  -5   5  -6   29.01    0.79
   5   5   6   28.89    0.63
  -5   5  -6   29.97    0.62
   5   5   6   29.27    0.66
   5   5   6   29.97    0.67
   5   5   6   29.22    0.65
  -5   5  -6   29.51    0.63
   5   5   6   29.75    0.65
  -5   5  -6   29.67    0.61
  -7   5  -6   22.78    0.56
  -7   5  -6   22.44    0.50
  -7   5  -6   22.36    0.49
  -7   5  -6   23.02    0.52
   7   5   6   22.43    0.53
   7   5   6   22.09    0.54
   7   5   6   22.49    0.51
   7   5   6   22.28    0.51
  -7   5  -6   22.48    0.50
   7   5   6   22.51    0.52
  -7   5  -6   21.08    0.63
  -9   5  -6    0.02    0.03
  -9   5  -6   -0.01    0.04
   9   5   6    0.00    0.03
   9   5   6    0.02    0.03
   9   5   6    0.04    0.04
   9   5   6    0.00    0.03
  -9   5  -6    0.10    0.06
   9   5   6    0.01    0.03
  -9   5  -6    0.02    0.04
  -9   5  -6    0.00    0.03
  -9   5  -6    0.00    0.03
  11   5   6    0.82    0.08
  11   5   6    0.75    0.09
 -11   5  -6    0.58    0.10
 -11   5  -6    0.73    0.09
 -11   5  -6    0.69    0.07
  11   5   6    0.79    0.09
 -11   5  -6    0.83    0.09
  13   5   6    1.71    0.13
 -13   5  -6    1.54    0.11
 -13   5  -6    1.54    0.10
 -13   5  -6    1.41    0.13
 -13   5  -6    1.68    0.12
  13   5   6    1.42    0.10
  13   5   6    1.74    0.11
  15  -5   6    0.27    0.06
  15   5   6    0.19    0.06
 -15   5  -6    0.29    0.07
  15   5   6    0.20    0.06
 -15   5  -6    0.30    0.09
 -15   5  -6    0.22    0.06
  17  -5   6    2.18    0.14
 -17  -5  -6    2.10    0.12
  17   5   6    2.45    0.15
 -17   5  -6    2.14    0.17
 -17   5  -6    2.18    0.15
  19  -5   6    1.40    0.14
 -19  -5  -6    1.43    0.11
  19   5   6    1.44    0.14
 -19   5  -6    1.42    0.15
 -19   5  -6    1.24    0.14
  22  -6  -6    0.09    0.07
  22   6  -6    0.05    0.04
  22   6  -6    0.13    0.05
 -22   6   6    0.06    0.07
  20  -6  -6    0.12    0.07
  20   6  -6    0.05    0.04
  20   6  -6    0.10    0.04
 -20   6   6    0.11    0.07
  18  -6  -6    0.07    0.06
  18   6  -6    0.10    0.04
  18   6  -6    0.13    0.04
 -18   6   6    0.05    0.06
 -18   6   6    0.10    0.06
  16  -6  -6    1.18    0.12
  16   6  -6    1.14    0.07
  16   6  -6    0.93    0.08
 -16   6   6    0.90    0.11
  16   6  -6    1.10    0.07
 -16   6   6    1.47    0.14
 -14   6   6    3.65    0.16
 -14   6   6    3.84    0.18
  14   6  -6    3.84    0.14
  14   6  -6    3.58    0.12
 -14   6   6    3.66    0.18
  14   6  -6    3.63    0.12
 -12   6   6   24.78    0.58
  12   6  -6   23.12    0.50
 -12   6   6   24.63    0.63
 -12   6   6   24.75    0.59
  12   6  -6   23.52    0.52
  12   6  -6   24.25    0.50
 -10   6   6    0.53    0.08
 -10   6   6    0.48    0.06
 -10   6   6    0.45    0.07
  10   6  -6    0.56    0.05
 -10   6   6    0.47    0.07
 -10   6   6    0.57    0.07
  10   6  -6    0.52    0.04
  10   6  -6    0.54    0.04
 -10   6   6    0.58    0.08
  -8   6   6    9.59    0.28
  -8   6   6    9.88    0.29
   8   6  -6    9.37    0.21
   8   6  -6    9.51    0.22
  -8   6   6    9.65    0.29
  -8   6   6    9.92    0.29
  -8   6   6   10.17    0.26
  -6   6   6    3.36    0.14
  -6   6   6    4.51    0.17
  -6   6   6    3.84    0.16
  -6   6   6    3.44    0.13
  -6   6   6    3.91    0.16
  -6   6   6    3.75    0.16
  -4   6   6    9.90    0.25
  -4   6   6    9.75    0.28
  -4   6   6    9.85    0.28
  -4   6   6   10.13    0.30
   4   6  -6    9.47    0.35
  -4   6   6    9.97    0.29
  -4   6   6    9.79    0.28
  -2   6   6   12.18    0.30
  -2   6   6   12.91    0.35
  -2   6   6   12.76    0.34
   2   6  -6   12.18    0.42
  -2   6   6   12.84    0.35
  -2   6   6   12.85    0.33
   0   6   6    4.25    0.16
   0   6  -6    4.14    0.22
   0   6  -6    4.28    0.10
   0   6   6    4.49    0.18
   0   6   6    4.54    0.17
   0   6  -6    4.55    0.12
  -2   6  -6    8.99    0.35
  -2   6  -6    9.41    0.31
   2   6   6    9.08    0.27
  -2   6  -6    9.52    0.22
   2   6   6    9.34    0.27
  -2   6  -6    9.56    0.21
   2   6   6    9.52    0.28
  -2   6  -6    9.31    0.21
   2   6   6    9.19    0.25
  -4   6  -6    2.50    0.10
  -4   6  -6    2.65    0.18
   4   6   6    2.93    0.13
   4   6   6    2.62    0.14
   4   6   6    2.78    0.13
  -4   6  -6    2.87    0.09
   4   6   6    2.92    0.12
  -4   6  -6    2.81    0.16
  -4   6  -6    2.92    0.11
  -6   6  -6    8.45    0.23
   6   6   6    8.22    0.24
  -6   6  -6    8.24    0.22
   6   6   6    8.23    0.27
   6   6   6    8.10    0.25
  -6   6  -6    8.12    0.21
  -6   6  -6    7.96    0.28
  -6   6  -6    8.62    0.34
   6   6   6    8.11    0.25
  -8   6  -6    2.56    0.12
   8   6   6    2.47    0.14
  -8   6  -6    2.42    0.18
  -8   6  -6    2.52    0.15
  -8   6  -6    2.35    0.11
   8   6   6    2.54    0.13
   8   6   6    2.38    0.12
  -8   6  -6    2.50    0.12
   8   6   6    2.38    0.13
  10   6   6    8.88    0.27
  10   6   6    8.47    0.25
 -10   6  -6    8.77    0.26
  10   6   6    8.62    0.29
 -10   6  -6    8.70    0.25
 -10   6  -6    8.56    0.35
 -10   6  -6    8.84    0.29
 -12   6  -6    1.24    0.09
 -12   6  -6    1.57    0.16
  12   6   6    1.47    0.11
  12   6   6    1.51    0.12
 -12   6  -6    1.49    0.12
  14   6   6    2.15    0.15
  14   6   6    2.23    0.14
 -14   6  -6    2.22    0.13
 -14   6  -6    2.36    0.18
 -14   6  -6    2.48    0.14
 -16   6  -6    0.53    0.12
 -18   6  -6    0.68    0.12
  19   7  -6    0.13    0.04
  19   7  -6    0.23    0.06
 -19   7   6    0.09    0.07
  17   7  -6    2.02    0.12
 -17   7   6    2.42    0.16
  17   7  -6    2.17    0.11
  17   7  -6    2.10    0.11
 -15   7   6    1.18    0.13
  15   7  -6    1.09    0.08
  15   7  -6    1.05    0.07
  15   7  -6    1.13    0.07
 -15   7   6    1.06    0.11
  13   7  -6    2.24    0.09
  13   7  -6    2.04    0.10
  13   7  -6    2.19    0.09
 -13   7   6    2.17    0.13
 -13   7   6    2.21    0.14
  11   7  -6    7.76    0.20
 -11   7   6    7.55    0.27
  11   7  -6    7.74    0.18
  11   7  -6    7.69    0.19
 -11   7   6    7.59    0.26
  -9   7   6    1.13    0.09
   9   7  -6    1.08    0.05
  -9   7   6    1.15    0.11
   9   7  -6    1.20    0.05
  -9   7   6    1.20    0.11
  -9   7   6    1.01    0.10
  -7   7   6    2.19    0.13
  -7   7   6    2.31    0.13
  -7   7   6    2.33    0.13
  -7   7   6    2.27    0.11
  -5   7   6    2.59    0.13
  -5   7   6    2.61    0.11
  -5   7   6    2.54    0.14
  -5   7   6    2.66    0.14
  -5   7   6    2.68    0.14
   5   7  -6    2.59    0.18
  -3   7   6    0.99    0.10
  -3   7   6    1.12    0.07
   3   7  -6    1.02    0.13
  -3   7   6    0.97    0.09
  -3   7   6    1.18    0.10
  -1   7   6    0.10    0.04
   1   7  -6    0.08    0.06
  -1   7   6    0.08    0.05
  -1   7   6    0.08    0.04
   1   7   6    0.04    0.04
  -1   7  -6    0.07    0.06
   1   7   6    0.10    0.05
  -1   7  -6    0.07    0.02
  -1   7  -6    0.02    0.06
   1   7   6    0.15    0.05
  -1   7  -6    0.11    0.02
   3   7   6    9.68    0.29
  -3   7  -6    9.82    0.24
  -3   7  -6   10.21    0.34
  -3   7  -6    9.70    0.23
  -3   7  -6    9.35    0.37
   3   7   6    9.59    0.30
  -3   7  -6    9.82    0.23
   3   7   6   10.15    0.31
   3   7   6    9.36    0.27
   5   7   6    0.36    0.07
  -5   7  -6    0.29    0.08
   5   7   6    0.35    0.06
  -5   7  -6    0.35    0.04
   5   7   6    0.40    0.08
  -5   7  -6    0.40    0.10
  -5   7  -6    0.38    0.05
  -5   7  -6    0.44    0.05
   5   7   6    0.52    0.08
  -7   7  -6    0.67    0.07
  -7   7  -6    0.49    0.06
  -7   7  -6    0.55    0.11
   7   7   6    0.76    0.08
   7   7   6    0.66    0.09
   7   7   6    0.57    0.08
  -7   7  -6    0.88    0.12
   7   7   6    0.63    0.08
  -7   7  -6    0.60    0.06
  -9   7  -6    0.01    0.03
  -9   7  -6   -0.01    0.07
   9   7   6   -0.03    0.04
  -9   7  -6   -0.06    0.05
   9   7   6   -0.02    0.03
   9   7   6   -0.05    0.04
  -9   7  -6    0.01    0.03
  -9   7  -6    0.03    0.04
 -11   7  -6   -0.01    0.03
  11   7   6    0.10    0.05
  11   7   6    0.07    0.04
 -11   7  -6    0.05    0.06
 -11   7  -6   -0.06    0.07
  13   7   6    0.66    0.09
 -13   7  -6    0.54    0.11
 -13   7  -6    0.64    0.10
  13   7   6    0.66    0.10
 -13   7  -6    0.62    0.08
 -15   7  -6    0.17    0.07
  15   7   6    0.30    0.08
  15   7   6    0.09    0.06
 -15   7  -6    0.18    0.10
  16   8  -6    1.67    0.09
  16   8  -6    1.95    0.10
 -16   8   6    1.60    0.15
  16   8  -6    1.77    0.11
  14   8  -6    0.08    0.03
  14   8  -6    0.08    0.03
  14   8  -6    0.06    0.03
 -14   8   6    0.10    0.05
 -14   8   6    0.08    0.06
 -12   8   6    2.14    0.13
  12   8  -6    2.29    0.09
 -12   8   6    2.13    0.15
  12   8  -6    2.31    0.08
  12   8  -6    2.22    0.10
  10   8  -6    1.00    0.06
 -10   8   6    1.20    0.11
  10   8  -6    0.95    0.05
 -10   8   6    1.02    0.10
  -8   8   6    0.24    0.06
   8   8  -6    0.28    0.09
  -8   8   6    0.27    0.07
  -6   8   6    0.36    0.07
  -6   8   6    0.37    0.06
  -6   8   6    0.34    0.07
   6   8  -6    0.49    0.11
  -6   8   6    0.41    0.08
  -4   8   6    1.46    0.11
  -4   8   6    1.49    0.12
  -4   8   6    1.45    0.09
  -4   8   6    1.39    0.11
   4   8  -6    1.53    0.15
   2   8  -6    1.61    0.17
  -2   8   6    1.50    0.12
  -2   8   6    1.37    0.12
   2   8  -6    1.35    0.14
  -2   8   6    1.45    0.11
   0   8   6    0.04    0.04
   0   8   6    0.05    0.05
   0   8  -6    0.06    0.02
   0   8   6    0.05    0.04
   0   8  -6    0.06    0.06
   0   8  -6    0.01    0.07
   0   8  -6    0.04    0.02
   2   8   6    0.13    0.06
  -2   8  -6    0.21    0.08
  -2   8  -6    0.06    0.06
   2   8   6    0.17    0.06
  -2   8  -6    0.14    0.03
  -2   8  -6    0.13    0.03
  -2   8  -6    0.13    0.03
   2   8   6    0.10    0.05
  -4   8  -6    1.37    0.08
  -4   8  -6    1.30    0.07
  -4   8  -6    1.26    0.14
   4   8   6    1.45    0.12
  -4   8  -6    1.34    0.16
   4   8   6    1.50    0.11
  -4   8  -6    1.34    0.07
   4   8   6    1.17    0.12
   4   8   6    1.16    0.09
   6   8   6    1.37    0.10
  -6   8  -6    1.21    0.16
   6   8   6    1.29    0.11
  -6   8  -6    1.34    0.08
   6   8   6    1.24    0.11
  -6   8  -6    1.30    0.15
  -6   8  -6    1.36    0.09
   6   8   6    1.44    0.14
  -6   8  -6    1.28    0.08
   8   8   6    5.30    0.21
  -8   8  -6    6.15    0.27
   8   8   6    5.44    0.24
  -8   8  -6    5.87    0.18
  -8   8  -6    5.71    0.19
  -8   8  -6    5.87    0.19
   8   8   6    5.74    0.22
  -8   8  -6    5.80    0.30
 -10   8  -6    1.84    0.17
 -10   8  -6    1.96    0.21
  10   8   6    1.69    0.12
 -10   8  -6    1.74    0.10
  10   8   6    1.79    0.15
 -12   8  -6    0.67    0.11
  12   8   6    0.50    0.08
 -12   8  -6    0.56    0.07
  12   8   6    0.69    0.11
 -12   8  -6    0.78    0.14
 -11   9   6    0.00    0.04
  11   9  -6    0.03    0.03
  11   9  -6    0.01    0.02
  11   9  -6   -0.01    0.02
  -9   9   6    0.16    0.06
  -7   9   6    0.24    0.06
   7   9  -6    0.29    0.09
   5   9  -6    0.01    0.06
  -5   9   6    0.12    0.05
  -5   9   6    0.13    0.06
  -5   9   6    0.09    0.06
   3   9  -6    3.41    0.23
  -3   9   6    3.36    0.18
  -3   9   6    3.74    0.18
   3   9  -6    3.52    0.22
  -3   9   6    3.85    0.19
   1   9  -6    0.17    0.08
  -1   9   6    0.12    0.06
  -1   9   6    0.11    0.05
   1   9  -6    0.10    0.07
  -1   9   6    0.03    0.05
   1   9   6    0.11    0.05
   1   9   6    0.05    0.05
  -1   9  -6    0.04    0.06
  -1   9  -6    0.09    0.03
  -1   9  -6    0.13    0.08
  -1   9  -6    0.11    0.02
  -1   9  -6    0.10    0.03
   1   9   6    0.10    0.06
   3   9   6    0.25    0.06
  -3   9  -6    0.54    0.12
  -3   9  -6    0.31    0.04
   3   9   6    0.32    0.07
  -3   9  -6    0.32    0.04
   3   9   6    0.32    0.08
  -3   9  -6    0.24    0.04
  -3   9  -6    0.25    0.08
  -5   9  -6    0.85    0.07
  -5   9  -6    1.05    0.14
  -5   9  -6    0.93    0.07
  -5   9  -6    0.88    0.07
   5   9   6    1.03    0.12
   5   9   6    1.06    0.11
   5   9   6    0.90    0.10
  -5   9  -6    0.79    0.14
   5   9   6    1.03    0.12
   7   9   6    2.13    0.16
   7   9   6    1.91    0.14
  -7   9  -6    2.37    0.18
   7   9   6    2.00    0.13
  -7   9  -6    2.09    0.20
  -7   9  -6    1.87    0.11
  -7   9  -6    1.87    0.10
 -28   0   7   -0.01    0.08
  28   0  -7    0.01    0.08
 -26   0   7   -0.14    0.06
  26   0  -7   -0.05    0.07
 -24   0   7    0.00    0.07
  24   0  -7    0.01    0.07
 -22   0   7    0.08    0.07
  22   0  -7    0.17    0.07
 -20   0   7   -0.05    0.04
  20   0  -7    0.01    0.05
  18   0  -7    0.09    0.05
 -18   0   7    0.01    0.04
 -16   0   7    0.06    0.04
  16   0  -7   -0.05    0.03
  16   0  -7   -0.01    0.02
  16   0  -7   -0.03    0.02
  12   0  -7    0.00    0.02
  12   0  -7    0.03    0.03
  12   0  -7   -0.01    0.02
 -12   0   7   -0.03    0.02
 -10   0   7   -0.05    0.02
  10   0  -7   -0.02    0.02
  10   0  -7   -0.02    0.02
  10   0  -7   -0.03    0.02
   8   0  -7    0.01    0.02
   8   0  -7    0.03    0.02
   8   0  -7    0.04    0.02
  -8   0   7    0.05    0.02
   8   0  -7    0.00    0.02
   8   0  -7    0.00    0.01
  -8   0   7   -0.01    0.01
   6   0  -7   -0.09    0.02
  -6   0   7   -0.09    0.02
   6   0  -7   -0.09    0.02
   6   0  -7   -0.10    0.02
   4   0  -7   -0.16    0.02
  -4   0   7   -0.21    0.01
   4   0  -7   -0.19    0.01
   4   0  -7   -0.19    0.02
   2   0  -7   -0.24    0.02
  -2   0   7   -0.27    0.02
   2   0  -7   -0.24    0.02
   2   0  -7   -0.25    0.02
  -2   0   7   -0.24    0.02
   0   0  -7   -0.02    0.02
   0   0   7    0.00    0.02
   0   0  -7    0.01    0.02
   0   0   7    0.01    0.02
   0   0  -7    0.01    0.02
  -2   0  -7   -0.02    0.02
  -2   0  -7   -0.03    0.02
  -2   0  -7    0.00    0.02
  -2   0  -7   -0.01    0.02
   2   0   7    0.01    0.02
   2   0   7   -0.02    0.01
   4   0   7    0.01    0.02
  -4   0  -7   -0.01    0.02
  -4   0  -7   -0.01    0.02
  -4   0  -7    0.00    0.02
  -4   0  -7    0.00    0.02
   4   0   7    0.02    0.02
   4   0   7   -0.01    0.02
  -6   0  -7   -0.02    0.02
  -6   0  -7   -0.04    0.02
  -6   0  -7   -0.02    0.03
   6   0   7   -0.04    0.02
  -6   0  -7   -0.05    0.02
   6   0   7   -0.03    0.02
   6   0   7   -0.03    0.02
  -8   0  -7   -0.01    0.03
   8   0   7    0.00    0.02
  -8   0  -7   -0.01    0.02
  -8   0  -7   -0.03    0.02
  -8   0  -7   -0.02    0.02
   8   0   7   -0.02    0.02
 -10   0  -7    0.00    0.02
 -10   0  -7    0.06    0.03
  10   0   7    0.01    0.03
 -10   0  -7    0.02    0.03
  10   0   7    0.04    0.02
 -12   0  -7    0.00    0.03
  12   0   7    0.00    0.03
  12   0   7   -0.02    0.03
 -12   0  -7    0.01    0.03
 -14   0  -7    0.34    0.07
  14   0   7    0.30    0.06
 -16   0  -7    0.08    0.05
  16   0   7   -0.06    0.06
 -16   0  -7   -0.02    0.07
 -18   0  -7   -0.02    0.05
  18   0   7   -0.01    0.05
 -18   0  -7    0.05    0.06
 -20   0  -7    0.15    0.07
  20   0   7    0.11    0.07
  22   0   7   -0.01    0.06
 -22   0  -7    0.06    0.07
  27  -1  -7    0.00    0.07
 -27  -1   7   -0.01    0.07
 -27   1   7   -0.08    0.07
  27   1  -7   -0.14    0.06
  25  -1  -7    0.05    0.08
 -25  -1   7    0.12    0.08
 -25   1   7   -0.02    0.07
  25   1  -7   -0.02    0.07
  23  -1  -7    2.93    0.19
 -23  -1   7    3.28    0.19
  23   1  -7    2.97    0.18
 -23   1   7    3.32    0.19
 -21  -1   7    0.03    0.05
  21  -1  -7   -0.05    0.05
  21   1  -7    0.06    0.05
 -21   1   7    0.00    0.05
 -19  -1   7    7.29    0.25
  19  -1  -7    7.05    0.26
 -19   1   7    7.77    0.27
  19   1  -7    7.10    0.25
 -17  -1   7   14.49    0.38
  17  -1  -7   13.87    0.40
  17   1  -7   14.29    0.37
  17   1  -7   14.78    0.39
 -17   1   7   14.32    0.39
  15  -1  -7    0.10    0.05
 -15  -1   7    0.06    0.04
  15  -1  -7    0.07    0.03
  15  -1  -7    0.03    0.02
  15   1  -7    0.03    0.03
  15   1  -7    0.13    0.04
 -15   1   7    0.03    0.04
 -15   1   7    0.05    0.03
 -13  -1   7   42.22    0.89
  13  -1  -7   44.32    0.87
  13  -1  -7   40.47    0.91
  13   1  -7   42.27    0.89
 -13   1   7   42.01    0.90
  13   1  -7   41.80    0.88
  13   1  -7   42.97    0.88
  11  -1  -7   19.40    0.42
  11  -1  -7   18.75    0.46
 -11  -1   7   19.39    0.44
  11  -1  -7   19.59    0.44
 -11   1   7   19.44    0.43
 -11   1   7   19.31    0.43
  11   1  -7   19.89    0.44
  11   1  -7   18.98    0.43
  11   1  -7   19.07    0.44
 -11   1   7   18.86    0.45
   9  -1  -7    0.06    0.03
  -9  -1   7    0.01    0.02
   9  -1  -7    0.04    0.02
   9  -1  -7    0.04    0.02
   9   1  -7    0.04    0.02
   9   1  -7    0.02    0.02
  -9   1   7    0.03    0.02
   9   1  -7    0.05    0.02
  -9   1   7    0.03    0.02
   9   1  -7    0.03    0.02
   7  -1  -7   33.99    0.70
   7  -1  -7   33.57    0.70
   7  -1  -7   33.52    0.72
   7  -1  -7   33.18    0.68
   7   1  -7   33.23    0.69
   7   1  -7   33.73    0.69
   7   1  -7   32.30    0.69
  -7   1   7   33.46    0.71
  -7   1   7   34.20    0.71
   5  -1  -7   37.07    0.80
   5  -1  -7   38.53    0.79
   5  -1  -7   37.98    0.77
  -5   1   7   38.65    0.80
   5   1  -7   38.65    0.78
   5   1  -7   38.77    0.78
   5   1  -7   39.41    0.79
   3  -1  -7   85.64    1.63
   3  -1  -7   81.53    1.63
  -3  -1   7   80.46    1.60
   3   1  -7   81.45    1.62
   3   1  -7   82.97    1.62
  -3   1   7   82.87    1.64
   3   1  -7   81.80    1.61
   1  -1  -7  110.88    2.17
   1  -1  -7  109.18    2.17
  -1  -1   7  106.19    2.13
  -1   1   7  113.28    2.18
  -1   1   7  108.90    2.16
   1   1  -7  111.10    2.16
   1   1  -7  119.42    2.16
   1   1  -7  106.76    2.15
   1  -1   7  117.06    2.22
  -1  -1  -7  107.85    2.26
  -1  -1  -7  119.78    2.26
  -1   1  -7  111.10    2.25
  -1   1  -7  116.17    2.24
  -1   1  -7  115.44    2.25
   1   1   7  119.08    2.25
   1   1   7  116.95    2.27
  -3  -1  -7    0.23    0.04
  -3  -1  -7    0.23    0.04
  -3  -1  -7    0.29    0.03
   3  -1   7    0.30    0.03
  -3   1  -7    0.24    0.05
  -3   1  -7    0.28    0.04
  -3   1  -7    0.27    0.04
   3   1   7    0.30    0.04
  -3   1  -7    0.35    0.05
   3   1   7    0.28    0.04
  -3   1  -7    0.24    0.03
  -5  -1  -7  164.78    3.65
  -5  -1  -7  170.17    3.25
  -5  -1  -7  169.85    3.26
  -5  -1  -7  164.54    3.25
   5  -1   7  174.83    3.29
  -5   1  -7  162.36    3.23
   5   1   7  169.76    3.22
  -5   1  -7  165.72    3.25
  -5   1  -7  165.08    3.70
  -5   1  -7  168.47    3.24
   5   1   7  163.95    3.23
  -5   1  -7  163.71    3.21
  -7  -1  -7  135.99    2.75
  -7  -1  -7  141.32    2.75
  -7  -1  -7  140.66    3.08
   7  -1   7  140.99    2.72
   7   1   7  138.37    2.72
  -7   1  -7  141.25    2.75
  -7   1  -7  139.55    3.12
   7   1   7  140.27    2.73
  -7   1  -7  141.43    2.71
  -7   1  -7  139.86    2.75
  -7   1  -7  141.10    2.74
  -9  -1  -7    0.08    0.03
   9  -1   7    0.12    0.03
  -9  -1  -7    0.05    0.03
   9   1   7    0.07    0.03
  -9   1  -7    0.09    0.02
  -9   1  -7    0.07    0.04
   9   1   7    0.05    0.02
  -9   1  -7    0.02    0.03
   9   1   7    0.09    0.03
  -9   1  -7    0.03    0.02
  11  -1   7   18.54    0.44
 -11  -1  -7   18.10    0.46
 -11  -1  -7   18.99    0.46
  11   1   7   18.33    0.45
 -11   1  -7   18.69    0.44
 -11   1  -7   19.14    0.45
  11   1   7   18.16    0.44
 -11   1  -7   18.72    0.47
  11   1   7   18.01    0.47
 -11   1  -7   18.27    0.49
 -13  -1  -7   11.02    0.32
  13  -1   7   10.97    0.31
 -13  -1  -7   10.90    0.30
 -13   1  -7   10.85    0.33
  13   1   7   11.21    0.31
 -13   1  -7   11.04    0.33
  15  -1   7   29.78    0.69
 -15  -1  -7   30.62    0.71
  15   1   7   30.36    0.70
 -15   1  -7   30.43    0.72
 -15   1  -7   29.90    0.76
 -17  -1  -7    4.68    0.21
  17  -1   7    4.68    0.21
 -17   1  -7    4.66    0.22
  17   1   7    4.85    0.21
 -17   1  -7    5.06    0.21
 -19  -1  -7    5.72    0.24
  19  -1   7    5.37    0.23
  19   1   7    5.23    0.23
 -19   1  -7    5.28    0.24
 -19   1  -7    5.80    0.23
  21  -1   7    0.82    0.11
 -21  -1  -7    0.73    0.11
 -21   1  -7    1.03    0.12
  21   1   7    0.80    0.11
 -21   1  -7    1.02    0.13
 -23  -1  -7    1.86    0.17
  23  -1   7    1.93    0.18
 -23   1  -7    2.04    0.18
  23   1   7    1.69    0.16
  26  -2  -7    0.49    0.12
 -26  -2   7    0.58    0.11
  26   2  -7    0.61    0.11
 -26   2   7    0.56    0.11
 -24  -2   7    0.10    0.07
  24  -2  -7    0.06    0.07
 -24   2   7    0.20    0.08
  24   2  -7    0.10    0.07
  22  -2  -7    0.24    0.08
 -22  -2   7    0.33    0.08
 -22   2   7    0.50    0.09
  22   2  -7    0.49    0.09
  20  -2  -7    0.11    0.06
 -20  -2   7    0.09    0.05
 -20   2   7    0.19    0.07
  20   2  -7    0.12    0.06
  20   2  -7    0.05    0.04
 -18  -2   7    3.65    0.16
  18  -2  -7    3.75    0.18
  18   2  -7    3.62    0.14
  18   2  -7    3.56    0.16
 -18   2   7    3.54    0.17
  18   2  -7    3.81    0.15
 -16  -2   7    7.25    0.23
  16  -2  -7    7.52    0.26
  16   2  -7    7.21    0.23
 -16   2   7    7.26    0.25
  16   2  -7    7.23    0.22
  16   2  -7    7.47    0.21
 -14  -2   7    2.30    0.11
  14  -2  -7    2.40    0.13
  14   2  -7    2.45    0.11
 -14   2   7    2.31    0.10
  14   2  -7    2.24    0.11
  14   2  -7    2.00    0.09
 -14   2   7    2.21    0.11
 -14   2   7    2.26    0.12
  14   2  -7    2.36    0.10
  12  -2  -7    8.23    0.26
  12  -2  -7    9.04    0.22
 -12  -2   7    8.75    0.24
 -12   2   7    8.71    0.24
 -12   2   7    8.65    0.25
  12   2  -7    8.38    0.22
  12   2  -7    8.75    0.23
 -12   2   7    9.06    0.26
  12   2  -7    8.59    0.23
  12   2  -7    8.58    0.22
 -12   2   7    8.97    0.26
  10  -2  -7   23.90    0.56
  10  -2  -7   24.69    0.51
 -10   2   7   24.57    0.53
  10   2  -7   24.16    0.51
 -10   2   7   23.61    0.54
 -10   2   7   24.03    0.55
  10   2  -7   23.76    0.52
  10   2  -7   24.46    0.51
 -10   2   7   24.21    0.55
  10   2  -7   24.16    0.52
   8  -2  -7    5.42    0.15
   8  -2  -7    5.75    0.19
   8   2  -7    5.26    0.15
  -8   2   7    5.40    0.17
   8   2  -7    5.54    0.16
   8   2  -7    5.56    0.15
  -8   2   7    5.69    0.18
  -8   2   7    5.15    0.18
  -8   2   7    5.24    0.16
  -6  -2   7   43.54    0.85
   6  -2  -7   43.82    0.86
  -6   2   7   43.23    0.90
  -6   2   7   43.76    0.88
   6   2  -7   42.18    0.86
   6   2  -7   42.17    0.87
  -6   2   7   44.34    0.91
   6   2  -7   42.91    0.86
  -6   2   7   42.78    0.89
   4  -2  -7    3.55    0.13
  -4  -2   7    3.57    0.08
   4  -2  -7    3.82    0.11
   4   2  -7    3.56    0.11
   4   2  -7    3.50    0.11
  -4   2   7    3.44    0.13
  -4   2   7    3.55    0.13
   4   2  -7    3.83    0.11
  -4   2   7    3.62    0.13
  -2  -2   7  127.88    2.52
   2  -2  -7  128.07    2.56
   2  -2  -7  133.81    2.52
  -2   2   7  131.82    2.57
   2   2  -7  134.91    2.53
  -2   2   7  132.41    2.56
   2   2  -7  128.90    2.54
   2   2  -7  132.53    2.56
   0  -2   7    1.92    0.06
   0  -2  -7    1.97    0.09
   0   2  -7    2.04    0.08
   0   2   7    1.89    0.09
   0   2  -7    1.94    0.07
   0   2  -7    1.95    0.08
   0   2   7    2.37    0.10
   2  -2   7    2.11    0.07
  -2  -2  -7    2.25    0.10
  -2  -2  -7    2.03    0.07
  -2   2  -7    2.17    0.09
  -2   2  -7    2.02    0.09
  -2   2  -7    1.94    0.11
   2   2   7    2.06    0.09
  -2   2  -7    2.01    0.08
   2   2   7    2.08    0.09
  -2   2  -7    2.10    0.08
   2   2   7    1.95    0.10
   2   2   7    2.08    0.09
   4  -2   7    0.02    0.02
  -4  -2  -7   -0.01    0.02
   4   2   7    0.01    0.02
   4   2   7    0.01    0.02
   4   2   7    0.01    0.02
  -4   2  -7   -0.04    0.03
  -4   2  -7    0.02    0.02
  -4   2  -7    0.01    0.02
   4   2   7   -0.02    0.02
  -4   2  -7    0.04    0.02
  -4   2  -7    0.02    0.02
  -6  -2  -7    6.77    0.20
  -6  -2  -7    6.79    0.17
   6  -2   7    6.75    0.18
   6   2   7    6.79    0.20
  -6   2  -7    6.39    0.24
  -6   2  -7    6.96    0.21
  -6   2  -7    6.64    0.19
   6   2   7    6.62    0.20
  -6   2  -7    6.40    0.19
  -6   2  -7    6.70    0.19
   6   2   7    6.61    0.20
  -8  -2  -7   17.96    0.44
   8  -2   7   18.14    0.42
   8   2   7   19.06    0.43
  -8   2  -7   17.34    0.50
  -8   2  -7   18.96    0.43
  -8   2  -7   18.42    0.43
   8   2   7   18.50    0.43
  -8   2  -7   18.36    0.44
   8   2   7   18.04    0.44
   8   2   7   18.35    0.45
  -8   2  -7   18.66    0.42
  -8   2  -7   19.43    0.45
  10  -2   7    0.84    0.08
 -10  -2  -7    0.64    0.07
 -10   2  -7    0.97    0.09
 -10   2  -7    0.72    0.07
  10   2   7    0.72    0.07
  10   2   7    0.82    0.09
 -10   2  -7    0.80    0.07
  10   2   7    0.81    0.08
 -10   2  -7    0.66    0.08
 -10   2  -7    0.83    0.05
  12  -2   7    0.00    0.03
 -12  -2  -7    0.01    0.04
 -12   2  -7   -0.03    0.04
  12   2   7    0.03    0.03
 -12   2  -7    0.04    0.04
  12   2   7    0.05    0.03
  12   2   7    0.07    0.04
 -12   2  -7    0.01    0.03
 -14  -2  -7   16.85    0.45
  14  -2   7   17.51    0.45
 -14   2  -7   18.24    0.50
 -14   2  -7   17.81    0.47
  14   2   7   17.07    0.44
 -16  -2  -7    2.48    0.15
  16  -2   7    2.45    0.14
 -16   2  -7    2.53    0.16
  16   2   7    2.41    0.14
 -16   2  -7    2.53    0.16
  18  -2   7    2.29    0.15
 -18  -2  -7    2.07    0.15
 -18   2  -7    2.23    0.16
  18   2   7    2.06    0.14
 -18   2  -7    2.33    0.16
  20  -2   7    0.33    0.08
 -20  -2  -7    0.40    0.09
 -20   2  -7    0.45    0.09
 -20   2  -7    0.18    0.08
  20   2   7    0.44    0.09
  22  -2   7    1.65    0.17
 -22  -2  -7    1.43    0.15
  22   2   7    1.25    0.14
 -22   2  -7    1.47    0.16
 -22   2  -7    1.58    0.15
  27  -3  -7    2.33    0.22
 -27  -3   7    2.71    0.18
  27   3  -7    2.63    0.20
 -27   3   7    2.73    0.21
 -25  -3   7   -0.09    0.05
  25  -3  -7   -0.02    0.07
  25   3  -7   -0.03    0.06
 -25   3   7   -0.04    0.06
  23  -3  -7    0.09    0.07
 -23  -3   7   -0.02    0.05
  23   3  -7   -0.02    0.06
 -23   3   7    0.04    0.07
 -21  -3   7    2.57    0.15
  21  -3  -7    2.78    0.18
 -21   3   7    2.83    0.18
  21   3  -7    2.77    0.16
  21   3  -7    2.97    0.15
  19  -3  -7    9.33    0.33
 -19  -3   7    9.35    0.28
  19   3  -7    9.47    0.28
 -19   3   7    8.95    0.31
  19   3  -7    9.54    0.29
 -17  -3   7    5.14    0.18
  17  -3  -7    5.27    0.22
  17   3  -7    5.27    0.19
  17   3  -7    5.17    0.17
 -17   3   7    5.47    0.22
  17   3  -7    5.26    0.18
  17   3  -7    5.21    0.18
 -15  -3   7    1.69    0.09
  15  -3  -7    1.68    0.12
 -15   3   7    1.63    0.10
 -15   3   7    1.61    0.11
  15   3  -7    1.72    0.09
  15   3  -7    1.62    0.09
  15   3  -7    1.71    0.08
  15   3  -7    1.63    0.09
  13  -3  -7   11.33    0.33
  13   3  -7   11.34    0.28
  13   3  -7   10.98    0.27
 -13   3   7   11.53    0.32
  13   3  -7   11.52    0.29
 -13   3   7   11.45    0.30
  13   3  -7   11.22    0.27
  11  -3  -7    1.14    0.09
  11   3  -7    1.09    0.06
  11   3  -7    1.02    0.06
  11   3  -7    1.08    0.06
 -11   3   7    1.17    0.07
  11   3  -7    0.94    0.06
 -11   3   7    1.07    0.08
 -11   3   7    1.00    0.08
   9  -3  -7    2.45    0.13
  -9   3   7    2.37    0.11
   9   3  -7    2.35    0.08
  -9   3   7    2.61    0.12
   9   3  -7    2.51    0.09
  -9   3   7    2.40    0.11
  -9   3   7    2.38    0.11
   9   3  -7    2.51    0.09
   9   3  -7    2.49    0.09
  -9   3   7    2.45    0.10
   7  -3  -7   37.29    0.80
   7   3  -7   36.66    0.73
  -7   3   7   37.00    0.79
  -7   3   7   37.36    0.80
  -7   3   7   35.64    0.79
   7   3  -7   38.25    0.75
  -7   3   7   36.60    0.76
   7   3  -7   36.77    0.74
   5  -3  -7   11.96    0.31
   5   3  -7   12.16    0.25
   5   3  -7   11.80    0.25
  -5   3   7   11.64    0.30
   5   3  -7   11.46    0.26
  -5   3   7   12.32    0.31
  -5   3   7   11.84    0.28
  -5   3   7   11.19    0.30
   3  -3  -7    2.52    0.11
  -3   3   7    2.53    0.11
  -3   3   7    2.75    0.12
   3   3  -7    2.59    0.08
   3   3  -7    2.68    0.08
   3   3  -7    2.83    0.08
   1  -3  -7   23.48    0.52
   1   3  -7   23.85    0.50
   1   3  -7   24.45    0.48
   1   3  -7   23.56    0.50
  -1   3   7   23.29    0.53
  -1   3   7   24.06    0.54
  -1  -3  -7    0.01    0.02
  -1   3  -7    0.01    0.01
   1   3   7   -0.01    0.02
   1   3   7   -0.01    0.02
   1   3   7    0.00    0.02
  -1   3  -7    0.00    0.02
  -1   3  -7    0.00    0.02
  -1   3  -7    0.01    0.03
  -3  -3  -7    0.33    0.05
   3  -3   7    0.34    0.03
  -3   3  -7    0.27    0.03
   3   3   7    0.34    0.05
  -3   3  -7    0.32    0.05
  -3   3  -7    0.25    0.04
  -3   3  -7    0.27    0.04
   3   3   7    0.29    0.05
  -3   3  -7    0.41    0.07
   3   3   7    0.30    0.05
  -5  -3  -7    1.73    0.09
   5  -3   7    1.75    0.07
  -5   3  -7    1.81    0.10
   5   3   7    1.92    0.10
  -5   3  -7    1.79    0.08
   5   3   7    1.82    0.10
  -5   3  -7    1.78    0.08
  -5   3  -7    1.83    0.12
  -5   3  -7    1.70    0.08
   5   3   7    1.86    0.10
   7  -3   7    0.14    0.03
  -7  -3  -7    0.05    0.03
  -7   3  -7    0.11    0.03
   7   3   7    0.07    0.03
  -7   3  -7    0.14    0.05
  -7   3  -7    0.10    0.03
  -7   3  -7    0.11    0.04
   7   3   7    0.05    0.03
  -7   3  -7    0.12    0.03
   7   3   7    0.08    0.03
   7   3   7    0.16    0.04
  -7   3  -7    0.12    0.04
  -9  -3  -7   42.10    0.90
   9  -3   7   42.39    0.89
  -9   3  -7   43.23    0.91
   9   3   7   42.06    0.90
   9   3   7   42.54    0.93
   9   3   7   42.94    0.91
  -9   3  -7   42.90    0.90
  -9   3  -7   43.43    1.07
  -9   3  -7   43.46    0.90
  -9   3  -7   43.33    0.93
  11  -3   7    0.38    0.06
 -11  -3  -7    0.45    0.06
 -11   3  -7    0.37    0.05
  11   3   7    0.37    0.07
 -11   3  -7    0.32    0.07
 -11   3  -7    0.41    0.07
  11   3   7    0.42    0.06
 -11   3  -7    0.59    0.07
  11   3   7    0.44    0.06
  13  -3   7    0.94    0.09
 -13  -3  -7    1.05    0.10
  13   3   7    0.94    0.09
  13   3   7    0.73    0.09
 -13   3  -7    0.84    0.10
 -13   3  -7    0.95    0.09
 -13   3  -7    0.92    0.07
 -13   3  -7    0.83    0.11
  13   3   7    0.94    0.11
 -15  -3  -7    1.96    0.13
  15  -3   7    1.78    0.12
  15   3   7    1.89    0.13
 -15   3  -7    1.91    0.14
 -15   3  -7    2.04    0.14
 -17  -3  -7   15.46    0.42
  17  -3   7   15.16    0.43
 -17   3  -7   14.65    0.44
  17   3   7   14.85    0.42
 -17   3  -7   15.54    0.48
  19  -3   7    0.00    0.06
 -19  -3  -7    0.11    0.06
 -19   3  -7    0.08    0.07
  19   3   7    0.04    0.06
 -19   3  -7    0.08    0.08
 -21  -3  -7    2.24    0.17
  21  -3   7    2.19    0.17
 -21   3  -7    2.01    0.17
 -21   3  -7    1.85    0.17
  21   3   7    1.97    0.16
  26  -4  -7    0.12    0.09
 -26   4   7    0.14    0.09
  24  -4  -7    0.07    0.07
 -24   4   7    0.05    0.08
  22  -4  -7    0.21    0.08
 -22  -4   7    0.23    0.07
 -22   4   7    0.22    0.08
  20  -4  -7    0.19    0.07
  20   4  -7    0.24    0.06
  20   4  -7    0.27    0.05
 -20   4   7    0.13    0.07
  18  -4  -7    6.07    0.26
  18   4  -7    6.18    0.21
  18   4  -7    6.35    0.19
 -18   4   7    6.32    0.25
  16  -4  -7    0.00    0.05
 -16   4   7   -0.01    0.05
  16   4  -7    0.02    0.04
  16   4  -7   -0.01    0.02
  16   4  -7    0.00    0.03
  16   4  -7    0.03    0.03
  14  -4  -7    0.17    0.06
 -14   4   7    0.12    0.04
  14   4  -7    0.13    0.03
  14   4  -7    0.18    0.04
  14   4  -7    0.14    0.04
  14   4  -7    0.07    0.03
 -14   4   7    0.15    0.05
  12  -4  -7    0.06    0.04
  12   4  -7    0.08    0.02
 -12   4   7    0.17    0.04
 -12   4   7    0.13    0.04
 -12   4   7    0.13    0.04
  12   4  -7    0.11    0.03
  12   4  -7    0.12    0.03
  12   4  -7    0.09    0.03
  10  -4  -7    2.59    0.13
 -10   4   7    2.93    0.13
 -10   4   7    2.65    0.13
 -10   4   7    3.03    0.12
 -10   4   7    2.84    0.12
  10   4  -7    2.84    0.09
  10   4  -7    2.76    0.10
  10   4  -7    2.97    0.10
   8  -4  -7    0.99    0.08
  -8   4   7    0.84    0.07
  -8   4   7    0.90    0.08
   8   4  -7    0.90    0.04
  -8   4   7    0.96    0.06
  -8   4   7    0.91    0.08
  -8   4   7    1.09    0.07
   8   4  -7    0.91    0.05
   6  -4  -7    9.18    0.26
  -6   4   7    9.14    0.24
  -6   4   7    9.51    0.25
   6   4  -7    9.31    0.21
   6   4  -7    9.34    0.20
  -6   4   7    9.17    0.26
   6   4  -7    9.21    0.20
  -6   4   7    9.54    0.26
  -6   4   7    9.36    0.27
   4  -4  -7    1.98    0.10
  -4   4   7    2.12    0.08
   4   4  -7    2.11    0.06
  -4   4   7    2.07    0.10
  -4   4   7    2.28    0.11
  -4   4   7    2.14    0.11
   4   4  -7    2.03    0.06
  -4   4   7    2.16    0.09
   2  -4  -7    7.98    0.22
   2   4  -7    8.33    0.18
   2   4  -7    8.33    0.19
  -2   4   7    8.30    0.25
  -2   4   7    8.00    0.24
   0  -4  -7   12.15    0.29
   0   4  -7   12.66    0.28
   0   4   7   11.97    0.32
   0   4  -7   12.04    0.26
   0   4  -7   11.66    0.38
   0   4   7   12.37    0.30
   0   4   7   11.67    0.31
   0   4  -7   12.19    0.28
  -2  -4  -7   25.14    0.55
   2   4   7   26.79    0.59
   2   4   7   25.25    0.56
   2   4   7   25.65    0.58
  -2   4  -7   26.37    0.53
  -2   4  -7   26.07    0.55
  -2   4  -7   25.46    0.70
   2   4   7   25.50    0.56
  -2   4  -7   26.80    0.56
   2   4   7   25.00    0.58
   4  -4   7    4.15    0.09
  -4  -4  -7    3.88    0.13
  -4   4  -7    3.87    0.12
  -4   4  -7    3.84    0.13
   4   4   7    3.86    0.13
   4   4   7    3.82    0.14
   4   4   7    3.87    0.15
  -4   4  -7    4.20    0.14
  -4   4  -7    4.06    0.13
  -4   4  -7    3.59    0.18
   4   4   7    3.77    0.16
   4   4   7    3.75    0.15
   6  -4   7    0.56    0.04
  -6  -4  -7    0.63    0.06
   6   4   7    0.57    0.07
  -6   4  -7    0.55    0.06
   6   4   7    0.59    0.07
  -6   4  -7    0.59    0.06
  -6   4  -7    0.75    0.10
  -6   4  -7    0.69    0.07
  -6   4  -7    0.57    0.05
   6   4   7    0.71    0.08
   6   4   7    0.55    0.06
  -6   4  -7    0.57    0.07
   8  -4   7    0.45    0.05
  -8  -4  -7    0.52    0.06
  -8   4  -7    0.49    0.05
   8   4   7    0.40    0.06
  -8   4  -7    0.43    0.05
  -8   4  -7    0.45    0.06
   8   4   7    0.45    0.06
   8   4   7    0.36    0.06
  -8   4  -7    0.34    0.08
  -8   4  -7    0.43    0.06
  -8   4  -7    0.45    0.07
   8   4   7    0.37    0.05
  10  -4   7    4.93    0.16
 -10  -4  -7    4.87    0.17
  10   4   7    5.06    0.18
 -10   4  -7    4.70    0.19
 -10   4  -7    4.74    0.16
 -10   4  -7    4.92    0.17
  10   4   7    4.77    0.20
  10   4   7    4.78    0.18
 -10   4  -7    4.58    0.17
 -10   4  -7    4.68    0.17
 -10   4  -7    4.85    0.23
  10   4   7    4.92    0.18
  12  -4   7    0.36    0.06
 -12  -4  -7    0.39    0.06
 -12   4  -7    0.54    0.07
 -12   4  -7    0.50    0.10
  12   4   7    0.29    0.06
 -12   4  -7    0.42    0.06
  12   4   7    0.42    0.07
  12   4   7    0.36    0.07
 -12   4  -7    0.29    0.07
  14  -4   7    0.36    0.07
 -14  -4  -7    0.34    0.06
 -14   4  -7    0.21    0.07
 -14   4  -7    0.36    0.08
  14   4   7    0.31    0.07
 -14   4  -7    0.37    0.06
  16  -4   7    0.40    0.07
 -16  -4  -7    0.24    0.06
 -16   4  -7    0.36    0.09
 -16   4  -7    0.30    0.08
  16   4   7    0.28    0.07
  18  -4   7    2.21    0.15
 -18  -4  -7    2.17    0.14
 -18   4  -7    1.95    0.16
 -18   4  -7    2.10    0.17
  18   4   7    2.32    0.15
 -20  -4  -7    0.32    0.08
  20  -4   7    0.24    0.08
  20   4   7    0.20    0.07
 -20   4  -7    0.18    0.08
 -20   4  -7    0.15    0.08
  23  -5  -7    0.27    0.09
 -23   5   7    0.18    0.08
  21  -5  -7    0.49    0.10
  21   5  -7    0.47    0.06
 -21   5   7    0.33    0.09
  21   5  -7    0.39    0.07
  19  -5  -7    0.05    0.06
  19   5  -7    0.19    0.05
  19   5  -7    0.19    0.04
 -19   5   7    0.06    0.06
  17  -5  -7    8.14    0.30
 -17   5   7    8.09    0.29
  17   5  -7    7.88    0.23
  17   5  -7    7.93    0.22
  17   5  -7    8.09    0.24
  15  -5  -7   -0.01    0.06
  15   5  -7    0.04    0.04
  15   5  -7    0.05    0.03
 -15   5   7   -0.06    0.05
  15   5  -7    0.03    0.03
  13  -5  -7    3.57    0.17
  13   5  -7    3.44    0.12
  13   5  -7    3.55    0.12
 -13   5   7    3.36    0.15
  13   5  -7    3.63    0.13
 -13   5   7    3.64    0.17
 -13   5   7    3.56    0.16
  11  -5  -7   19.85    0.49
  11   5  -7   19.43    0.43
 -11   5   7   19.56    0.49
 -11   5   7   19.41    0.49
 -11   5   7   18.27    0.45
  11   5  -7   19.82    0.41
 -11   5   7   18.92    0.49
 -11   5   7   19.65    0.51
  11   5  -7   19.75    0.41
 -11   5   7   20.02    0.48
   9  -5  -7    8.12    0.25
  -9   5   7    8.41    0.25
  -9   5   7    8.33    0.26
   9   5  -7    8.27    0.20
  -9   5   7    8.18    0.25
  -9   5   7    8.51    0.26
   9   5  -7    8.25    0.19
  -9   5   7    8.37    0.23
   7  -5  -7    1.79    0.10
   7   5  -7    1.86    0.07
  -7   5   7    1.76    0.09
  -7   5   7    1.71    0.10
   7   5  -7    1.86    0.05
  -7   5   7    1.98    0.09
  -7   5   7    1.81    0.11
  -7   5   7    1.79    0.11
   5  -5  -7   10.89    0.27
  -5   5   7   10.93    0.30
  -5   5   7   10.84    0.30
  -5   5   7   10.72    0.27
  -5   5   7   11.43    0.29
  -5   5   7   10.79    0.31
  -3   5   7    1.55    0.10
  -3   5   7    1.27    0.09
  -3   5   7    1.43    0.10
  -3   5   7    1.52    0.07
   1   5  -7   -0.01    0.01
  -1   5   7    0.03    0.03
   1   5  -7   -0.01    0.04
  -1   5   7    0.02    0.02
   1   5  -7    0.03    0.02
  -1   5   7    0.07    0.04
  -1   5   7    0.02    0.03
   1   5   7   20.01    0.47
  -1   5  -7   18.84    0.41
   1   5   7   18.58    0.44
   1   5   7   18.92    0.45
  -1   5  -7   18.92    0.39
   1   5   7   19.24    0.47
  -1   5  -7   17.89    0.55
  -3  -5  -7    1.75    0.07
   3   5   7    1.70    0.09
  -3   5  -7    1.87    0.15
   3   5   7    1.68    0.10
   3   5   7    1.82    0.11
  -3   5  -7    1.74    0.07
   3   5   7    1.87    0.11
   3   5   7    1.75    0.09
  -3   5  -7    1.72    0.08
  -3   5  -7    1.81    0.08
  -5   5  -7    1.32    0.07
  -5   5  -7    1.12    0.08
  -5   5  -7    1.16    0.07
   5   5   7    1.13    0.09
   5   5   7    1.11    0.08
  -5   5  -7    1.12    0.11
  -5   5  -7    1.35    0.14
   5   5   7    1.02    0.08
   5   5   7    1.22    0.08
   5   5   7    1.11    0.09
  -5   5  -7    1.04    0.07
   7   5   7    9.02    0.25
   7   5   7    9.74    0.28
   7   5   7    8.75    0.29
  -7   5  -7    9.33    0.27
  -7   5  -7    9.46    0.26
  -7   5  -7    9.89    0.30
  -7   5  -7    9.50    0.25
  -7   5  -7    9.37    0.24
  -7   5  -7    9.10    0.34
   7   5   7    9.34    0.28
   7   5   7    8.82    0.26
  -9   5  -7    1.23    0.08
   9   5   7    1.24    0.09
  -9   5  -7    1.40    0.09
   9   5   7    1.25    0.09
  -9   5  -7    1.26    0.10
  -9   5  -7    1.31    0.11
   9   5   7    1.32    0.07
  -9   5  -7    1.12    0.13
   9   5   7    1.26    0.11
  -9   5  -7    1.27    0.08
   9   5   7    1.10    0.09
  11   5   7    1.11    0.09
 -11   5  -7    0.90    0.12
 -11   5  -7    1.07    0.08
  11   5   7    0.96    0.11
 -11   5  -7    1.16    0.10
 -11   5  -7    1.33    0.11
  11   5   7    1.05    0.09
  13  -5   7    0.15    0.06
  13   5   7    0.08    0.05
 -13   5  -7    0.15    0.06
 -13   5  -7    0.11    0.05
 -13   5  -7    0.10    0.06
  13   5   7    0.18    0.06
 -13   5  -7    0.13    0.04
 -15  -5  -7    0.08    0.05
  15  -5   7    0.10    0.05
 -15   5  -7    0.12    0.08
 -15   5  -7    0.07    0.05
 -15   5  -7    0.02    0.06
  15   5   7    0.09    0.06
  17  -5   7    0.09    0.06
 -17  -5  -7    0.13    0.05
  17   5   7    0.17    0.06
 -17   5  -7    0.12    0.07
 -17   5  -7    0.09    0.08
 -19  -5  -7    1.32    0.11
  19  -5   7    1.46    0.14
  19   5   7    1.34    0.13
 -19   5  -7    1.37    0.16
 -19   5  -7    1.13    0.14
  22  -6  -7    1.89    0.18
  22   6  -7    1.95    0.13
  22   6  -7    1.87    0.12
 -22   6   7    1.93    0.18
  20  -6  -7   -0.01    0.06
  20   6  -7    0.00    0.03
  20   6  -7    0.02    0.04
 -20   6   7   -0.05    0.06
  18  -6  -7    0.29    0.08
 -18   6   7    0.30    0.08
  18   6  -7    0.35    0.05
  18   6  -7    0.26    0.05
  16  -6  -7    0.97    0.12
 -16   6   7    1.07    0.13
 -16   6   7    1.17    0.12
  16   6  -7    1.12    0.08
  16   6  -7    1.09    0.07
  16   6  -7    1.06    0.08
  14  -6  -7    3.72    0.18
 -14   6   7    3.91    0.17
 -14   6   7    3.79    0.19
  14   6  -7    3.97    0.13
  14   6  -7    3.91    0.14
  14   6  -7    3.96    0.13
 -14   6   7    4.13    0.19
  12   6  -7    1.11    0.07
 -12   6   7    1.26    0.12
 -12   6   7    1.05    0.10
  12   6  -7    1.25    0.06
 -12   6   7    1.29    0.11
  12   6  -7    1.03    0.06
 -10   6   7    1.04    0.10
  10   6  -7    1.05    0.05
 -10   6   7    1.20    0.10
 -10   6   7    0.97    0.08
 -10   6   7    1.12    0.10
  10   6  -7    1.00    0.06
 -10   6   7    0.96    0.09
  -8   6   7    5.68    0.22
  -8   6   7    6.20    0.19
   8   6  -7    6.12    0.14
  -8   6   7    6.14    0.22
  -8   6   7    5.96    0.22
  -8   6   7    6.08    0.20
   8   6  -7    5.77    0.15
  -6   6   7   15.44    0.40
  -6   6   7   16.39    0.41
  -6   6   7   15.55    0.37
  -6   6   7   14.78    0.40
  -6   6   7   15.49    0.42
  -4   6   7    4.41    0.18
  -4   6   7    4.37    0.18
  -4   6   7    4.56    0.15
   4   6  -7    4.23    0.22
  -4   6   7    4.59    0.18
  -4   6   7    4.62    0.15
  -4   6   7    4.68    0.18
  -2   6   7   21.59    0.51
  -2   6   7   20.56    0.52
  -2   6   7   20.61    0.51
  -2   6   7   21.80    0.51
   2   6  -7   20.72    0.63
   0   6  -7    0.42    0.04
   0   6  -7    0.37    0.09
   0   6   7    0.53    0.07
   0   6  -7    0.43    0.03
   0   6   7    0.36    0.06
   0   6   7    0.47    0.07
  -2   6  -7    2.98    0.11
   2   6   7    2.99    0.14
   2   6   7    2.99    0.13
  -2   6  -7    3.35    0.20
   2   6   7    3.52    0.16
  -2   6  -7    3.16    0.10
   2   6   7    3.23    0.14
  -2   6  -7    3.14    0.09
  -4   6  -7   13.29    0.45
   4   6   7   13.02    0.37
  -4   6  -7   12.90    0.30
  -4   6  -7   13.51    0.39
   4   6   7   12.53    0.34
   4   6   7   12.90    0.35
   4   6   7   12.73    0.34
  -4   6  -7   12.62    0.31
  -4   6  -7   13.02    0.31
  -6   6  -7    0.56    0.06
   6   6   7    0.49    0.07
   6   6   7    0.57    0.08
  -6   6  -7    0.48    0.09
  -6   6  -7    0.44    0.06
   6   6   7    0.57    0.07
  -6   6  -7    0.84    0.13
  -6   6  -7    0.47    0.05
   6   6   7    0.50    0.07
  -8   6  -7    0.21    0.05
   8   6   7    0.25    0.05
   8   6   7    0.36    0.06
  -8   6  -7    0.31    0.09
  -8   6  -7    0.24    0.05
  -8   6  -7    0.25    0.05
  -8   6  -7    0.55    0.09
   8   6   7    0.35    0.06
   8   6   7    0.31    0.07
  10   6   7    3.44    0.18
 -10   6  -7    3.69    0.18
  10   6   7    3.57    0.16
 -10   6  -7    3.64    0.15
 -10   6  -7    3.29    0.22
 -12   6  -7    0.02    0.04
 -12   6  -7    0.01    0.05
 -12   6  -7    0.05    0.06
  12   6   7    0.00    0.04
  12   6   7   -0.04    0.04
  14   6   7    0.40    0.09
  14   6   7    0.46    0.08
 -14   6  -7    0.50    0.07
 -14   6  -7    0.41    0.10
 -14   6  -7    0.63    0.09
 -16   6  -7    1.94    0.17
 -18   6  -7    0.09    0.09
  19   7  -7    0.03    0.03
  19   7  -7    0.01    0.04
  17   7  -7    0.85    0.08
  17   7  -7    0.89    0.07
 -17   7   7    0.83    0.11
  17   7  -7    0.93    0.09
  15   7  -7    2.32    0.10
 -15   7   7    2.19    0.14
  15   7  -7    2.22    0.10
 -15   7   7    2.41    0.15
  15   7  -7    2.34    0.11
  13   7  -7    0.17    0.04
  13   7  -7    0.17    0.03
  13   7  -7    0.11    0.03
 -13   7   7    0.23    0.07
 -13   7   7    0.18    0.05
  11   7  -7    0.39    0.04
 -11   7   7    0.40    0.07
  11   7  -7    0.37    0.04
 -11   7   7    0.45    0.07
  11   7  -7    0.41    0.04
   9   7  -7    0.27    0.03
   9   7  -7    0.24    0.03
  -9   7   7    0.21    0.06
  -9   7   7    0.28    0.07
  -7   7   7    1.81    0.12
  -7   7   7    1.09    0.09
  -7   7   7    1.25    0.09
  -7   7   7    1.57    0.11
  -5   7   7    5.92    0.21
   5   7  -7    5.73    0.28
  -5   7   7    5.42    0.21
  -5   7   7    5.82    0.19
  -5   7   7    5.95    0.23
  -3   7   7    0.59    0.08
  -3   7   7    0.66    0.09
  -3   7   7    0.71    0.09
   3   7  -7    0.59    0.11
  -1   7   7    0.22    0.06
   1   7  -7    0.21    0.03
  -1   7   7    0.15    0.05
  -1   7   7    0.20    0.05
   1   7  -7    0.25    0.08
   1   7   7    2.95    0.15
  -1   7  -7    3.40    0.21
  -1   7  -7    3.48    0.11
  -1   7  -7    3.46    0.10
   1   7   7    3.40    0.16
  -1   7  -7    3.24    0.19
   1   7   7    3.59    0.17
  -3   7  -7    0.05    0.02
  -3   7  -7    0.02    0.07
  -3   7  -7   -0.07    0.05
  -3   7  -7    0.02    0.03
  -3   7  -7   -0.02    0.02
   3   7   7   -0.07    0.04
   3   7   7    0.00    0.04
   3   7   7    0.00    0.03
   3   7   7   -0.02    0.04
  -5   7  -7    1.08    0.08
   5   7   7    1.12    0.10
  -5   7  -7    1.02    0.14
   5   7   7    0.99    0.10
  -5   7  -7    0.99    0.07
  -5   7  -7    0.96    0.13
  -5   7  -7    1.07    0.07
   5   7   7    0.97    0.10
   5   7   7    0.98    0.11
  -7   7  -7    2.66    0.20
  -7   7  -7    2.43    0.11
   7   7   7    2.81    0.15
   7   7   7    2.85    0.14
   7   7   7    2.66    0.14
  -7   7  -7    2.64    0.12
  -7   7  -7    3.04    0.18
  -7   7  -7    2.61    0.12
   7   7   7    2.77    0.16
  -9   7  -7    2.25    0.11
   9   7   7    2.50    0.14
  -9   7  -7    1.84    0.18
   9   7   7    2.24    0.15
  -9   7  -7    2.28    0.16
 -11   7  -7    0.87    0.11
  11   7   7    0.75    0.10
 -11   7  -7    0.67    0.08
  11   7   7    0.72    0.09
 -11   7  -7    0.72    0.13
  13   7   7    0.42    0.09
  13   7   7    0.59    0.09
 -13   7  -7    0.56    0.10
 -13   7  -7    0.54    0.08
 -13   7  -7    0.51    0.12
 -15   7  -7    0.56    0.12
  15   7   7    0.60    0.11
 -15   7  -7    0.55    0.09
  16   8  -7    1.26    0.08
 -16   8   7    1.25    0.13
  16   8  -7    1.41    0.08
  16   8  -7    1.38    0.10
  14   8  -7   -0.03    0.02
  14   8  -7   -0.01    0.03
  14   8  -7   -0.03    0.03
 -14   8   7   -0.08    0.03
 -14   8   7    0.01    0.06
  12   8  -7    0.83    0.05
 -12   8   7    0.68    0.09
  12   8  -7    0.79    0.05
 -12   8   7    0.85    0.10
  12   8  -7    0.78    0.06
  10   8  -7    0.11    0.02
 -10   8   7    0.12    0.05
  10   8  -7    0.16    0.03
 -10   8   7    0.09    0.05
   8   8  -7    1.77    0.17
  -8   8   7    1.78    0.13
  -6   8   7    0.92    0.11
  -6   8   7    0.90    0.11
   6   8  -7    0.93    0.14
  -4   8   7    0.71    0.09
  -4   8   7    0.79    0.10
   4   8  -7    0.85    0.13
  -4   8   7    0.87    0.10
  -4   8   7    0.82    0.08
   2   8  -7    1.02    0.15
  -2   8   7    1.13    0.11
   2   8  -7    1.03    0.13
  -2   8   7    1.12    0.12
  -2   8   7    1.03    0.11
   0   8  -7    0.14    0.03
   0   8  -7    0.10    0.08
   0   8   7    0.15    0.06
   0   8  -7    0.13    0.02
   0   8  -7    0.16    0.08
   0   8   7    0.20    0.06
   0   8   7    0.15    0.05
  -2   8  -7    1.08    0.06
  -2   8  -7    1.02    0.06
   2   8   7    0.95    0.10
  -2   8  -7    1.17    0.15
  -2   8  -7    0.96    0.06
  -2   8  -7    0.92    0.14
   2   8   7    0.88    0.11
   2   8   7    1.17    0.11
   4   8   7    7.48    0.26
  -4   8  -7    7.57    0.21
   4   8   7    7.03    0.28
  -4   8  -7    8.30    0.32
   4   8   7    7.09    0.26
  -4   8  -7    7.55    0.34
  -4   8  -7    7.16    0.20
  -4   8  -7    7.36    0.20
   4   8   7    7.35    0.25
  -6   8  -7    0.03    0.08
   6   8   7   -0.02    0.04
   6   8   7    0.10    0.06
  -6   8  -7   -0.01    0.03
   6   8   7   -0.01    0.04
  -6   8  -7    0.08    0.03
  -6   8  -7    0.03    0.03
  -6   8  -7    0.05    0.07
  -8   8  -7    0.41    0.11
   8   8   7    0.60    0.09
  -8   8  -7    0.57    0.11
   8   8   7    0.56    0.10
  -8   8  -7    0.69    0.07
  -8   8  -7    0.54    0.06
  10   8   7    1.12    0.12
  10   8   7    1.09    0.13
 -10   8  -7    1.14    0.09
 -10   8  -7    1.13    0.14
 -10   8  -7    1.31    0.18
 -12   8  -7    2.41    0.14
  12   8   7    2.24    0.17
 -12   8  -7    2.42    0.21
  12   8   7    2.13    0.15
 -12   8  -7    2.37    0.17
  11   9  -7    0.03    0.02
  11   9  -7    0.05    0.03
  11   9  -7    0.05    0.02
 -11   9   7   -0.03    0.04
  -9   9   7    0.12    0.05
  -7   9   7    0.06    0.05
  -5   9   7    0.17    0.06
   5   9  -7    0.06    0.08
   5   9  -7    0.04    0.07
  -3   9   7    0.45    0.08
  -3   9   7    0.26    0.07
   3   9  -7    0.35    0.11
  -3   9   7    0.44    0.08
   3   9  -7    0.43    0.10
   1   9  -7   -0.03    0.06
  -1   9   7    0.07    0.06
  -1   9   7    0.04    0.05
   1   9  -7    0.06    0.08
  -1   9   7    0.01    0.05
   1   9   7    0.00    0.05
  -1   9  -7    0.03    0.02
   1   9   7    0.05    0.05
  -1   9  -7    0.04    0.02
  -1   9  -7   -0.01    0.02
  -1   9  -7    0.14    0.08
  -1   9  -7   -0.01    0.06
   1   9   7    0.07    0.05
   3   9   7    0.55    0.10
   3   9   7    0.67    0.10
  -3   9  -7    0.54    0.06
  -3   9  -7    0.69    0.06
  -3   9  -7    0.56    0.11
  -3   9  -7    0.66    0.06
  -3   9  -7    0.68    0.14
   3   9   7    0.70    0.09
  -5   9  -7    0.06    0.07
  -5   9  -7    0.09    0.03
  -5   9  -7    0.07    0.09
   5   9   7    0.07    0.06
  -5   9  -7    0.08    0.04
  -5   9  -7    0.09    0.03
   5   9   7    0.05    0.05
  -7   9  -7    1.17    0.15
  -7   9  -7    1.45    0.18
   7   9   7    1.27    0.12
   7   9   7    1.43    0.15
  -7   9  -7    1.40    0.09
  -7   9  -7    1.36    0.10
  28   0  -8    0.65    0.13
 -28   0   8    0.90    0.13
 -26   0   8    0.96    0.14
  26   0  -8    0.92    0.13
  24   0  -8    0.26    0.08
 -24   0   8    0.27    0.09
  22   0  -8    3.30    0.19
 -22   0   8    3.16    0.19
  20   0  -8    0.05    0.05
 -20   0   8    0.06    0.05
 -18   0   8    3.90    0.18
  18   0  -8    4.04    0.18
  16   0  -8    0.66    0.08
  16   0  -8    1.02    0.07
 -16   0   8    1.15    0.09
  16   0  -8    0.98    0.08
  14   0  -8    0.23    0.05
  14   0  -8    0.27    0.04
 -14   0   8    0.29    0.05
  12   0  -8    0.19    0.04
 -12   0   8    0.10    0.04
  12   0  -8    0.15    0.04
  12   0  -8    0.17    0.03
  10   0  -8    8.52    0.24
 -10   0   8    8.58    0.24
  10   0  -8    9.04    0.22
  10   0  -8    9.10    0.25
  -8   0   8   21.28    0.48
   8   0  -8   20.34    0.48
   8   0  -8   21.00    0.46
   8   0  -8   21.23    0.48
   8   0  -8   21.89    0.47
   8   0  -8   21.15    0.47
  -6   0   8   23.79    0.50
   6   0  -8   22.16    0.51
   6   0  -8   22.27    0.50
   4   0  -8  883.36   18.47
  -4   0   8 1000.00   18.56
   4   0  -8  945.77   18.65
   4   0  -8  999.52   18.63
  -2   0   8  544.62   10.77
  -2   0   8  546.52   10.79
   2   0  -8  566.35   10.87
   2   0  -8  564.54   10.88
   0   0  -8   24.98    0.54
   0   0   8   25.11    0.53
   0   0  -8   24.69    0.55
   0   0   8   24.56    0.55
   2   0   8    1.05    0.06
  -2   0  -8    1.16    0.07
  -2   0  -8    1.13    0.07
  -2   0  -8    1.13    0.07
   2   0   8    1.17    0.08
   4   0   8  302.07    5.89
  -4   0  -8  302.24    5.93
   4   0   8  308.72    5.89
  -4   0  -8  302.20    5.94
  -4   0  -8  302.45    6.76
  -4   0  -8  308.78    6.07
   4   0   8  315.39    6.03
  -6   0  -8   85.84    1.98
   6   0   8   88.78    1.75
  -6   0  -8   87.30    1.77
   6   0   8   89.28    1.74
  -6   0  -8   86.99    1.76
  -6   0  -8   89.97    1.74
  -8   0  -8    0.35    0.06
   8   0   8    0.33    0.05
  -8   0  -8    0.49    0.06
  -8   0  -8    0.39    0.05
  10   0   8    0.14    0.04
 -10   0  -8    0.11    0.04
  10   0   8    0.15    0.04
  10   0   8    0.10    0.03
 -10   0  -8    0.15    0.05
 -10   0  -8    0.17    0.04
 -12   0  -8    5.15    0.20
  12   0   8    5.35    0.19
 -12   0  -8    5.22    0.19
 -14   0  -8    4.94    0.21
  14   0   8    4.70    0.19
 -14   0  -8    5.07    0.19
 -16   0  -8   53.45    1.25
 -16   0  -8   52.92    1.16
  16   0   8   52.14    1.14
 -18   0  -8    0.06    0.05
  18   0   8    0.13    0.06
 -18   0  -8    0.23    0.07
  20   0   8    1.46    0.15
 -20   0  -8    1.31    0.15
  22   0   8    0.36    0.09
 -22   0  -8    0.40    0.09
  27  -1  -8    1.52    0.18
 -27  -1   8    1.56    0.17
  27   1  -8    1.61    0.17
 -27   1   8    1.55    0.17
 -25  -1   8    0.99    0.13
  25  -1  -8    1.10    0.15
  25   1  -8    0.72    0.11
 -25   1   8    0.99    0.14
  23  -1  -8    0.50    0.10
 -23  -1   8    0.71    0.11
  23   1  -8    0.87    0.12
 -23   1   8    0.75    0.11
  21  -1  -8    1.59    0.15
 -21  -1   8    1.64    0.13
  21   1  -8    1.68    0.13
 -21   1   8    1.58    0.14
  19  -1  -8    8.20    0.29
 -19  -1   8    8.23    0.27
  19   1  -8    8.01    0.27
 -19   1   8    8.08    0.28
 -17  -1   8   11.30    0.32
  17  -1  -8   10.62    0.33
  17   1  -8   11.35    0.33
 -17   1   8   11.18    0.33
  17   1  -8   11.26    0.31
 -15  -1   8    5.94    0.20
  15  -1  -8    6.11    0.22
  15  -1  -8    5.99    0.18
  15  -1  -8    6.02    0.19
  15   1  -8    5.76    0.20
  15   1  -8    5.62    0.19
 -15   1   8    5.83    0.18
 -15   1   8    5.96    0.21
  13  -1  -8   17.43    0.41
  13  -1  -8   17.03    0.39
  13  -1  -8   16.71    0.43
 -13  -1   8   16.83    0.41
  13   1  -8   17.25    0.41
  13   1  -8   16.80    0.41
  13   1  -8   17.37    0.40
 -13   1   8   17.02    0.42
  11  -1  -8    9.74    0.24
  11  -1  -8   10.09    0.26
 -11  -1   8    9.38    0.26
  11  -1  -8    9.83    0.28
  11   1  -8    9.77    0.26
  11   1  -8    9.89    0.25
 -11   1   8    9.47    0.27
  11   1  -8    9.58    0.26
 -11   1   8    9.36    0.25
   9  -1  -8    0.89    0.07
   9  -1  -8    0.83    0.06
  -9  -1   8    0.81    0.06
  -9   1   8    0.85    0.07
   9   1  -8    0.84    0.06
   9   1  -8    0.84    0.06
   9   1  -8    0.77    0.06
   9   1  -8    0.86    0.06
   9   1  -8    0.87    0.06
  -9   1   8    0.81    0.06
   7  -1  -8   18.83    0.42
   7  -1  -8   18.17    0.43
   7  -1  -8   18.50    0.40
   7  -1  -8   18.40    0.42
  -7   1   8   18.24    0.42
  -7   1   8   18.26    0.43
   7   1  -8   17.59    0.41
   7   1  -8   18.66    0.41
   7   1  -8   18.05    0.41
   5  -1  -8   65.25    1.34
   5  -1  -8   65.96    1.32
  -5   1   8   67.59    1.34
   5   1  -8   64.85    1.31
   5   1  -8   64.81    1.32
   5   1  -8   67.59    1.32
   3  -1  -8   39.62    0.86
   3  -1  -8   42.23    0.85
  -3  -1   8   40.15    0.82
   3   1  -8   41.90    0.85
   3   1  -8   41.28    0.84
   3   1  -8   39.88    0.84
  -3   1   8   41.77    0.86
  -1  -1   8    0.14    0.03
   1  -1  -8    0.09    0.03
   1  -1  -8    0.08    0.03
  -1   1   8    0.18    0.04
   1   1  -8    0.14    0.04
   1   1  -8    0.16    0.03
  -1   1   8    0.18    0.04
   1   1  -8    0.10    0.03
   1  -1   8   12.49    0.28
  -1  -1  -8   11.62    0.31
  -1   1  -8   12.06    0.30
   1   1   8   12.66    0.32
  -1   1  -8   12.63    0.30
   1   1   8   12.90    0.31
  -1   1  -8   13.12    0.32
  -3  -1  -8  108.83    2.40
   3  -1   8  110.00    2.11
  -3  -1  -8  114.50    2.16
  -3   1  -8  105.52    2.15
   3   1   8  110.47    2.19
   3   1   8  109.21    2.13
  -3   1  -8  107.78    2.14
   3   1   8  109.30    2.14
  -3   1  -8  108.97    2.13
  -3   1  -8  105.17    2.45
  -3   1  -8  108.84    2.12
   5  -1   8   40.20    0.84
  -5  -1  -8   41.37    0.82
  -5  -1  -8   42.39    0.88
  -5  -1  -8   41.15    0.88
  -5  -1  -8   40.91    0.94
  -5   1  -8   41.45    0.88
   5   1   8   41.78    0.87
  -5   1  -8   41.65    0.86
  -5   1  -8   41.45    0.87
  -5   1  -8   40.58    0.99
  -5   1  -8   42.14    0.87
   5   1   8   41.54    0.86
   7  -1   8   29.53    0.63
  -7  -1  -8   29.30    0.66
  -7  -1  -8   28.98    0.69
   7   1   8   30.05    0.66
  -7   1  -8   30.71    0.64
  -7   1  -8   29.17    0.67
  -7   1  -8   29.04    0.73
   7   1   8   29.50    0.64
  -9  -1  -8    1.60    0.10
   9  -1   8    1.55    0.09
  -9  -1  -8    1.50    0.08
  -9   1  -8    1.67    0.09
  -9   1  -8    1.53    0.09
  -9   1  -8    1.64    0.10
   9   1   8    1.65    0.09
   9   1   8    1.73    0.10
  -9   1  -8    1.55    0.10
  -9   1  -8    1.58    0.06
   9   1   8    1.49    0.10
 -11  -1  -8    0.17    0.05
 -11  -1  -8    0.23    0.04
  11  -1   8    0.15    0.04
  11   1   8    0.16    0.05
 -11   1  -8    0.12    0.04
 -11   1  -8    0.14    0.05
  11   1   8    0.11    0.04
 -11   1  -8    0.21    0.05
  11   1   8    0.15    0.05
 -13  -1  -8    3.94    0.18
 -13  -1  -8    4.45    0.16
  13  -1   8    4.39    0.17
 -13   1  -8    4.35    0.19
 -13   1  -8    4.39    0.18
  13   1   8    4.38    0.17
 -15  -1  -8    0.43    0.07
  15  -1   8    0.41    0.07
 -15  -1  -8    0.47    0.09
 -15   1  -8    0.45    0.08
  15   1   8    0.31    0.07
 -15   1  -8    0.51    0.09
  17  -1   8    6.81    0.25
 -17  -1  -8    6.31    0.25
 -17   1  -8    6.61    0.25
  17   1   8    6.14    0.24
 -17   1  -8    6.40    0.26
  19  -1   8    0.09    0.06
 -19  -1  -8   -0.04    0.05
 -19   1  -8   -0.09    0.05
 -19   1  -8    0.04    0.06
  19   1   8   -0.06    0.05
  21  -1   8    0.61    0.11
 -21  -1  -8    0.59    0.10
  21   1   8    0.66    0.11
 -21   1  -8    0.71    0.12
 -21   1  -8    0.60    0.10
 -23  -1  -8    0.11    0.08
  23  -1   8    0.16    0.08
 -23   1  -8    0.24    0.10
  23   1   8    0.31    0.10
  26  -2  -8    0.23    0.09
 -26  -2   8    0.25    0.09
  26   2  -8    0.10    0.07
 -26   2   8    0.31    0.09
 -24  -2   8    3.09    0.19
  24  -2  -8    3.46    0.21
  24   2  -8    3.31    0.19
 -24   2   8    3.09    0.20
 -22  -2   8    7.53    0.27
  22  -2  -8    7.22    0.30
  22   2  -8    7.43    0.28
 -22   2   8    7.11    0.29
 -20  -2   8    2.34    0.14
  20  -2  -8    2.14    0.16
  20   2  -8    2.42    0.12
  20   2  -8    2.24    0.14
  20   2  -8    2.01    0.13
 -20   2   8    2.13    0.15
  18  -2  -8   18.09    0.49
 -18  -2   8   17.29    0.45
  18   2  -8   17.77    0.41
  18   2  -8   17.12    0.45
  18   2  -8   17.12    0.43
 -18   2   8   16.87    0.46
 -16  -2   8    9.80    0.29
  16   2  -8   10.55    0.27
  16   2  -8   10.23    0.28
  16   2  -8   10.08    0.29
 -16   2   8   10.20    0.31
  14  -2  -8    1.23    0.10
 -14  -2   8    1.34    0.09
 -14   2   8    1.30    0.10
  14   2  -8    1.37    0.07
  14   2  -8    1.38    0.08
  14   2  -8    1.24    0.08
  12  -2  -8   98.31    1.99
 -12  -2   8   97.03    1.94
  12  -2  -8   99.42    1.92
 -12   2   8   99.84    1.98
  12   2  -8   96.35    1.94
 -12   2   8   95.89    1.97
  12   2  -8   99.95    1.92
 -12   2   8   98.68    1.94
  12   2  -8   99.09    1.95
  12   2  -8  100.41    1.94
  10  -2  -8    6.29    0.17
  10  -2  -8    6.17    0.21
  10  -2  -8    6.35    0.19
  10   2  -8    6.39    0.18
 -10   2   8    6.30    0.20
  10   2  -8    5.86    0.17
  10   2  -8    6.31    0.18
 -10   2   8    6.16    0.20
 -10   2   8    6.26    0.19
  10   2  -8    6.01    0.18
   8  -2  -8    2.07    0.11
   8  -2  -8    2.13    0.08
   8   2  -8    2.12    0.09
  -8   2   8    1.99    0.10
   8   2  -8    2.20    0.09
   8   2  -8    2.16    0.09
  -8   2   8    2.22    0.09
   6  -2  -8  220.58    4.28
  -6  -2   8  219.89    4.27
   6  -2  -8  222.60    4.21
  -6   2   8  226.54    4.27
   6   2  -8  223.80    4.36
  -6   2   8  217.31    4.27
   6   2  -8  221.83    4.28
   6   2  -8  216.75    4.27
  -6   2   8  219.72    4.28
  -4  -2   8    2.51    0.07
   4  -2  -8    2.42    0.11
   4  -2  -8    2.57    0.09
  -4   2   8    2.74    0.11
   4   2  -8    2.56    0.09
   4   2  -8    2.59    0.09
   4   2  -8    2.27    0.09
  -4   2   8    2.50    0.11
  -2  -2   8    2.93    0.08
   2  -2  -8    3.19    0.13
  -2   2   8    2.97    0.12
   2   2  -8    2.80    0.10
   2   2  -8    3.07    0.11
  -2   2   8    3.12    0.13
   2   2  -8    2.99    0.10
   0  -2   8    4.90    0.12
   0  -2  -8    4.69    0.16
   0   2  -8    4.78    0.14
   0   2   8    4.71    0.17
   0   2  -8    4.85    0.15
   0   2   8    4.85    0.16
   0   2  -8    4.75    0.15
   0   2   8    4.86    0.16
   2  -2   8   66.18    1.31
  -2  -2  -8   66.88    1.36
  -2  -2  -8   67.41    1.34
   2   2   8   67.35    1.35
  -2   2  -8   67.83    1.35
  -2   2  -8   64.25    1.56
  -2   2  -8   68.37    1.33
  -2   2  -8   68.57    1.34
   2   2   8   66.79    1.36
   2   2   8   66.44    1.37
   2   2   8   66.29    1.34
  -2   2  -8   67.24    1.33
  -4  -2  -8    5.40    0.18
   4  -2   8    5.33    0.15
  -4   2  -8    4.99    0.20
   4   2   8    5.36    0.17
  -4   2  -8    5.02    0.16
  -4   2  -8    5.17    0.16
  -4   2  -8    5.42    0.18
   4   2   8    5.44    0.17
   4   2   8    5.38    0.17
   4   2   8    5.42    0.19
  -4   2  -8    5.15    0.16
   6  -2   8    0.07    0.03
  -6  -2  -8    0.03    0.03
  -6  -2  -8    0.07    0.02
   6   2   8    0.06    0.03
   6   2   8    0.06    0.03
   6   2   8    0.05    0.03
  -6   2  -8    0.09    0.04
  -6   2  -8    0.04    0.02
  -6   2  -8    0.05    0.03
  -6   2  -8    0.05    0.03
  -6   2  -8    0.05    0.04
  -8  -2  -8    3.87    0.11
  -8  -2  -8    3.74    0.15
   8  -2   8    3.70    0.13
  -8   2  -8    3.66    0.12
  -8   2  -8    3.71    0.14
   8   2   8    3.94    0.16
  -8   2  -8    4.06    0.16
   8   2   8    3.88    0.15
   8   2   8    3.98    0.15
  -8   2  -8    3.51    0.17
  -8   2  -8    3.90    0.14
  10  -2   8    1.05    0.08
 -10  -2  -8    1.17    0.09
 -10   2  -8    1.14    0.10
 -10   2  -8    1.12    0.08
  10   2   8    1.12    0.08
  10   2   8    1.13    0.09
 -10   2  -8    1.17    0.08
  10   2   8    1.09    0.09
 -10   2  -8    0.95    0.06
 -10   2  -8    1.14    0.10
  12  -2   8    0.13    0.04
 -12  -2  -8   -0.02    0.04
 -12   2  -8    0.05    0.04
 -12   2  -8    0.05    0.04
  12   2   8   -0.01    0.03
  12   2   8   -0.01    0.03
 -12   2  -8    0.00    0.04
 -12   2  -8    0.01    0.02
 -14  -2  -8   17.30    0.46
  14  -2   8   17.87    0.45
 -14   2  -8   17.58    0.51
  14   2   8   18.11    0.45
 -14   2  -8   17.72    0.48
  16  -2   8    0.28    0.07
 -16  -2  -8    0.26    0.07
 -16   2  -8    0.21    0.07
  16   2   8    0.26    0.07
 -16   2  -8    0.25    0.08
 -18  -2  -8    4.13    0.20
  18  -2   8    4.04    0.20
 -18   2  -8    4.10    0.21
  18   2   8    4.04    0.19
 -18   2  -8    4.34    0.22
  20  -2   8    0.33    0.08
 -20  -2  -8    0.10    0.07
 -20   2  -8    0.05    0.07
 -20   2  -8    0.13    0.07
  20   2   8    0.19    0.07
  22  -2   8   -0.03    0.07
 -22  -2  -8    0.13    0.08
 -22   2  -8    0.10    0.07
  22   2   8   -0.08    0.06
 -22   2  -8    0.03    0.08
  27  -3  -8   -0.11    0.07
 -27  -3   8    0.03    0.07
 -27   3   8    0.09    0.08
  27   3  -8    0.05    0.07
 -25  -3   8   -0.01    0.06
  25  -3  -8   -0.02    0.07
  25   3  -8    0.04    0.06
 -25   3   8    0.06    0.08
 -23  -3   8    1.35    0.13
  23  -3  -8    0.85    0.13
  23   3  -8    0.90    0.11
 -23   3   8    1.08    0.14
 -21  -3   8   12.77    0.37
  21  -3  -8   13.40    0.43
  21   3  -8   12.98    0.39
 -21   3   8   13.84    0.42
  21   3  -8   13.48    0.37
  19  -3  -8    0.27    0.08
 -19  -3   8    0.15    0.05
  19   3  -8    0.16    0.06
  19   3  -8    0.17    0.04
 -19   3   8    0.15    0.06
  19   3  -8    0.15    0.05
  17  -3  -8    4.36    0.20
 -17  -3   8    4.64    0.17
 -17   3   8    4.34    0.20
  17   3  -8    4.33    0.17
  17   3  -8    4.62    0.15
  17   3  -8    4.41    0.16
  17   3  -8    4.67    0.17
  15  -3  -8    3.24    0.17
 -15  -3   8    3.42    0.13
 -15   3   8    3.24    0.14
  15   3  -8    3.45    0.13
  15   3  -8    3.10    0.13
 -15   3   8    3.36    0.16
  15   3  -8    3.39    0.14
  15   3  -8    3.32    0.12
  13  -3  -8    3.19    0.16
  13   3  -8    3.41    0.13
 -13   3   8    3.23    0.14
 -13   3   8    3.14    0.15
  13   3  -8    3.18    0.12
  13   3  -8    2.99    0.11
  13   3  -8    3.02    0.11
 -13   3   8    3.14    0.13
  11  -3  -8   17.90    0.46
  11   3  -8   18.26    0.40
 -11   3   8   18.06    0.44
  11   3  -8   18.56    0.41
  11   3  -8   17.98    0.41
 -11   3   8   18.61    0.43
  11   3  -8   17.62    0.40
 -11   3   8   18.13    0.45
   9  -3  -8   41.34    0.89
  -9   3   8   41.85    0.88
  -9   3   8   40.44    0.85
   9   3  -8   40.46    0.82
   9   3  -8   40.49    0.83
   9   3  -8   40.37    0.84
  -9   3   8   40.19    0.87
  -9   3   8   41.32    0.88
   7  -3  -8    1.00    0.08
   7   3  -8    1.09    0.05
  -7   3   8    1.07    0.08
   7   3  -8    1.07    0.06
  -7   3   8    0.96    0.07
   7   3  -8    1.00    0.05
  -7   3   8    0.98    0.08
   5  -3  -8    7.90    0.24
  -5   3   8    8.12    0.23
  -5   3   8    8.21    0.24
   5   3  -8    8.05    0.20
   5   3  -8    7.77    0.20
   5   3  -8    8.12    0.19
   3  -3  -8    3.15    0.13
   3   3  -8    3.25    0.10
  -3   3   8    3.19    0.14
   3   3  -8    3.42    0.10
   3   3  -8    3.30    0.10
   1  -3  -8    1.45    0.08
   1   3  -8    1.20    0.06
   1   3  -8    1.38    0.07
  -1   3   8    1.33    0.08
  -1   3   8    1.46    0.09
   1   3  -8    1.39    0.06
   1  -3   8    3.81    0.09
  -1  -3  -8    3.64    0.14
  -1   3  -8    3.46    0.17
  -1   3  -8    3.87    0.13
   1   3   8    3.84    0.15
   1   3   8    3.83    0.14
  -1   3  -8    3.97    0.13
  -1   3  -8    3.93    0.11
   1   3   8    3.52    0.14
  -3  -3  -8    2.41    0.11
   3  -3   8    2.45    0.08
   3   3   8    2.45    0.11
   3   3   8    2.37    0.11
  -3   3  -8    2.33    0.10
  -3   3  -8    2.26    0.14
  -3   3  -8    2.56    0.09
  -3   3  -8    2.45    0.10
   3   3   8    2.27    0.12
  -3   3  -8    2.60    0.11
  -5  -3  -8   12.92    0.33
   5  -3   8   13.13    0.30
  -5   3  -8   13.20    0.32
  -5   3  -8   13.10    0.34
  -5   3  -8   13.15    0.33
   5   3   8   12.95    0.35
  -5   3  -8   12.98    0.41
  -5   3  -8   13.60    0.31
   5   3   8   13.04    0.34
   5   3   8   12.90    0.34
  -7  -3  -8   26.59    0.60
   7  -3   8   27.08    0.58
   7   3   8   26.68    0.60
  -7   3  -8   27.32    0.72
   7   3   8   26.30    0.61
  -7   3  -8   27.44    0.61
  -7   3  -8   27.48    0.59
   7   3   8   26.10    0.63
  -7   3  -8   26.76    0.62
  -7   3  -8   26.97    0.59
   9  -3   8    0.02    0.03
  -9  -3  -8    0.03    0.04
  -9   3  -8    0.09    0.04
   9   3   8    0.08    0.04
  -9   3  -8    0.10    0.04
  -9   3  -8    0.04    0.04
   9   3   8    0.05    0.04
  -9   3  -8    0.02    0.05
   9   3   8    0.10    0.04
  -9   3  -8    0.03    0.03
  11  -3   8    5.50    0.19
 -11  -3  -8    5.42    0.19
  11   3   8    5.63    0.22
 -11   3  -8    5.31    0.23
 -11   3  -8    5.82    0.21
 -11   3  -8    5.38    0.19
  11   3   8    5.41    0.20
  11   3   8    5.56    0.19
 -11   3  -8    5.53    0.18
 -13  -3  -8    6.05    0.22
  13  -3   8    6.19    0.21
  13   3   8    5.78    0.21
 -13   3  -8    6.18    0.26
 -13   3  -8    6.30    0.24
 -13   3  -8    6.00    0.18
  15  -3   8    5.80    0.22
 -15  -3  -8    5.32    0.21
 -15   3  -8    5.74    0.24
 -15   3  -8    5.50    0.24
  15   3   8    5.64    0.22
  17  -3   8    0.92    0.11
 -17  -3  -8    1.00    0.11
  17   3   8    1.06    0.11
 -17   3  -8    0.83    0.11
 -17   3  -8    0.83    0.12
  19  -3   8   10.96    0.36
 -19  -3  -8   10.99    0.35
 -19   3  -8   11.16    0.38
  19   3   8   10.32    0.34
 -19   3  -8   10.72    0.39
 -21  -3  -8    3.76    0.21
  21  -3   8    3.66    0.21
 -21   3  -8    3.96    0.23
  21   3   8    3.78    0.21
 -21   3  -8    3.52    0.22
  26  -4  -8    0.55    0.12
 -26   4   8    0.66    0.13
  24  -4  -8    0.36    0.10
 -24   4   8    0.18    0.09
  22  -4  -8    4.76    0.25
  22   4  -8    4.90    0.20
 -22   4   8    5.05    0.25
  20  -4  -8    0.10    0.07
  20   4  -8    0.09    0.04
  20   4  -8    0.13    0.05
 -20   4   8    0.01    0.06
  18  -4  -8    0.73    0.11
 -18   4   8    0.89    0.12
  18   4  -8    0.88    0.07
  18   4  -8    0.86    0.08
  16  -4  -8    2.70    0.16
  16   4  -8    2.68    0.11
  16   4  -8    2.77    0.12
  16   4  -8    2.54    0.11
 -16   4   8    2.76    0.16
  16   4  -8    2.40    0.12
  14  -4  -8   10.37    0.33
 -14   4   8   11.02    0.31
  14   4  -8   10.43    0.27
 -14   4   8   11.11    0.33
  14   4  -8   10.75    0.27
  14   4  -8   11.06    0.28
  14   4  -8   11.02    0.28
  12  -4  -8    3.30    0.16
  12   4  -8    3.34    0.12
 -12   4   8    3.15    0.13
  12   4  -8    3.19    0.11
 -12   4   8    3.37    0.15
  12   4  -8    3.33    0.12
 -12   4   8    3.52    0.16
  12   4  -8    3.26    0.11
  10  -4  -8    1.91    0.12
  10   4  -8    2.16    0.08
 -10   4   8    2.13    0.12
 -10   4   8    2.06    0.11
  10   4  -8    2.05    0.09
  10   4  -8    2.14    0.08
 -10   4   8    1.89    0.10
   8  -4  -8    3.73    0.16
   8   4  -8    3.75    0.12
  -8   4   8    3.74    0.15
   8   4  -8    3.58    0.10
  -8   4   8    3.82    0.16
  -8   4   8    3.59    0.15
  -8   4   8    3.77    0.14
   6  -4  -8    0.01    0.03
  -6   4   8    0.06    0.03
  -6   4   8    0.00    0.03
   6   4  -8   -0.01    0.02
  -6   4   8    0.05    0.03
   6   4  -8    0.01    0.02
  -6   4   8   -0.01    0.03
   4  -4  -8  101.33    2.02
   4   4  -8  104.76    1.96
   4   4  -8  102.27    1.97
   4   4  -8   96.36    1.96
  -4   4   8  104.66    2.05
  -4   4   8  100.21    2.03
  -4   4   8  102.84    2.03
   2  -4  -8    3.03    0.12
   2   4  -8    3.18    0.10
  -2   4   8    3.33    0.14
   2   4  -8    3.21    0.10
  -2   4   8    3.14    0.13
   2   4  -8    3.18    0.09
   0  -4  -8    0.17    0.04
   0   4  -8    0.18    0.03
   0   4  -8    0.13    0.03
   0   4  -8    0.14    0.02
   0   4   8    0.17    0.04
   0   4  -8    0.07    0.04
   0   4   8    0.11    0.04
  -2  -4  -8   11.11    0.28
   2   4   8   11.57    0.31
   2   4   8   11.56    0.32
   2   4   8   11.30    0.30
  -2   4  -8   11.39    0.26
  -2   4  -8   10.48    0.37
   2   4   8   10.81    0.31
  -2   4  -8   11.32    0.28
  -2   4  -8   11.29    0.28
  -4  -4  -8    0.38    0.05
  -4   4  -8    0.27    0.04
  -4   4  -8    0.35    0.05
   4   4   8    0.30    0.05
   4   4   8    0.37    0.06
   4   4   8    0.29    0.05
  -4   4  -8    0.35    0.05
   4   4   8    0.41    0.06
  -4   4  -8    0.33    0.07
  -4   4  -8    0.42    0.04
  -6  -4  -8    5.58    0.18
   6  -4   8    5.93    0.16
  -6   4  -8    5.97    0.17
  -6   4  -8    5.55    0.18
   6   4   8    5.74    0.20
  -6   4  -8    5.68    0.25
  -6   4  -8    6.17    0.21
  -6   4  -8    5.81    0.18
  -6   4  -8    6.24    0.20
   6   4   8    5.51    0.21
   6   4   8    6.15    0.20
   8  -4   8    5.39    0.17
  -8  -4  -8    5.67    0.18
  -8   4  -8    5.61    0.20
   8   4   8    5.42    0.19
  -8   4  -8    5.80    0.19
  -8   4  -8    5.55    0.19
   8   4   8    5.44    0.21
  -8   4  -8    5.32    0.24
  -8   4  -8    5.48    0.20
  -8   4  -8    5.89    0.18
   8   4   8    6.09    0.20
  10  -4   8    2.59    0.12
 -10  -4  -8    2.64    0.12
 -10   4  -8    2.73    0.13
 -10   4  -8    2.78    0.14
 -10   4  -8    2.80    0.17
  10   4   8    2.82    0.14
 -10   4  -8    2.64    0.12
  10   4   8    2.59    0.13
  10   4   8    2.46    0.14
  12  -4   8    0.05    0.04
 -12  -4  -8    0.04    0.04
 -12   4  -8    0.09    0.06
 -12   4  -8    0.08    0.04
 -12   4  -8    0.04    0.05
  12   4   8    0.03    0.04
 -12   4  -8    0.00    0.04
  12   4   8    0.06    0.04
 -14  -4  -8    1.99    0.12
  14  -4   8    2.08    0.13
 -14   4  -8    2.14    0.14
  14   4   8    1.95    0.13
 -14   4  -8    2.25    0.13
 -14   4  -8    1.93    0.15
  16  -4   8    0.18    0.06
 -16  -4  -8    0.22    0.06
  16   4   8    0.19    0.07
 -16   4  -8    0.03    0.06
 -16   4  -8    0.14    0.07
  18  -4   8    1.61    0.14
 -18  -4  -8    1.39    0.13
 -18   4  -8    1.51    0.15
  18   4   8    1.51    0.14
 -18   4  -8    1.46    0.16
  20  -4   8    0.28    0.08
 -20  -4  -8    0.23    0.08
 -20   4  -8    0.26    0.10
  20   4   8    0.29    0.08
 -20   4  -8    0.23    0.09
  23  -5  -8    0.19    0.08
 -23   5   8    0.16    0.08
  21  -5  -8    0.15    0.07
  21   5  -8    0.16    0.05
 -21   5   8    0.23    0.08
  21   5  -8    0.14    0.05
  19  -5  -8    0.49    0.10
  19   5  -8    0.58    0.07
 -19   5   8    0.69    0.10
  19   5  -8    0.67    0.08
  17  -5  -8    1.45    0.15
 -17   5   8    1.60    0.15
  17   5  -8    1.37    0.09
  17   5  -8    1.54    0.09
  17   5  -8    1.34    0.09
  15  -5  -8   26.30    0.65
 -15   5   8   25.83    0.63
  15   5  -8   25.11    0.55
  15   5  -8   24.75    0.56
  15   5  -8   24.75    0.55
  13  -5  -8   14.65    0.42
  13   5  -8   14.81    0.34
 -13   5   8   14.91    0.40
  13   5  -8   14.91    0.34
  13   5  -8   15.16    0.35
 -13   5   8   14.82    0.41
  11  -5  -8    5.66    0.21
 -11   5   8    5.57    0.21
 -11   5   8    6.00    0.22
  11   5  -8    5.80    0.15
 -11   5   8    6.06    0.22
  11   5  -8    5.54    0.16
 -11   5   8    5.39    0.19
   9  -5  -8    7.74    0.25
  -9   5   8    8.33    0.26
  -9   5   8    8.04    0.26
  -9   5   8    7.93    0.26
   9   5  -8    7.83    0.19
   9   5  -8    7.82    0.20
   9   5  -8    7.95    0.20
  -9   5   8    7.92    0.23
   7  -5  -8    2.33    0.12
  -7   5   8    2.54    0.13
   7   5  -8    2.40    0.08
  -7   5   8    2.41    0.10
   7   5  -8    2.48    0.07
  -7   5   8    2.46    0.13
  -7   5   8    2.32    0.11
  -7   5   8    2.54    0.13
   5  -5  -8    0.78    0.07
  -5   5   8    0.69    0.08
   5   5  -8    0.76    0.04
  -5   5   8    0.75    0.06
  -5   5   8    0.88    0.09
   5   5  -8    0.76    0.04
  -5   5   8    0.79    0.08
   3  -5  -8   13.90    0.33
  -3   5   8   13.63    0.36
   3   5  -8   13.58    0.29
   3   5  -8   13.63    0.30
  -3   5   8   13.70    0.38
   1  -5  -8    8.22    0.21
   1   5  -8    8.50    0.21
  -1   5   8    8.43    0.27
  -1   5   8    7.80    0.25
   1   5  -8    8.13    0.32
   1   5  -8    8.41    0.19
  -1  -5  -8   28.09    0.60
  -1   5  -8   28.36    0.79
   1   5   8   29.06    0.67
   1   5   8   28.28    0.65
  -1   5  -8   28.87    0.58
  -1   5  -8   28.94    0.60
   3   5   8   16.69    0.40
  -3   5  -8   16.11    0.36
   3   5   8   16.04    0.42
  -3   5  -8   14.88    0.50
   3   5   8   15.98    0.43
   3   5   8   16.65    0.39
  -3   5  -8   16.59    0.37
   3   5   8   16.85    0.42
  -3   5  -8   16.31    0.38
  -5   5  -8    3.67    0.17
   5   5   8    3.55    0.15
  -5   5  -8    3.62    0.20
   5   5   8    3.84    0.13
  -5   5  -8    3.94    0.14
  -5   5  -8    3.61    0.13
  -5   5  -8    3.76    0.13
   5   5   8    3.65    0.16
   5   5   8    3.43    0.17
   5   5   8    3.88    0.16
  -5   5  -8    3.89    0.17
  -7  -5  -8   14.28    0.35
  -7   5  -8   14.54    0.48
   7   5   8   14.92    0.36
   7   5   8   14.92    0.39
  -7   5  -8   14.90    0.37
   7   5   8   14.76    0.42
   7   5   8   15.46    0.39
   7   5   8   15.26    0.40
  -7   5  -8   15.24    0.39
  -7   5  -8   15.41    0.41
  -7   5  -8   15.17    0.37
  -7   5  -8   14.95    0.36
  -9   5  -8    5.11    0.17
  -9   5  -8    5.14    0.18
   9   5   8    5.29    0.20
  -9   5  -8    5.22    0.20
  -9   5  -8    5.29    0.20
  -9   5  -8    4.98    0.18
   9   5   8    5.34    0.19
  -9   5  -8    5.32    0.26
   9   5   8    5.12    0.22
 -11   5  -8    0.14    0.07
 -11   5  -8    0.34    0.07
  11   5   8    0.37    0.07
  11   5   8    0.26    0.06
  11   5   8    0.31    0.06
 -11   5  -8    0.28    0.06
 -11   5  -8    0.28    0.06
 -13  -5  -8    1.14    0.09
  13  -5   8    1.25    0.10
  13   5   8    1.22    0.11
  13   5   8    0.93    0.11
 -13   5  -8    1.31    0.15
 -13   5  -8    1.14    0.10
 -13   5  -8    1.19    0.10
 -13   5  -8    1.19    0.12
 -15  -5  -8    0.93    0.09
  15  -5   8    0.75    0.09
  15   5   8    0.70    0.09
 -15   5  -8    0.87    0.11
 -15   5  -8    0.74    0.12
  17  -5   8    0.11    0.06
 -17  -5  -8    0.09    0.05
 -17   5  -8    0.04    0.07
  17   5   8    0.03    0.06
 -17   5  -8    0.16    0.07
  19  -5   8    0.35    0.08
  19   5   8    0.23    0.08
 -19   5  -8    0.38    0.10
 -19   5  -8    0.19    0.09
  22  -6  -8    0.55    0.11
  22   6  -8    0.55    0.08
 -22   6   8    0.47    0.11
  22   6  -8    0.41    0.07
  20  -6  -8    0.06    0.07
  20   6  -8   -0.02    0.03
  20   6  -8   -0.02    0.03
 -20   6   8   -0.03    0.06
  18  -6  -8    0.86    0.12
  18   6  -8    1.13    0.08
  18   6  -8    1.10    0.09
 -18   6   8    0.94    0.12
  16  -6  -8    1.82    0.14
 -16   6   8    1.51    0.15
  16   6  -8    1.84    0.09
  16   6  -8    1.90    0.10
  16   6  -8    1.81    0.10
  14  -6  -8   -0.04    0.05
 -14   6   8   -0.03    0.04
  14   6  -8   -0.03    0.03
 -14   6   8   -0.04    0.05
  14   6  -8    0.02    0.03
  14   6  -8    0.00    0.03
  12   6  -8    3.87    0.13
  12   6  -8    3.76    0.12
  12   6  -8    3.90    0.12
 -12   6   8    4.14    0.18
 -12   6   8    3.77    0.19
 -12   6   8    3.85    0.17
  10   6  -8    0.27    0.03
  10   6  -8    0.24    0.03
 -10   6   8    0.25    0.06
 -10   6   8    0.26    0.07
 -10   6   8    0.23    0.05
  -8   6   8    4.25    0.16
  -8   6   8    4.13    0.16
  -8   6   8    4.41    0.18
  -8   6   8    3.87    0.18
  -8   6   8    3.62    0.17
   8   6  -8    3.94    0.12
   8   6  -8    4.11    0.10
  -6   6   8    6.17    0.20
  -6   6   8    6.22    0.20
  -6   6   8    6.21    0.23
  -6   6   8    6.37    0.22
  -6   6   8    6.05    0.22
  -4   6   8    5.95    0.22
  -4   6   8    6.51    0.24
  -4   6   8    6.35    0.19
   2   6  -8    3.95    0.22
   2   6  -8    3.65    0.10
  -2   6   8    3.63    0.17
  -2   6   8    3.92    0.17
   2   6  -8    3.76    0.11
   0   6  -8    0.54    0.11
   0   6   8    0.74    0.09
   0   6   8    0.54    0.07
   0   6   8    0.58    0.08
   0   6  -8    0.57    0.04
   0   6  -8    0.74    0.05
  -2   6  -8    0.13    0.03
   2   6   8    0.13    0.05
   2   6   8    0.13    0.04
  -2   6  -8    0.10    0.06
  -2   6  -8    0.13    0.03
   2   6   8    0.13    0.04
  -2   6  -8    0.15    0.03
   2   6   8    0.13    0.05
  -4   6  -8   14.41    0.33
  -4   6  -8   14.58    0.35
   4   6   8   14.73    0.40
   4   6   8   14.45    0.37
  -4   6  -8   14.50    0.49
  -4   6  -8   15.36    0.44
  -4   6  -8   14.66    0.35
   4   6   8   14.38    0.38
   4   6   8   14.48    0.41
   6   6   8    1.61    0.11
   6   6   8    1.49    0.09
  -6   6  -8    1.50    0.13
  -6   6  -8    1.36    0.09
  -6   6  -8    1.49    0.09
   6   6   8    1.40    0.11
  -6   6  -8    1.58    0.17
  -6   6  -8    1.50    0.09
   6   6   8    1.47    0.12
   8   6   8    0.14    0.04
  -8   6  -8    0.26    0.08
  -8   6  -8    0.19    0.05
  -8   6  -8    0.07    0.08
  -8   6  -8    0.11    0.04
   8   6   8    0.23    0.06
  -8   6  -8    0.22    0.05
   8   6   8    0.22    0.07
  10   6   8    0.02    0.05
  10   6   8    0.04    0.04
 -10   6  -8    0.03    0.05
 -10   6  -8   -0.06    0.06
 -10   6  -8   -0.03    0.03
 -12   6  -8    0.32    0.07
  12   6   8    0.39    0.08
  12   6   8    0.54    0.09
 -12   6  -8    0.52    0.07
 -12   6  -8    0.36    0.10
 -14   6  -8    0.10    0.05
 -14   6  -8    0.17    0.09
 -16   6  -8   -0.06    0.07
  19   7  -8    0.01    0.04
  19   7  -8    0.03    0.04
  17   7  -8    0.02    0.03
  17   7  -8    0.03    0.03
  17   7  -8    0.05    0.04
  15   7  -8    0.42    0.05
  15   7  -8    0.41    0.06
  15   7  -8    0.44    0.05
  13   7  -8    0.72    0.06
  13   7  -8    0.59    0.05
  13   7  -8    0.68    0.06
 -13   7   8    0.57    0.08
 -13   7   8    0.61    0.09
 -11   7   8    0.19    0.06
  11   7  -8    0.19    0.03
  11   7  -8    0.18    0.03
 -11   7   8    0.26    0.06
   9   7  -8    1.15    0.06
   9   7  -8    1.27    0.05
  -9   7   8    1.19    0.12
  -9   7   8    1.33    0.10
  -7   7   8    0.21    0.05
  -7   7   8    0.29    0.06
  -7   7   8    0.23    0.06
  -7   7   8    0.14    0.06
  -5   7   8    2.50    0.12
  -5   7   8    2.69    0.15
   5   7  -8    2.42    0.18
  -5   7   8    2.67    0.15
   3   7  -8    0.86    0.13
  -3   7   8    0.78    0.09
  -3   7   8    0.72    0.10
   1   7  -8    3.40    0.09
   1   7  -8    3.42    0.22
  -1   7   8    3.39    0.17
  -1   7   8    3.79    0.16
  -1   7   8    3.33    0.17
   1   7  -8    3.52    0.11
  -1   7  -8    0.30    0.09
  -1   7  -8    0.24    0.04
   1   7   8    0.21    0.05
   1   7   8    0.21    0.06
  -1   7  -8    0.25    0.03
   1   7   8    0.36    0.07
   3   7   8    1.64    0.13
   3   7   8    1.51    0.11
  -3   7  -8    1.52    0.08
  -3   7  -8    1.64    0.16
   3   7   8    1.62    0.12
   3   7   8    1.35    0.11
  -3   7  -8    1.43    0.08
  -3   7  -8    1.52    0.07
  -3   7  -8    1.72    0.17
  -5   7  -8    3.34    0.12
   5   7   8    3.59    0.16
   5   7   8    3.13    0.18
  -5   7  -8    3.25    0.13
  -5   7  -8    3.16    0.19
   5   7   8    2.87    0.14
  -5   7  -8    3.49    0.23
   5   7   8    3.26    0.17
  -5   7  -8    3.24    0.13
   7   7   8    0.06    0.04
  -7   7  -8    0.14    0.04
   7   7   8    0.11    0.05
  -7   7  -8    0.09    0.04
  -7   7  -8    0.10    0.08
   7   7   8    0.12    0.06
  -7   7  -8    0.14    0.07
  -7   7  -8    0.09    0.04
   9   7   8    0.77    0.10
  -9   7  -8    0.87    0.08
   9   7   8    0.65    0.10
  -9   7  -8    0.71    0.11
  -9   7  -8    0.91    0.15
 -11   7  -8   -0.05    0.07
  11   7   8    0.00    0.04
 -11   7  -8    0.04    0.04
 -11   7  -8    0.07    0.06
  11   7   8    0.01    0.05
 -13   7  -8    1.35    0.14
  13   7   8    1.13    0.14
 -13   7  -8    1.34    0.17
 -13   7  -8    1.46    0.12
  13   7   8    1.39    0.14
 -15   7  -8    0.02    0.09
  16   8  -8    0.03    0.03
  16   8  -8    0.03    0.03
  16   8  -8    0.04    0.03
 -14   8   8    0.83    0.11
  14   8  -8    0.70    0.07
  14   8  -8    0.70    0.06
 -14   8   8    0.62    0.09
  14   8  -8    0.67    0.06
  12   8  -8    0.43    0.04
  12   8  -8    0.41    0.05
 -12   8   8    0.27    0.07
  12   8  -8    0.46    0.04
 -12   8   8    0.39    0.08
  10   8  -8    0.14    0.03
 -10   8   8    0.15    0.06
  10   8  -8    0.13    0.03
   8   8  -8    0.96    0.14
  -8   8   8    1.02    0.11
   6   8  -8    0.11    0.08
  -6   8   8    0.08    0.05
   4   8  -8    1.02    0.15
  -4   8   8    1.04    0.11
  -4   8   8    1.03    0.11
   2   8  -8    3.33    0.23
  -2   8   8    3.36    0.18
  -2   8   8    3.11    0.17
   0   8  -8    0.04    0.02
   0   8   8    0.08    0.05
   0   8  -8    0.07    0.07
   0   8   8    0.06    0.04
   0   8  -8    0.01    0.07
   0   8   8    0.08    0.05
   0   8  -8    0.08    0.02
   2   8   8    0.14    0.06
  -2   8  -8    0.27    0.04
  -2   8  -8    0.24    0.09
  -2   8  -8    0.22    0.03
   2   8   8    0.24    0.06
  -2   8  -8    0.09    0.07
  -2   8  -8    0.24    0.04
   2   8   8    0.17    0.06
  -4   8  -8    0.95    0.07
   4   8   8    0.90    0.12
  -4   8  -8    1.07    0.07
  -4   8  -8    1.03    0.07
   4   8   8    1.00    0.10
  -4   8  -8    1.25    0.17
  -4   8  -8    1.18    0.15
  -6   8  -8    1.23    0.08
   6   8   8    1.47    0.15
  -6   8  -8    1.32    0.15
  -6   8  -8    1.30    0.17
   6   8   8    1.08    0.11
  -6   8  -8    1.13    0.08
   6   8   8    1.12    0.10
  -6   8  -8    1.12    0.08
   8   8   8    2.07    0.14
  -8   8  -8    1.86    0.11
   8   8   8    2.08    0.16
  -8   8  -8    2.27    0.21
  -8   8  -8    2.28    0.18
  10   8   8    2.18    0.15
 -10   8  -8    2.52    0.13
  10   8   8    2.64    0.18
 -10   8  -8    2.40    0.21
 -10   8  -8    2.41    0.18
  11   9  -8    0.02    0.02
  11   9  -8   -0.03    0.02
 -11   9   8    0.03    0.05
  -9   9   8    0.46    0.09
   7   9  -8    0.51    0.12
  -7   9   8    0.58    0.10
   5   9  -8    0.02    0.05
  -5   9   8    0.16    0.06
   5   9  -8    0.17    0.09
   3   9  -8    0.00    0.05
   3   9  -8    0.04    0.07
  -3   9   8    0.01    0.05
   1   9  -8   -0.02    0.07
   1   9  -8    0.05    0.07
   1   9  -8   -0.01    0.02
  -1   9   8    0.06    0.06
  -1   9  -8    0.05    0.07
  -1   9  -8    0.01    0.07
   1   9   8   -0.01    0.05
  -1   9  -8    0.02    0.02
  -1   9  -8    0.02    0.02
  -1   9  -8   -0.03    0.02
   1   9   8   -0.01    0.05
   3   9   8    0.45    0.08
   3   9   8    0.41    0.09
  -3   9  -8    0.50    0.05
  -3   9  -8    0.47    0.05
  -3   9  -8    0.44    0.05
  -3   9  -8    0.53    0.13
  -3   9  -8    0.43    0.10
  -5   9  -8    3.25    0.24
  -5   9  -8    2.94    0.12
   5   9   8    2.93    0.19
  -5   9  -8    2.86    0.12
  -5   9  -8    2.94    0.12
  -5   9  -8    3.00    0.20
   5   9   8    2.82    0.16
 -28   0   9    0.15    0.08
  28   0  -9   -0.07    0.08
  26   0  -9    0.05    0.07
 -26   0   9   -0.05    0.07
  24   0  -9    0.10    0.07
 -24   0   9    0.07    0.07
 -22   0   9    0.10    0.07
  22   0  -9    0.02    0.06
 -20   0   9   -0.03    0.05
  20   0  -9   -0.04    0.05
  18   0  -9    0.03    0.04
 -18   0   9    0.00    0.04
  16   0  -9   -0.01    0.04
  16   0  -9   -0.04    0.03
 -16   0   9   -0.01    0.04
  16   0  -9   -0.02    0.02
  14   0  -9    0.02    0.03
  14   0  -9   -0.04    0.02
 -14   0   9   -0.03    0.03
  14   0  -9   -0.02    0.03
  12   0  -9   -0.03    0.02
 -12   0   9   -0.02    0.02
  12   0  -9    0.02    0.02
  12   0  -9    0.01    0.02
  10   0  -9    0.00    0.02
 -10   0   9   -0.01    0.02
  10   0  -9   -0.01    0.02
  10   0  -9    0.01    0.02
   8   0  -9    0.05    0.02
   8   0  -9   -0.04    0.02
   8   0  -9    0.00    0.02
   8   0  -9   -0.05    0.02
   6   0  -9   -0.04    0.02
   6   0  -9   -0.01    0.03
   4   0  -9   -0.04    0.03
   4   0  -9   -0.01    0.03
  -4   0   9   -0.02    0.02
   2   0  -9    0.03    0.03
  -2   0   9    0.02    0.02
   2   0  -9    0.01    0.02
  -2   0   9   -0.01    0.02
   0   0  -9    0.07    0.03
   0   0   9   -0.01    0.02
   0   0   9    0.00    0.02
   0   0  -9    0.02    0.03
  -2   0  -9   -0.01    0.03
   2   0   9   -0.05    0.02
   2   0   9   -0.02    0.02
  -2   0  -9   -0.04    0.03
  -2   0  -9   -0.02    0.02
  -4   0  -9    0.03    0.03
   4   0   9   -0.01    0.03
   4   0   9   -0.01    0.02
  -4   0  -9    0.07    0.04
  -4   0  -9   -0.03    0.02
  -6   0  -9    0.01    0.02
  -6   0  -9    0.00    0.03
   6   0   9    0.01    0.02
  -6   0  -9    0.00    0.03
   6   0   9   -0.01    0.02
  -6   0  -9   -0.04    0.02
   8   0   9   -0.01    0.02
  -8   0  -9   -0.03    0.03
   8   0   9    0.00    0.02
  -8   0  -9    0.01    0.03
  -8   0  -9    0.01    0.02
  10   0   9   -0.01    0.03
  10   0   9    0.00    0.03
 -10   0  -9   -0.01    0.03
 -10   0  -9    0.01    0.04
 -12   0  -9    0.01    0.03
 -12   0  -9   -0.03    0.04
  12   0   9    0.01    0.04
 -14   0  -9    0.02    0.04
 -14   0  -9   -0.04    0.06
  14   0   9    0.00    0.05
  16   0   9    0.11    0.06
 -16   0  -9    0.07    0.07
 -16   0  -9    0.01    0.06
  18   0   9    0.00    0.05
 -18   0  -9    0.02    0.06
 -18   0  -9    0.00    0.05
  20   0   9    0.02    0.06
 -20   0  -9    0.06    0.07
  22   0   9    0.07    0.07
 -22   0  -9   -0.02    0.07
  27  -1  -9    0.18    0.09
 -27  -1   9    0.14    0.08
 -27   1   9    0.15    0.08
  27   1  -9    0.17    0.08
  25  -1  -9   16.32    0.51
 -25  -1   9   16.82    0.49
  25   1  -9   15.91    0.49
 -25   1   9   16.42    0.50
 -23  -1   9    0.36    0.09
  23  -1  -9    0.53    0.11
  23   1  -9    0.51    0.09
 -23   1   9    0.43    0.10
  21  -1  -9    1.35    0.15
 -21  -1   9    0.85    0.10
  21   1  -9    1.00    0.12
 -21   1   9    1.01    0.12
  19  -1  -9    4.14    0.20
 -19  -1   9    4.10    0.18
 -19   1   9    4.08    0.19
  19   1  -9    3.68    0.18
  17  -1  -9    5.73    0.23
 -17  -1   9    5.67    0.21
  17   1  -9    5.94    0.20
  17   1  -9    5.62    0.21
 -17   1   9    5.81    0.22
  15  -1  -9    5.27    0.16
 -15  -1   9    5.08    0.19
  15  -1  -9    5.44    0.18
  15  -1  -9    5.05    0.20
  15   1  -9    5.34    0.18
  15   1  -9    5.30    0.19
 -15   1   9    4.86    0.19
  13  -1  -9    0.14    0.04
  13  -1  -9    0.10    0.03
 -13  -1   9    0.09    0.04
  13  -1  -9    0.11    0.05
 -13   1   9    0.11    0.04
  13   1  -9    0.13    0.03
  13   1  -9    0.03    0.03
  13   1  -9    0.15    0.04
  11  -1  -9   21.89    0.54
  11  -1  -9   23.82    0.50
 -11  -1   9   23.00    0.52
  11  -1  -9   23.29    0.52
 -11   1   9   23.08    0.52
  11   1  -9   22.73    0.51
  11   1  -9   22.25    0.52
 -11   1   9   22.99    0.54
  11   1  -9   23.17    0.52
   9  -1  -9    0.83    0.06
   9  -1  -9    0.78    0.05
   9  -1  -9    0.63    0.07
  -9   1   9    0.83    0.06
   9   1  -9    0.75    0.06
   9   1  -9    0.80    0.06
  -9   1   9    0.81    0.07
   9   1  -9    0.77    0.06
   7  -1  -9   16.19    0.40
   7  -1  -9   15.68    0.36
   7  -1  -9   16.19    0.38
   7   1  -9   16.47    0.38
   7   1  -9   16.16    0.38
   7   1  -9   15.51    0.38
  -7   1   9   15.59    0.39
  -7   1   9   15.94    0.39
   5  -1  -9   50.62    1.06
   5  -1  -9   51.00    1.04
  -5  -1   9   50.45    1.02
   5   1  -9   50.37    1.04
   5   1  -9   51.23    1.04
   5   1  -9   51.31    1.04
  -5   1   9   50.20    1.05
   3  -1  -9    1.59    0.09
  -3  -1   9    1.46    0.07
   3  -1  -9    1.63    0.09
   3   1  -9    1.65    0.08
   3   1  -9    1.49    0.08
   3   1  -9    1.51    0.08
   1  -1  -9    3.80    0.15
  -1  -1   9    4.04    0.12
   1  -1  -9    4.48    0.15
   1   1  -9    4.03    0.14
  -1   1   9    3.85    0.15
   1   1  -9    4.04    0.14
   1   1  -9    4.15    0.14
  -1   1   9    4.04    0.14
   1  -1   9   36.47    0.74
  -1  -1  -9   35.65    0.78
  -1  -1  -9   36.23    0.79
  -1   1  -9   37.32    0.78
   1   1   9   36.72    0.79
  -1   1  -9   36.06    0.77
   1   1   9   36.16    0.77
  -1   1  -9   36.45    0.76
  -3  -1  -9   79.76    1.62
  -3  -1  -9   81.73    1.62
  -3  -1  -9   78.82    1.79
   3  -1   9   79.53    1.57
   3   1   9   80.32    1.63
  -3   1  -9   80.07    1.61
  -3   1  -9   78.10    1.83
  -3   1  -9   82.13    1.61
   3   1   9   77.66    1.59
  -3   1  -9   80.82    1.60
  -3   1  -9   81.32    1.59
  -5  -1  -9   60.95    1.27
  -5  -1  -9   61.38    1.39
   5  -1   9   60.99    1.23
  -5   1  -9   61.30    1.26
  -5   1  -9   62.00    1.27
  -5   1  -9   60.78    1.43
  -5   1  -9   62.54    1.25
   5   1   9   61.95    1.25
   7  -1   9   29.36    0.62
  -7  -1  -9   28.86    0.66
  -7  -1  -9   28.76    0.68
   7   1   9   28.84    0.63
   7   1   9   27.79    0.66
  -7   1  -9   28.95    0.66
  -7   1  -9   29.23    0.73
  -7   1  -9   29.97    0.64
  -9  -1  -9    6.01    0.22
   9  -1   9    6.04    0.19
  -9  -1  -9    6.35    0.19
  -9   1  -9    6.32    0.21
  -9   1  -9    5.99    0.22
   9   1   9    6.26    0.20
   9   1   9    6.15    0.22
  -9   1  -9    6.35    0.16
  -9   1  -9    6.00    0.22
  -9   1  -9    6.20    0.20
 -11  -1  -9    0.63    0.09
 -11  -1  -9    0.45    0.05
  11  -1   9    0.46    0.06
  11   1   9    0.40    0.06
 -11   1  -9    0.39    0.07
 -11   1  -9    0.35    0.06
 -13  -1  -9    9.64    0.31
 -13  -1  -9   10.49    0.29
  13  -1   9    9.65    0.29
  13   1   9    9.82    0.30
 -13   1  -9   10.11    0.32
 -13   1  -9   10.19    0.32
  15  -1   9   38.47    0.87
 -15  -1  -9   39.32    0.89
 -15  -1  -9   38.63    0.92
 -15   1  -9   38.27    0.89
  15   1   9   38.44    0.86
 -15   1  -9   38.56    0.96
 -17  -1  -9    3.48    0.19
  17  -1   9    3.58    0.18
 -17   1  -9    3.63    0.18
  17   1   9    3.12    0.17
 -17   1  -9    3.54    0.20
 -19  -1  -9    3.61    0.20
  19  -1   9    3.63    0.19
 -19   1  -9    3.83    0.21
 -19   1  -9    3.54    0.18
  19   1   9    3.43    0.19
 -21  -1  -9    0.04    0.07
  21  -1   9    0.08    0.07
  21   1   9    0.06    0.07
 -21   1  -9    0.08    0.07
 -21   1  -9   -0.03    0.06
 -26  -2   9    0.22    0.08
  26  -2  -9    0.28    0.10
 -26   2   9    0.16    0.09
  26   2  -9    0.27    0.09
 -24  -2   9   -0.05    0.06
  24  -2  -9    0.06    0.07
 -24   2   9    0.12    0.08
  24   2  -9    0.00    0.06
  22  -2  -9    0.42    0.10
 -22  -2   9    0.52    0.09
 -22   2   9    0.51    0.10
  22   2  -9    0.56    0.09
  20  -2  -9    0.31    0.08
 -20  -2   9    0.39    0.08
  20   2  -9    0.38    0.07
 -20   2   9    0.25    0.07
  20   2  -9    0.47    0.07
  20   2  -9    0.41    0.07
  18  -2  -9    0.18    0.06
 -18  -2   9    0.13    0.05
  18   2  -9    0.17    0.06
 -18   2   9    0.26    0.07
  18   2  -9    0.18    0.05
  18   2  -9    0.26    0.05
  16  -2  -9    4.33    0.20
 -16  -2   9    4.39    0.17
 -16   2   9    4.46    0.19
  16   2  -9    4.70    0.15
  16   2  -9    4.58    0.18
  16   2  -9    4.45    0.16
 -14  -2   9    4.09    0.16
  14  -2  -9    4.56    0.19
  14   2  -9    3.97    0.15
  14   2  -9    4.00    0.16
 -14   2   9    4.30    0.18
  14   2  -9    4.24    0.14
 -14   2   9    4.27    0.16
  12  -2  -9    1.05    0.09
  12  -2  -9    0.89    0.06
 -12   2   9    1.05    0.08
 -12   2   9    1.06    0.08
  12   2  -9    1.16    0.08
  12   2  -9    0.95    0.07
  12   2  -9    0.80    0.06
  12   2  -9    0.93    0.06
 -12   2   9    0.81    0.08
 -12   2   9    1.04    0.10
  10  -2  -9    0.00    0.03
  10  -2  -9    0.01    0.02
  10   2  -9   -0.01    0.02
 -10   2   9   -0.01    0.03
 -10   2   9    0.00    0.03
  10   2  -9    0.02    0.02
 -10   2   9    0.03    0.03
  10   2  -9    0.00    0.02
  10   2  -9   -0.02    0.02
   8  -2  -9   37.05    0.77
   8  -2  -9   36.53    0.80
   8  -2  -9   36.59    0.75
  -8   2   9   37.00    0.79
   8   2  -9   36.10    0.76
   8   2  -9   36.61    0.76
   8   2  -9   35.70    0.76
   6  -2  -9    0.89    0.08
  -6  -2   9    0.89    0.05
   6  -2  -9    0.98    0.06
  -6   2   9    0.85    0.07
   6   2  -9    1.00    0.06
   6   2  -9    0.87    0.06
  -6   2   9    0.74    0.07
   6   2  -9    1.07    0.06
   4  -2  -9    8.43    0.25
  -4  -2   9    8.86    0.19
   4  -2  -9    8.57    0.22
   4   2  -9    8.75    0.22
   4   2  -9    8.28    0.22
   4   2  -9    8.43    0.22
  -4   2   9    8.50    0.24
  -4   2   9    8.56    0.25
  -2  -2   9   13.05    0.28
   2  -2  -9   13.18    0.34
  -2   2   9   13.26    0.34
   2   2  -9   12.95    0.31
  -2   2   9   13.29    0.35
   2   2  -9   13.00    0.32
   2   2  -9   13.66    0.32
   0  -2   9   21.73    0.46
   0  -2  -9   22.63    0.52
   0   2   9   21.27    0.51
   0   2  -9   22.73    0.50
   0   2   9   22.34    0.51
   0   2  -9   22.49    0.48
   0   2   9   21.89    0.52
   0   2  -9   22.50    0.50
  -2  -2  -9    2.88    0.13
   2  -2   9    2.91    0.09
  -2   2  -9    2.67    0.14
   2   2   9    2.66    0.13
  -2   2  -9    2.94    0.12
  -2   2  -9    2.74    0.12
  -2   2  -9    3.01    0.11
   2   2   9    2.96    0.12
  -2   2  -9    2.99    0.11
   2   2   9    2.74    0.12
  -4  -2  -9    0.73    0.08
   4  -2   9    0.89    0.05
  -4   2  -9    0.82    0.06
  -4   2  -9    0.98    0.07
  -4   2  -9    0.87    0.09
   4   2   9    0.95    0.07
  -4   2  -9    0.88    0.08
   4   2   9    0.83    0.07
  -4   2  -9    0.97    0.07
   4   2   9    0.88    0.07
  -6  -2  -9   13.21    0.35
  -6  -2  -9   13.36    0.32
   6  -2   9   13.29    0.31
   6   2   9   13.09    0.35
  -6   2  -9   12.94    0.40
  -6   2  -9   13.12    0.34
   6   2   9   13.27    0.36
  -6   2  -9   13.29    0.36
  -6   2  -9   13.04    0.33
   6   2   9   13.82    0.34
  -6   2  -9   13.57    0.33
  -8  -2  -9   -0.02    0.03
   8  -2   9   -0.02    0.02
  -8  -2  -9   -0.01    0.02
  -8   2  -9    0.01    0.02
  -8   2  -9    0.00    0.02
   8   2   9    0.08    0.04
  -8   2  -9    0.01    0.04
  -8   2  -9    0.01    0.02
   8   2   9    0.02    0.03
   8   2   9   -0.03    0.02
  -8   2  -9    0.05    0.04
 -10  -2  -9    0.50    0.07
  10  -2   9    0.56    0.07
 -10   2  -9    0.41    0.07
  10   2   9    0.43    0.07
  10   2   9    0.54    0.07
  10   2   9    0.64    0.08
 -10   2  -9    0.48    0.07
 -10   2  -9    0.60    0.05
 -10   2  -9    0.51    0.07
 -12  -2  -9    2.07    0.13
  12  -2   9    1.93    0.11
 -12   2  -9    2.20    0.09
  12   2   9    1.90    0.12
 -12   2  -9    1.81    0.13
 -12   2  -9    2.02    0.14
  14  -2   9   -0.01    0.05
 -14  -2  -9    0.04    0.06
 -14   2  -9    0.04    0.06
 -14   2  -9    0.03    0.06
  14   2   9   -0.05    0.04
 -16  -2  -9    1.13    0.12
  16  -2   9    1.20    0.12
 -16   2  -9    1.20    0.13
  16   2   9    1.18    0.12
 -16   2  -9    1.04    0.12
  18  -2   9    1.08    0.12
 -18  -2  -9    0.90    0.11
 -18   2  -9    0.74    0.11
  18   2   9    0.77    0.10
 -18   2  -9    0.64    0.11
 -20  -2  -9   -0.02    0.06
  20  -2   9   -0.08    0.05
  20   2   9   -0.01    0.05
 -20   2  -9   -0.08    0.06
 -20   2  -9    0.12    0.07
 -22  -2  -9    0.40    0.10
  22  -2   9    0.35    0.09
 -22   2  -9    0.43    0.10
  22   2   9    0.21    0.08
 -22   2  -9    0.42    0.10
 -27  -3   9    0.41    0.10
  27  -3  -9    0.64    0.13
 -27   3   9    0.52    0.12
  27   3  -9    0.46    0.10
  25  -3  -9   -0.09    0.06
 -25  -3   9   -0.02    0.06
  25   3  -9   -0.02    0.06
 -25   3   9   -0.11    0.05
  23  -3  -9   10.21    0.38
 -23  -3   9   10.29    0.33
 -23   3   9   10.82    0.38
  23   3  -9   10.43    0.35
  21  -3  -9    1.42    0.15
 -21  -3   9    1.55    0.13
  21   3  -9    1.69    0.12
  21   3  -9    1.74    0.13
 -21   3   9    1.83    0.15
 -19  -3   9    2.33    0.13
  19  -3  -9    2.35    0.16
  19   3  -9    2.19    0.14
  19   3  -9    2.27    0.11
  19   3  -9    2.45    0.13
 -19   3   9    2.31    0.16
 -17  -3   9    3.21    0.14
  17  -3  -9    3.18    0.18
 -17   3   9    3.16    0.17
  17   3  -9    3.21    0.13
  17   3  -9    3.03    0.15
  17   3  -9    3.27    0.14
  17   3  -9    3.26    0.14
  15  -3  -9    5.96    0.24
  15   3  -9    6.11    0.19
 -15   3   9    6.45    0.23
  15   3  -9    6.14    0.19
  15   3  -9    6.32    0.19
 -15   3   9    6.46    0.21
  15   3  -9    6.08    0.20
  13  -3  -9    6.71    0.24
  13   3  -9    6.69    0.20
  13   3  -9    6.29    0.18
 -13   3   9    6.44    0.23
 -13   3   9    6.50    0.21
  13   3  -9    6.33    0.19
  13   3  -9    6.60    0.20
 -13   3   9    6.54    0.21
  11  -3  -9    4.31    0.18
 -11   3   9    4.61    0.18
  11   3  -9    4.83    0.15
  11   3  -9    4.38    0.15
  11   3  -9    4.62    0.14
 -11   3   9    4.38    0.16
  11   3  -9    4.40    0.14
 -11   3   9    4.86    0.18
   9  -3  -9   81.86    1.71
  -9   3   9   83.82    1.72
  -9   3   9   84.33    1.70
  -9   3   9   83.33    1.66
   9   3  -9   85.59    1.64
  -9   3   9   83.64    1.69
   9   3  -9   82.67    1.65
   9   3  -9   83.04    1.64
   7  -3  -9    2.54    0.13
  -7   3   9    2.53    0.12
  -7   3   9    2.21    0.12
   7   3  -9    2.46    0.09
   7   3  -9    2.45    0.10
   7   3  -9    2.34    0.09
   5  -3  -9    0.09    0.04
   5   3  -9    0.06    0.02
   5   3  -9    0.06    0.02
   5   3  -9    0.04    0.02
  -5   3   9    0.03    0.03
  -5   3   9    0.06    0.03
   3  -3  -9    7.88    0.24
   3   3  -9    7.51    0.20
   3   3  -9    8.01    0.20
   3   3  -9    7.97    0.21
  -3   3   9    8.03    0.25
   1  -3  -9    2.01    0.10
   1   3  -9    1.97    0.09
  -1   3   9    1.89    0.10
  -1   3   9    2.01    0.11
   1   3  -9    1.97    0.09
   1   3  -9    1.95    0.08
   1  -3   9   51.89    1.01
  -1  -3  -9   51.91    1.08
   1   3   9   51.90    1.10
  -1   3  -9   52.95    1.06
   1   3   9   51.38    1.09
  -1   3  -9   51.59    1.06
   1   3   9   51.54    1.08
  -1   3  -9   51.95    1.04
  -1   3  -9   51.10    1.26
   3  -3   9    1.00    0.05
  -3  -3  -9    0.94    0.08
  -3   3  -9    0.99    0.06
  -3   3  -9    1.01    0.07
  -3   3  -9    0.92    0.07
  -3   3  -9    1.01    0.07
   3   3   9    0.83    0.08
   3   3   9    0.91    0.07
  -3   3  -9    0.74    0.09
  -5  -3  -9    2.00    0.11
   5  -3   9    2.12    0.08
   5   3   9    1.96    0.12
  -5   3  -9    2.27    0.10
  -5   3  -9    1.91    0.09
   5   3   9    2.06    0.11
  -5   3  -9    2.05    0.10
  -5   3  -9    1.98    0.11
  -5   3  -9    1.99    0.14
   7  -3   9   21.11    0.48
  -7  -3  -9   21.65    0.51
  -7   3  -9   21.80    0.50
   7   3   9   21.65    0.51
  -7   3  -9   22.14    0.61
   7   3   9   21.59    0.54
  -7   3  -9   21.58    0.50
  -7   3  -9   22.73    0.53
  -9  -3  -9    0.28    0.05
   9  -3   9    0.20    0.04
   9   3   9    0.25    0.06
  -9   3  -9    0.31    0.07
  -9   3  -9    0.23    0.05
  -9   3  -9    0.20    0.04
  -9   3  -9    0.22    0.04
   9   3   9    0.21    0.05
  -9   3  -9    0.20    0.05
   9   3   9    0.22    0.05
 -11  -3  -9    0.00    0.04
  11  -3   9   -0.02    0.03
 -11   3  -9    0.04    0.03
 -11   3  -9    0.03    0.03
  11   3   9    0.00    0.04
 -11   3  -9    0.10    0.05
  11   3   9    0.05    0.04
 -11   3  -9    0.03    0.05
  13  -3   9   10.03    0.30
 -13  -3  -9    9.94    0.31
  13   3   9   10.48    0.31
 -13   3  -9   10.58    0.37
 -13   3  -9   10.27    0.33
 -15  -3  -9   10.12    0.32
  15  -3   9   10.69    0.32
 -15   3  -9   10.67    0.37
  15   3   9   10.00    0.32
 -15   3  -9   10.29    0.34
 -17  -3  -9    0.38    0.08
  17  -3   9    0.42    0.08
  17   3   9    0.22    0.07
 -17   3  -9    0.44    0.10
 -17   3  -9    0.36    0.09
 -19  -3  -9    0.44    0.09
  19  -3   9    0.46    0.09
  19   3   9    0.33    0.08
 -19   3  -9    0.18    0.08
 -19   3  -9    0.36    0.10
 -21  -3  -9    0.59    0.11
  21  -3   9    0.58    0.11
 -21   3  -9    0.63    0.11
 -21   3  -9    0.79    0.13
  21   3   9    0.53    0.10
  26  -4  -9    0.32    0.11
 -26   4   9    0.27    0.10
  24  -4  -9    1.48    0.17
 -24   4   9    1.40    0.16
  22  -4  -9    0.05    0.07
  22   4  -9    0.02    0.04
 -22   4   9    0.09    0.07
  22   4  -9    0.00    0.04
  20  -4  -9    2.12    0.17
  20   4  -9    2.00    0.11
  20   4  -9    2.17    0.13
 -20   4   9    1.79    0.15
  18  -4  -9    6.97    0.28
  18   4  -9    6.67    0.21
  18   4  -9    7.20    0.23
 -18   4   9    7.18    0.27
  16  -4  -9    8.57    0.31
  16   4  -9    9.17    0.26
  16   4  -9    8.90    0.25
 -16   4   9    9.65    0.31
  16   4  -9    8.99    0.24
  14  -4  -9    4.41    0.20
  14   4  -9    4.40    0.15
 -14   4   9    4.44    0.18
  14   4  -9    4.29    0.15
 -14   4   9    4.66    0.19
  14   4  -9    4.29    0.14
  14   4  -9    4.42    0.16
  12  -4  -9    0.04    0.04
 -12   4   9    0.06    0.03
  12   4  -9    0.01    0.02
  12   4  -9    0.08    0.03
 -12   4   9   -0.04    0.03
  12   4  -9    0.02    0.03
  12   4  -9    0.02    0.02
  10  -4  -9    1.85    0.12
  10   4  -9    1.84    0.08
 -10   4   9    1.87    0.10
  10   4  -9    1.83    0.08
 -10   4   9    1.90    0.12
 -10   4   9    1.81    0.11
  10   4  -9    1.80    0.08
  10   4  -9    1.96    0.08
   8  -4  -9   14.77    0.40
  -8   4   9   14.54    0.40
  -8   4   9   14.85    0.37
   8   4  -9   14.50    0.33
   8   4  -9   14.59    0.34
   8   4  -9   15.19    0.33
  -8   4   9   15.95    0.40
   6  -4  -9    4.56    0.17
  -6   4   9    4.42    0.18
   6   4  -9    4.49    0.13
  -6   4   9    4.50    0.17
  -6   4   9    4.59    0.18
   6   4  -9    4.45    0.13
   4  -4  -9    0.11    0.04
   4   4  -9    0.07    0.02
  -4   4   9    0.04    0.04
  -4   4   9    0.06    0.03
   4   4  -9    0.07    0.02
   2  -4  -9    2.70    0.12
  -2   4   9    2.65    0.13
  -2   4   9    2.67    0.13
   2   4  -9    2.80    0.10
   2   4  -9    2.77    0.09
   2   4  -9    2.94    0.10
   0  -4  -9    0.27    0.05
   0   4  -9    0.28    0.07
   0   4  -9    0.40    0.05
   0   4  -9    0.32    0.04
   0   4   9    0.20    0.05
   0   4   9    0.32    0.05
   0   4  -9    0.34    0.04
  -2  -4  -9    3.95    0.14
  -2   4  -9    4.03    0.14
  -2   4  -9    4.09    0.14
   2   4   9    3.84    0.16
   2   4   9    3.89    0.16
   2   4   9    3.86    0.17
  -2   4  -9    3.97    0.20
   2   4   9    3.77    0.15
  -2   4  -9    3.76    0.12
  -4  -4  -9    6.58    0.20
   4  -4   9    6.54    0.17
   4   4   9    6.34    0.21
  -4   4  -9    6.75    0.20
   4   4   9    6.27    0.21
  -4   4  -9    6.91    0.21
  -4   4  -9    6.75    0.20
  -4   4  -9    6.16    0.27
  -4   4  -9    6.72    0.19
   4   4   9    6.10    0.23
  -6  -4  -9    5.92    0.19
   6  -4   9    5.95    0.16
  -6   4  -9    5.73    0.18
  -6   4  -9    5.76    0.20
   6   4   9    5.99    0.22
   6   4   9    5.55    0.20
  -6   4  -9    5.56    0.25
   6   4   9    5.71    0.20
  -6   4  -9    5.73    0.18
  -6   4  -9    5.48    0.18
   8  -4   9    0.10    0.03
  -8  -4  -9    0.05    0.03
  -8   4  -9    0.07    0.04
   8   4   9    0.02    0.04
  -8   4  -9    0.03    0.04
  -8   4  -9    0.05    0.03
   8   4   9    0.15    0.05
   8   4   9    0.07    0.03
  -8   4  -9    0.07    0.03
  -8   4  -9    0.04    0.03
  -8   4  -9    0.02    0.05
 -10  -4  -9    8.74    0.26
  10  -4   9    8.89    0.25
 -10   4  -9    9.50    0.27
  10   4   9    9.25    0.28
 -10   4  -9    9.17    0.34
  10   4   9    8.74    0.30
 -10   4  -9    9.22    0.29
  10   4   9    8.66    0.28
 -10   4  -9    9.19    0.27
  12  -4   9    4.06    0.16
 -12  -4  -9    4.00    0.17
 -12   4  -9    4.55    0.20
 -12   4  -9    4.05    0.16
 -12   4  -9    3.77    0.21
  12   4   9    3.98    0.17
  14  -4   9    0.22    0.06
 -14  -4  -9    0.13    0.06
  14   4   9    0.16    0.06
 -14   4  -9    0.30    0.07
 -14   4  -9    0.25    0.08
 -16  -4  -9    1.05    0.11
  16  -4   9    1.07    0.11
 -16   4  -9    1.15    0.13
  16   4   9    1.37    0.12
 -16   4  -9    1.06    0.14
 -18  -4  -9    2.48    0.16
  18  -4   9    2.50    0.16
  18   4   9    2.63    0.17
 -18   4  -9    2.90    0.19
 -18   4  -9    2.66    0.19
 -20  -4  -9    0.66    0.10
  20  -4   9    0.46    0.09
 -20   4  -9    0.59    0.11
  20   4   9    0.57    0.11
 -20   4  -9    0.52    0.11
  23  -5  -9    0.79    0.14
  23   5  -9    0.71    0.09
 -23   5   9    0.86    0.14
  21  -5  -9    1.99    0.17
 -21   5   9    2.04    0.17
  21   5  -9    2.28    0.12
  21   5  -9    2.31    0.13
  19  -5  -9    0.03    0.06
 -19   5   9   -0.13    0.04
  19   5  -9   -0.01    0.04
  19   5  -9    0.00    0.03
  17  -5  -9    1.35    0.14
 -17   5   9    1.57    0.15
  17   5  -9    1.43    0.10
  17   5  -9    1.43    0.09
  17   5  -9    1.57    0.09
  15  -5  -9   13.72    0.42
  15   5  -9   13.99    0.34
  15   5  -9   14.10    0.34
 -15   5   9   13.53    0.41
  15   5  -9   13.52    0.33
  13  -5  -9    8.48    0.29
  13   5  -9    7.70    0.22
  13   5  -9    8.07    0.21
 -13   5   9    8.07    0.26
 -13   5   9    7.87    0.28
  13   5  -9    7.87    0.21
  11  -5  -9    1.57    0.12
 -11   5   9    1.32    0.11
  11   5  -9    1.41    0.07
 -11   5   9    1.36    0.11
  11   5  -9    1.28    0.07
   9  -5  -9    0.40    0.07
  -9   5   9    0.50    0.08
   9   5  -9    0.30    0.04
   9   5  -9    0.35    0.04
  -9   5   9    0.30    0.06
  -9   5   9    0.30    0.06
  -9   5   9    0.37    0.05
   7  -5  -9    0.67    0.08
  -7   5   9    0.38    0.06
  -7   5   9    0.44    0.07
   7   5  -9    0.51    0.04
  -7   5   9    0.54    0.06
   7   5  -9    0.50    0.04
   5  -5  -9    0.05    0.04
  -5   5   9    0.02    0.03
   5   5  -9    0.11    0.02
  -5   5   9    0.11    0.05
   5   5  -9    0.07    0.02
  -5   5   9    0.14    0.05
   3  -5  -9   18.68    0.44
  -3   5   9   19.40    0.49
   3   5  -9   19.31    0.40
  -3   5   9   18.86    0.48
   3   5  -9   18.89    0.41
   1  -5  -9    3.64    0.13
  -1   5   9    3.78    0.16
   1   5  -9    3.82    0.21
   1   5  -9    3.82    0.11
   1   5  -9    3.86    0.13
  -1   5   9    3.79    0.17
  -1  -5  -9    6.08    0.18
  -1   5  -9    6.29    0.18
  -1   5  -9    6.03    0.16
   1   5   9    6.12    0.22
   1   5   9    6.36    0.23
  -1   5  -9    6.10    0.28
[truncated: 306,727 more chars]
