# Supplementary material for: 4-Nitro­benzyl 3,4-bis­(acet­yloxy)-2-(4-meth­oxy­phen­yl)pyrrolidine-1-carboxyl­ate: crystal structure, Hirshfeld surface analysis and computational chemistry
Source: Acta Crystallogr E Crystallogr Commun. 2020 Jun 16;76(Pt 7):1080–6. doi: 10.1107/S2056989020007914 (PMC7336773; doi:10.1107/S2056989020007914)
Supplement: Supplementary file 2 [file e-76-01080-Isup2.hkl]

data_I                                                                          
_shelx_title ' mo_A53_0m in C2/c'                                               
_shelx_refln_list_code          4                                               
_shelx_F_calc_maximum      404.86                                               
_exptl_crystal_F_000      1984.00                                               
_reflns_d_resolution_high  0.8288                                               
                                                                                
loop_                                                                           
 _space_group_symop_operation_xyz                                               
 'x, y, z'                                                                      
 '-x, y, -z+1/2'                                                                
 'x+1/2, y+1/2, z'                                                              
 '-x+1/2, y+1/2, -z+1/2'                                                        
 '-x, -y, -z'                                                                   
 'x, -y, z-1/2'                                                                 
 '-x+1/2, -y+1/2, -z'                                                           
 'x+1/2, -y+1/2, z-1/2'                                                         
                                                                                
_cell_length_a    23.6396                                                       
_cell_length_b     8.2906                                                       
_cell_length_c    24.7683                                                       
_cell_angle_alpha  90.000                                                       
_cell_angle_beta  110.013                                                       
_cell_angle_gamma  90.000                                                       
                                                                                
_shelx_F_squared_multiplier     1.000                                           
                                                                                
loop_                                                                           
 _refln_index_h                                                                 
 _refln_index_k                                                                 
 _refln_index_l                                                                 
 _refln_F_squared_calc                                                          
 _refln_F_squared_meas                                                          
 _refln_F_squared_sigma                                                         
 _refln_observed_status                                                         
   2   0   0         80.56         86.19         3.44 o                         
   4   0   0        769.87        915.14         8.27 o                         
   6   0   0      10283.88       9060.31        68.53 o                         
   8   0   0         96.69        162.76         3.30 o                         
  10   0   0         44.05         17.52         1.77 o                         
  12   0   0      44532.91      45207.05       500.15 o                         
  14   0   0       4074.82       4338.25        47.31 o                         
  16   0   0        551.29        489.50        13.07 o                         
  18   0   0       3371.07       3175.13        57.18 o                         
  20   0   0       1083.67        951.85        42.86 o                         
  22   0   0        143.22        130.67        12.94 o                         
  24   0   0        477.96        424.14        29.11 o                         
  26   0   0         25.73          2.43         8.00 o                         
   1   1   0       1955.91       1831.81        19.27 o                         
   3   1   0       5605.83       5317.54        28.87 o                         
   5   1   0      13687.88      12915.89        70.40 o                         
   7   1   0        104.76         88.83         1.77 o                         
   9   1   0       1293.87       1301.85         9.99 o                         
  11   1   0        107.14        170.37         3.49 o                         
  13   1   0          2.53          9.81         1.38 o                         
  15   1   0         53.98         74.45         3.90 o                         
  17   1   0        188.88        168.68         7.65 o                         
  19   1   0       1148.18       1102.81        20.00 o                         
  21   1   0        333.43        394.85        12.51 o                         
  23   1   0         96.13         74.18         7.41 o                         
  25   1   0        628.42        681.35        18.39 o                         
   0   2   0        792.38        753.63        22.64 o                         
   2   2   0      19181.35      18211.45       119.06 o                         
   4   2   0      11512.12      11387.29        67.20 o                         
   6   2   0        188.18        205.92         2.61 o                         
   8   2   0       3617.94       3946.77        27.49 o                         
  10   2   0        189.38        129.71         3.16 o                         
  12   2   0        609.27        557.53         6.95 o                         
  14   2   0        274.86        253.05         5.10 o                         
  16   2   0        440.10        397.34         7.67 o                         
  18   2   0        118.34        129.99         6.68 o                         
  20   2   0        282.63        299.97        10.89 o                         
  22   2   0         76.45         97.32         9.72 o                         
  24   2   0         92.20         97.19         9.34 o                         
  26   2   0        155.87        145.72        10.47 o                         
   1   3   0        885.10        969.30        12.67 o                         
   3   3   0       3501.38       3542.90        25.95 o                         
   5   3   0       1739.02       1417.53        10.02 o                         
   7   3   0       4326.24       4516.68        27.20 o                         
   9   3   0       8431.32       9421.83        54.86 o                         
  11   3   0         31.66         12.59         1.35 o                         
  13   3   0        318.80        335.46         5.45 o                         
  15   3   0        317.89        329.51         6.20 o                         
  17   3   0        575.67        573.32         9.72 o                         
  19   3   0        418.16        416.39        10.95 o                         
  21   3   0       3417.96       3627.18        42.39 o                         
  23   3   0         59.95         51.39         7.00 o                         
  25   3   0        309.17        344.51        14.06 o                         
   0   4   0      32093.70      31750.44       435.57 o                         
   2   4   0       3234.07       3720.93        31.30 o                         
   4   4   0      16769.02      17119.47       119.13 o                         
   6   4   0        578.23        606.08         5.48 o                         
   8   4   0        353.93        336.43         4.12 o                         
  10   4   0        308.07        316.56         4.73 o                         
  12   4   0          0.98          8.01         2.03 o                         
  14   4   0        306.74        313.56         5.58 o                         
  16   4   0       1532.54       1698.59        20.56 o                         
  18   4   0       1137.71       1050.99        15.81 o                         
  20   4   0        487.97        513.48        12.70 o                         
  22   4   0        414.75        481.96        15.04 o                         
  24   4   0        405.55        390.97        14.24 o                         
   1   5   0        557.71        507.80         6.23 o                         
   3   5   0       2876.16       2880.91        23.20 o                         
   5   5   0       5329.41       5418.64        40.30 o                         
   7   5   0         57.96         44.94         1.65 o                         
   9   5   0       1079.65       1104.57        10.08 o                         
  11   5   0        666.81        612.21         7.25 o                         
  13   5   0          0.37         -0.10         1.60 o                         
  15   5   0        966.27        926.69        12.47 o                         
  17   5   0        975.25        864.41        19.00 o                         
  19   5   0        111.06        125.44         7.15 o                         
  21   5   0         49.45         43.30         7.47 o                         
  23   5   0         31.34         26.89        10.43 o                         
   0   6   0       2548.59       2479.94        26.36 o                         
   2   6   0        115.60        100.05         2.68 o                         
   4   6   0        194.31        162.93         3.61 o                         
   6   6   0        399.89        482.88         6.46 o                         
   8   6   0       1407.38       1439.12        13.76 o                         
  10   6   0        125.57        144.28         4.25 o                         
  12   6   0         56.22         53.84         3.56 o                         
  14   6   0        357.95        381.34         9.04 o                         
  16   6   0         12.97         18.14         3.56 o                         
  18   6   0        263.62        262.99        10.16 o                         
  20   6   0         47.76         52.58         6.51 o                         
   1   7   0         93.36         82.47         2.66 o                         
   3   7   0        644.18        604.88         7.57 o                         
   5   7   0       1006.74       1073.53        10.57 o                         
   7   7   0        772.11        699.63         8.31 o                         
   9   7   0       2378.34       2290.69        19.66 o                         
  11   7   0         54.94         81.73         4.20 o                         
  13   7   0         38.08         30.63         3.08 o                         
  15   7   0         39.31         46.21         4.85 o                         
  17   7   0        201.06        209.28        11.06 o                         
  19   7   0         59.74         40.39         6.70 o                         
   0   8   0        107.34        116.21         4.50 o                         
   2   8   0        134.75        186.98         3.60 o                         
   4   8   0          1.12          0.63         1.41 o                         
   6   8   0       2597.36       2353.32        20.11 o                         
   8   8   0         89.89        120.31         3.96 o                         
  10   8   0        180.80        239.55         6.43 o                         
  12   8   0         36.29         35.71         3.61 o                         
  14   8   0          4.46          2.32         3.22 o                         
  16   8   0        232.85        283.48        12.66 o                         
   1   9   0         18.02         17.57         2.23 o                         
   3   9   0         12.33         10.26         1.57 o                         
   5   9   0        455.96        442.87         6.57 o                         
   7   9   0        130.72        109.85         4.16 o                         
   9   9   0          5.57         24.57         3.03 o                         
  11   9   0        383.27        400.41         8.61 o                         
   0  10   0         89.25        182.62         7.22 o                         
 -25   1   1        431.35        443.80        15.15 o                         
 -23   1   1         43.55         74.52         7.65 o                         
 -21   1   1        145.49        135.43         8.62 o                         
 -19   1   1       1953.06       1785.49        26.88 o                         
 -17   1   1         20.54         26.19         3.13 o                         
 -15   1   1        246.81        316.88         6.44 o                         
 -13   1   1        789.30        753.32         8.41 o                         
 -11   1   1        481.90        453.07         5.44 o                         
  -9   1   1       2613.07       2491.50        16.10 o                         
  -7   1   1       6899.23       6703.83        38.86 o                         
  -5   1   1       6881.96       6675.83        35.31 o                         
  -3   1   1      24545.27      23515.34       128.63 o                         
  -1   1   1       1669.40       1282.40        11.47 o                         
   1   1   1      11193.94      11606.56        90.12 o                         
   3   1   1      64299.05      61573.67       313.91 o                         
   5   1   1        251.21        216.03         2.24 o                         
   7   1   1       6739.49       6594.57        38.46 o                         
   9   1   1        165.66        202.14         3.16 o                         
  11   1   1       3300.63       3015.39        22.89 o                         
  13   1   1       2291.80       2176.71        17.31 o                         
  15   1   1       1583.50       1702.10        19.57 o                         
  17   1   1        296.21        340.15         9.09 o                         
  19   1   1        376.60        401.57        12.32 o                         
  21   1   1       1685.79       1571.12        26.27 o                         
  23   1   1          5.97          2.23         4.61 o                         
  25   1   1          5.04         17.13         6.17 o                         
 -26   2   1         49.15         78.85         8.46 o                         
 -24   2   1        272.48        306.06        12.86 o                         
 -22   2   1          2.27          1.84         4.39 o                         
 -20   2   1         26.17         30.99         5.21 o                         
 -18   2   1        396.52        390.74        14.49 o                         
 -16   2   1         58.30         60.57         3.69 o                         
 -14   2   1       1288.70       1309.09        12.52 o                         
 -12   2   1          1.21         -0.39         1.29 o                         
 -10   2   1      18240.92      18517.28       115.41 o                         
  -8   2   1        691.98        784.22         6.96 o                         
  -6   2   1       3139.49       3048.26        19.53 o                         
  -4   2   1       6939.50       6793.88        42.81 o                         
  -2   2   1       1813.42       2067.05        16.47 o                         
   0   2   1      15757.69      15040.99       114.57 o                         
   2   2   1      38639.83      38306.21       215.80 o                         
   4   2   1        146.01        112.57         2.12 o                         
   6   2   1          2.70         10.58         0.98 o                         
   8   2   1      21002.00      22987.33       135.96 o                         
  10   2   1       3467.54       3926.11        28.73 o                         
  12   2   1         19.18         18.15         1.56 o                         
  14   2   1         22.88         50.58         5.22 o                         
  16   2   1          6.02          7.63         2.58 o                         
  18   2   1        330.22        333.52        10.96 o                         
  20   2   1        137.96        125.72         7.50 o                         
  22   2   1        331.53        371.65        12.86 o                         
  24   2   1         43.43         54.75         7.05 o                         
 -25   3   1        230.85        260.13        13.06 o                         
 -23   3   1        191.02        209.63        10.84 o                         
 -21   3   1        154.56        142.87         8.62 o                         
 -19   3   1        645.05        597.35        14.82 o                         
 -17   3   1        179.99        179.88         5.68 o                         
 -15   3   1        921.00        898.14        10.13 o                         
 -13   3   1       7935.15       7527.06        52.49 o                         
 -11   3   1        864.17        836.92         8.03 o                         
  -9   3   1       4934.59       5174.13        32.55 o                         
  -7   3   1         36.84         22.46         1.38 o                         
  -5   3   1       2552.60       2857.18        19.32 o                         
  -3   3   1       8910.23       9193.04        74.56 o                         
  -1   3   1        466.10        534.92         6.75 o                         
   1   3   1        422.56        435.64         9.30 o                         
   3   3   1       2133.63       1843.32        17.88 o                         
   5   3   1          3.09         -0.94         0.94 o                         
   7   3   1          9.68         13.98         1.03 o                         
   9   3   1       2226.92       1939.99        13.53 o                         
  11   3   1       5646.57       6189.44        41.29 o                         
  13   3   1          5.97         14.29         1.77 o                         
  15   3   1         15.24          8.63         2.01 o                         
  17   3   1        229.11        210.39         6.42 o                         
  19   3   1       1276.95       1129.94        18.74 o                         
  21   3   1        357.09        422.36        11.94 o                         
  23   3   1        286.24        280.90        12.15 o                         
  25   3   1         10.42         22.21         6.39 o                         
 -24   4   1         43.77         25.54         6.17 o                         
 -22   4   1        517.13        579.72        14.04 o                         
 -20   4   1         49.01        119.01         7.12 o                         
 -18   4   1       1045.35       1076.68        16.23 o                         
 -16   4   1       3769.47       3556.14        32.68 o                         
 -14   4   1          5.26          2.06         1.94 o                         
 -12   4   1       1446.51       1673.13        14.54 o                         
 -10   4   1       9079.00       9178.73        56.47 o                         
  -8   4   1       1561.10       1603.57        11.98 o                         
  -6   4   1        946.49        968.30         8.20 o                         
  -4   4   1      10764.07      11846.14        88.40 o                         
  -2   4   1       4649.95       4668.54        37.46 o                         
   0   4   1       1329.53       1366.37        14.42 o                         
   2   4   1       3507.28       3372.34        24.22 o                         
   4   4   1       3111.46       3027.31        22.01 o                         
   6   4   1       1065.12       1122.76         9.43 o                         
   8   4   1       3553.19       3772.43        24.84 o                         
  10   4   1        219.82        236.22         3.93 o                         
  12   4   1        772.84        689.05         7.64 o                         
  14   4   1       4287.34       4327.70        32.89 o                         
  16   4   1        994.30        965.45        18.58 o                         
  18   4   1        207.13        185.03         7.61 o                         
  20   4   1       1010.58       1017.69        17.93 o                         
  22   4   1        197.03        174.17        10.56 o                         
  24   4   1          2.86         -4.91         4.91 o                         
 -23   5   1        311.26        313.16        16.81 o                         
 -21   5   1        763.09        771.11        21.77 o                         
 -19   5   1        443.71        536.15        12.46 o                         
 -17   5   1         16.21         21.17         3.75 o                         
 -15   5   1        893.29        792.13        11.05 o                         
 -13   5   1        119.45        129.00         4.45 o                         
 -11   5   1       2425.93       2178.69        17.24 o                         
  -9   5   1         13.44         23.68         1.64 o                         
  -7   5   1         47.85         31.12         1.85 o                         
  -5   5   1          0.06          2.92         0.92 o                         
  -3   5   1        387.26        310.88         5.22 o                         
  -1   5   1       1061.69       1273.29        14.96 o                         
   1   5   1         14.00         43.70         1.78 o                         
   3   5   1        609.70        517.51         5.97 o                         
   5   5   1        135.38        139.66         2.84 o                         
   7   5   1        909.28        831.73         7.87 o                         
   9   5   1        258.05        254.92         4.27 o                         
  11   5   1          0.11          5.97         1.59 o                         
  13   5   1         92.75        112.31         6.94 o                         
  15   5   1       3190.05       3178.16        32.73 o                         
  17   5   1        150.58        134.95         7.19 o                         
  19   5   1        292.38        286.05        11.87 o                         
  21   5   1         25.71         30.87         7.12 o                         
 -20   6   1         17.08          5.21         3.70 o                         
 -18   6   1        128.45         96.74         6.41 o                         
 -16   6   1        123.53         96.61         5.76 o                         
 -14   6   1          0.00          2.00         2.21 o                         
 -12   6   1        183.14        144.08         4.99 o                         
 -10   6   1        201.31        160.02         4.35 o                         
  -8   6   1        142.12        128.85         4.76 o                         
  -6   6   1       1162.70       1229.27        13.51 o                         
  -4   6   1        554.14        438.07         5.85 o                         
  -2   6   1          0.54          0.11         1.01 o                         
   0   6   1         57.30         68.72         2.68 o                         
   2   6   1        577.76        604.57         8.13 o                         
   4   6   1       1433.57       1325.79        12.88 o                         
   6   6   1        818.96        878.57         8.79 o                         
   8   6   1        864.01        866.09         9.48 o                         
  10   6   1       1982.49       1985.91        17.49 o                         
  12   6   1        181.30        233.34         6.54 o                         
  14   6   1        188.83        186.92         6.63 o                         
  16   6   1         84.83         94.26         5.98 o                         
  18   6   1         30.21         39.79         5.08 o                         
  20   6   1          0.15         -4.51         5.10 o                         
 -19   7   1          0.04          4.93         4.61 o                         
 -17   7   1         83.49         84.90         7.54 o                         
 -15   7   1         42.83         42.16         4.67 o                         
 -13   7   1        748.28        707.35        11.95 o                         
 -11   7   1         86.40         94.76         4.47 o                         
  -9   7   1       1155.20       1029.79        10.91 o                         
  -7   7   1        849.39        698.51         8.23 o                         
  -5   7   1          0.58          3.41         1.51 o                         
  -3   7   1        782.71        794.18         8.44 o                         
  -1   7   1          7.59         18.76         1.82 o                         
   1   7   1         73.76         58.38         2.54 o                         
   3   7   1       2413.92       2334.35        17.14 o                         
   5   7   1       4969.17       4622.32        34.30 o                         
   7   7   1         66.33         50.03         3.04 o                         
   9   7   1        845.68        713.75         9.01 o                         
  11   7   1       2017.24       2052.73        21.53 o                         
  13   7   1         34.49         31.54         3.38 o                         
  15   7   1        226.75        245.50        11.90 o                         
  17   7   1        683.38        737.70        19.65 o                         
 -16   8   1        174.75        190.20        12.35 o                         
 -14   8   1        324.06        338.51         9.59 o                         
 -12   8   1        151.50        116.15         7.15 o                         
 -10   8   1        909.57        934.31        12.30 o                         
  -8   8   1        201.80        214.54         5.25 o                         
  -6   8   1          8.69         13.34         1.76 o                         
  -4   8   1         68.22         81.07         3.77 o                         
  -2   8   1        261.16        262.82         6.11 o                         
   0   8   1         26.16         17.75         1.98 o                         
   2   8   1          6.74          7.71         1.38 o                         
   4   8   1         86.60        114.31         3.76 o                         
   6   8   1          0.32          4.45         1.77 o                         
   8   8   1          1.72          0.78         1.88 o                         
  10   8   1          2.28          0.03         2.31 o                         
  12   8   1        124.50        123.84         6.00 o                         
  14   8   1        146.80        146.57         8.20 o                         
 -11   9   1        610.95        642.70        15.45 o                         
  -9   9   1        129.08        145.46         5.47 o                         
  -7   9   1        157.47        158.04         4.36 o                         
  -5   9   1        247.86        210.74         5.03 o                         
  -3   9   1         61.51         49.29         3.72 o                         
  -1   9   1         40.80         39.49         2.60 o                         
   1   9   1          5.83          4.86         1.66 o                         
   3   9   1          8.41         11.08         2.06 o                         
   5   9   1         97.92        111.76         4.58 o                         
   7   9   1         15.55         22.97         3.44 o                         
   9   9   1          4.59         -2.43         2.43 o                         
  11   9   1         21.48         36.21         4.37 o                         
 -26   0   2         79.53         99.84        25.07 o                         
 -24   0   2       1013.47       1007.23        30.29 o                         
 -22   0   2          0.27         -6.21         6.21 o                         
 -20   0   2       2144.13       2050.95        42.87 o                         
 -18   0   2       2184.73       2032.73        40.58 o                         
 -16   0   2       5382.68       5297.44        58.41 o                         
 -14   0   2       3453.78       3536.45        40.20 o                         
 -12   0   2        781.90        826.16        12.68 o                         
 -10   0   2          9.96          7.50         1.93 o                         
  -8   0   2       3812.82       3964.53        43.90 o                         
  -6   0   2      75778.85      73303.75       544.70 o                         
  -4   0   2     113561.38     104660.49       885.84 o                         
  -2   0   2      56410.26      53795.17       519.94 o                         
   0   0   2        697.03        558.58         7.47 o                         
   2   0   2       8120.11       8175.21        53.42 o                         
   4   0   2      27132.29      26646.32       199.73 o                         
   6   0   2      28890.78      27473.00       205.42 o                         
   8   0   2        131.34         88.39         2.72 o                         
  10   0   2      23025.32      23799.21       177.54 o                         
  12   0   2       8376.04       8697.86        73.73 o                         
  14   0   2       1736.93       1823.22        24.65 o                         
  16   0   2       1941.72       1956.13        38.88 o                         
  18   0   2       7986.85       8479.27       129.79 o                         
  20   0   2        690.52        649.66        48.52 o                         
  22   0   2        776.71        772.23        25.16 o                         
  24   0   2        559.38        579.48        51.75 o                         
  26   0   2          2.28         -1.62         8.00 o                         
 -27   1   2         10.00         -2.52         5.42 o                         
 -25   1   2        375.51        431.96        22.88 o                         
 -23   1   2         35.90         36.72         6.23 o                         
 -21   1   2       2359.02       2267.17        33.14 o                         
 -19   1   2       1285.33       1355.21        22.43 o                         
 -17   1   2        416.65        466.63         9.10 o                         
 -15   1   2       2828.83       2825.81        22.62 o                         
 -13   1   2        962.04       1069.16        10.95 o                         
 -11   1   2       3270.07       3179.03        20.46 o                         
  -9   1   2       4393.31       4571.34        27.64 o                         
  -7   1   2          2.98          0.29         0.52 o                         
  -5   1   2      35291.90      34143.34       211.65 o                         
  -3   1   2      17188.85      16432.05        99.12 o                         
  -1   1   2       6083.26       5650.10        37.62 o                         
   1   1   2        984.34        965.87         7.03 o                         
   3   1   2      16690.96      16678.44        89.99 o                         
   5   1   2       9173.96       8751.72        48.10 o                         
   7   1   2       2638.08       2777.73        17.63 o                         
   9   1   2        570.70        517.68         5.77 o                         
  11   1   2          9.39         27.17         1.76 o                         
  13   1   2        120.84        115.58         3.42 o                         
  15   1   2          0.04          6.47         2.03 o                         
  17   1   2        274.46        224.21         8.31 o                         
  19   1   2        668.27        692.55        15.93 o                         
  21   1   2         12.31          9.89         4.75 o                         
  23   1   2        110.26         89.11         8.09 o                         
  25   1   2         35.75         38.07         7.05 o                         
 -26   2   2         27.76         34.76         6.65 o                         
 -24   2   2        503.72        535.12        15.75 o                         
 -22   2   2          1.81         -0.62         4.61 o                         
 -20   2   2         50.48         60.49         6.23 o                         
 -18   2   2        754.99        704.34        11.62 o                         
 -16   2   2        550.55        492.93         8.70 o                         
 -14   2   2        195.68        296.74         5.11 o                         
 -12   2   2        752.94        736.00         8.03 o                         
 -10   2   2       1897.65       2006.00        15.19 o                         
  -8   2   2        716.55        696.73         6.39 o                         
  -6   2   2       5812.92       5274.99        33.76 o                         
  -4   2   2      17337.02      17637.82       109.62 o                         
  -2   2   2      42658.99      39949.57       322.45 o                         
   0   2   2      10823.26      10609.60       104.02 o                         
   2   2   2      16427.96      16634.69        95.74 o                         
   4   2   2      17954.37      18164.90       102.75 o                         
   6   2   2      10764.28      10501.76        63.04 o                         
   8   2   2      17323.51      17559.78       104.33 o                         
  10   2   2       3584.96       3408.75        25.55 o                         
  12   2   2        755.41        813.48         9.53 o                         
  14   2   2        554.31        618.75         9.28 o                         
  16   2   2        469.60        462.96         9.42 o                         
  18   2   2          1.11          0.51         3.27 o                         
  20   2   2         20.54          7.51         3.86 o                         
  22   2   2        293.74        277.15        11.87 o                         
  24   2   2         42.79         23.34         6.54 o                         
 -25   3   2          4.31          2.90         6.44 o                         
 -23   3   2         21.27         12.44         5.21 o                         
 -21   3   2       1461.96       1371.96        23.80 o                         
 -19   3   2        213.24        215.20         8.38 o                         
 -17   3   2         26.91         23.79         2.95 o                         
 -15   3   2        177.76        149.07         4.38 o                         
 -13   3   2        218.59        203.38         4.81 o                         
 -11   3   2       2995.23       3034.22        20.73 o                         
  -9   3   2        771.99        852.40         7.91 o                         
  -7   3   2      12175.15      12109.17        72.23 o                         
  -5   3   2         52.25         40.72         1.96 o                         
  -3   3   2        356.24        336.90         4.73 o                         
  -1   3   2      26987.36      27272.52       220.63 o                         
   1   3   2         86.37         65.05         1.46 o                         
   3   3   2       3720.61       3894.40        24.21 o                         
   5   3   2      11525.06      12038.58        68.66 o                         
   7   3   2       2288.77       2633.44        17.11 o                         
   9   3   2        154.48         97.86         3.09 o                         
  11   3   2        167.99        186.98         3.60 o                         
  13   3   2       3008.46       2822.36        22.90 o                         
  15   3   2        396.34        366.72         6.92 o                         
  17   3   2       3133.45       3232.78        31.09 o                         
  19   3   2       2185.84       2295.44        29.72 o                         
  21   3   2        225.07        249.68        10.48 o                         
  23   3   2          2.15          2.35         5.43 o                         
 -24   4   2         24.25         30.51         7.70 o                         
 -22   4   2        946.27        843.45        18.78 o                         
 -20   4   2       1500.42       1491.03        20.17 o                         
 -18   4   2         55.08         79.19         5.03 o                         
 -16   4   2        193.37        212.10         5.48 o                         
 -14   4   2         51.13         56.74         2.88 o                         
 -12   4   2        231.52        234.87         3.97 o                         
 -10   4   2        168.02        171.20         3.60 o                         
  -8   4   2       3982.25       4232.96        27.26 o                         
  -6   4   2        676.08        668.25         7.65 o                         
  -4   4   2        542.35        533.97         7.40 o                         
  -2   4   2        280.54        278.97         5.71 o                         
   0   4   2        998.83        925.64        11.26 o                         
   2   4   2        880.20       1100.12         8.40 o                         
   4   4   2        363.47        431.03         4.37 o                         
   6   4   2       1636.66       1562.13        11.66 o                         
   8   4   2        613.32        586.43         6.09 o                         
  10   4   2         48.33         41.44         2.12 o                         
  12   4   2        316.83        243.17         4.19 o                         
  14   4   2        113.57        125.12         5.90 o                         
  16   4   2         19.00         18.00         3.54 o                         
  18   4   2       2856.14       2619.66        29.75 o                         
  20   4   2        801.24        806.60        16.00 o                         
  22   4   2         33.15         41.21         5.57 o                         
 -23   5   2         48.23         43.49        20.22 o                         
 -21   5   2        154.65        162.31        11.80 o                         
 -19   5   2        888.76        899.67        16.47 o                         
 -17   5   2          0.69          2.64         2.76 o                         
 -15   5   2       1853.96       1947.83        20.11 o                         
 -13   5   2         10.16          1.64         2.73 o                         
 -11   5   2       2655.06       2654.90        21.21 o                         
  -9   5   2         87.76         89.18         2.79 o                         
  -7   5   2       1111.76       1073.79         9.84 o                         
  -5   5   2       1209.70       1196.67        11.51 o                         
  -3   5   2       5417.48       5558.34        45.39 o                         
  -1   5   2       5305.26       5761.45        43.14 o                         
   1   5   2        168.77        132.32         2.48 o                         
   3   5   2        213.03        188.03         3.10 o                         
   5   5   2        209.26        231.00         3.26 o                         
   7   5   2       1123.98       1001.45        10.08 o                         
   9   5   2          5.57          6.58         1.47 o                         
  11   5   2       3940.76       3685.56        25.66 o                         
  13   5   2        151.72        128.63         4.62 o                         
  15   5   2          0.36         -1.41         2.29 o                         
  17   5   2        153.95        186.48         8.84 o                         
  19   5   2         44.95         32.63         6.81 o                         
  21   5   2         61.16         37.24         7.75 o                         
 -22   6   2         68.87         81.73         9.93 o                         
 -20   6   2         60.51         55.32         5.41 o                         
 -18   6   2        121.44        167.83         7.94 o                         
 -16   6   2         10.47         27.35         3.50 o                         
 -14   6   2        111.99         82.26         6.39 o                         
 -12   6   2          0.16         -2.05         2.05 o                         
 -10   6   2        875.14        909.75        10.08 o                         
  -8   6   2        571.31        652.16         9.36 o                         
  -6   6   2         55.72         51.89         2.58 o                         
  -4   6   2         51.63         80.50         4.01 o                         
  -2   6   2          1.82         -0.52         1.63 o                         
   0   6   2       4443.45       4153.32        32.42 o                         
   2   6   2         40.55         14.76         1.54 o                         
   4   6   2       1016.38       1052.30        10.06 o                         
   6   6   2       1976.35       1949.46        16.50 o                         
   8   6   2       3574.64       3531.18        27.43 o                         
  10   6   2       4887.77       4639.40        35.10 o                         
  12   6   2        244.26        233.95         6.10 o                         
  14   6   2        680.55        663.40        14.20 o                         
  16   6   2          6.30          9.53         3.76 o                         
  18   6   2          1.14         -2.89         2.99 o                         
  20   6   2          8.66          8.33         6.40 o                         
 -19   7   2         43.57         15.30         5.45 o                         
 -17   7   2         99.21        118.30        10.73 o                         
 -15   7   2        146.56        153.88         6.22 o                         
 -13   7   2        805.39        808.18        12.84 o                         
 -11   7   2        875.57        788.81        11.24 o                         
  -9   7   2        225.06        216.85         8.40 o                         
  -7   7   2        175.46        132.79         4.25 o                         
  -5   7   2       1529.61       1439.57        12.93 o                         
  -3   7   2       1131.55       1226.77        14.61 o                         
  -1   7   2        184.35        183.20         3.88 o                         
   1   7   2       1166.67       1148.35        10.70 o                         
   3   7   2         78.59         80.12         2.94 o                         
   5   7   2          2.37          5.75         1.93 o                         
   7   7   2        797.10        894.04        10.10 o                         
   9   7   2       1308.47       1164.31        12.54 o                         
  11   7   2        803.33        753.24        11.28 o                         
  13   7   2         26.24         36.71         5.50 o                         
  15   7   2         40.27         63.64         7.94 o                         
  17   7   2         81.92         84.40         8.65 o                         
 -16   8   2         52.97         74.05         9.83 o                         
 -14   8   2         40.50         67.64         4.43 o                         
 -12   8   2        121.48        108.98         4.88 o                         
 -10   8   2          5.62         10.19         2.35 o                         
  -8   8   2        387.68        355.71         5.71 o                         
  -6   8   2        403.00        325.65         6.06 o                         
  -4   8   2        202.84        174.14         4.41 o                         
  -2   8   2         30.46         33.52         2.49 o                         
   0   8   2        978.57        951.75        11.13 o                         
   2   8   2        317.48        237.07         4.35 o                         
   4   8   2        639.24        690.01        10.33 o                         
   6   8   2       1061.14       1111.44        11.86 o                         
   8   8   2        412.17        364.61         7.28 o                         
  10   8   2         10.88          3.03         2.64 o                         
  12   8   2        473.61        458.97         9.80 o                         
  14   8   2          0.75         -0.86         3.07 o                         
 -11   9   2          3.07          8.75         2.60 o                         
  -9   9   2        946.17        933.65        12.46 o                         
  -7   9   2          8.94         16.16         2.16 o                         
  -5   9   2          3.76         -1.07         1.70 o                         
  -3   9   2          5.17         -1.58         1.58 o                         
  -1   9   2         49.34         38.75         2.96 o                         
   1   9   2         74.99         81.45         3.36 o                         
   3   9   2        175.05        191.69         4.72 o                         
   5   9   2          5.12          4.90         2.01 o                         
   7   9   2        194.94        177.70         5.92 o                         
   9   9   2         44.01         41.23         3.80 o                         
 -27   1   3          3.40          3.91         5.83 o                         
 -25   1   3        118.90         96.35         8.67 o                         
 -23   1   3         53.55         37.48         6.47 o                         
 -21   1   3        271.01        262.39        11.06 o                         
 -19   1   3         90.95        112.91         7.05 o                         
 -17   1   3        257.65        217.67         6.25 o                         
 -15   1   3        752.78        729.28         8.59 o                         
 -13   1   3       2869.80       2772.26        22.71 o                         
 -11   1   3       5599.44       5642.62        35.19 o                         
  -9   1   3        653.00        590.61         5.66 o                         
  -7   1   3       2127.37       1867.68        14.59 o                         
  -5   1   3      15827.10      15231.80        85.35 o                         
  -3   1   3      43624.66      42595.29       249.81 o                         
  -1   1   3      12853.10      11518.36        81.59 o                         
   1   1   3         12.07         47.80         1.30 o                         
   3   1   3       1628.21       1514.81         9.47 o                         
   5   1   3       9870.48       9927.82        52.51 o                         
   7   1   3       6378.65       6321.14        33.68 o                         
   9   1   3       3909.40       4478.58        30.56 o                         
  11   1   3        148.40        180.36         3.85 o                         
  13   1   3        168.35        288.63         5.55 o                         
  15   1   3        871.88        772.14        11.17 o                         
  17   1   3       4220.68       4119.21        44.77 o                         
  19   1   3       1366.46       1267.69        20.08 o                         
  21   1   3        635.65        587.34        15.55 o                         
  23   1   3          6.87         -0.93         5.21 o                         
  25   1   3        110.76        131.86         9.89 o                         
 -26   2   3          7.57         -2.21         7.94 o                         
 -24   2   3         10.31          0.72         5.02 o                         
 -22   2   3        246.03        234.46        11.06 o                         
 -20   2   3         97.90        111.75         7.65 o                         
 -18   2   3         70.90         54.38         3.85 o                         
 -16   2   3       2508.97       2412.47        25.05 o                         
 -14   2   3       1596.34       1796.08        15.69 o                         
 -12   2   3       3013.16       3136.59        23.70 o                         
 -10   2   3        728.83        675.81         7.25 o                         
  -8   2   3       2458.37       2562.43        17.98 o                         
  -6   2   3       4947.85       5362.10        32.80 o                         
  -4   2   3      88779.95      84504.16       554.11 o                         
  -2   2   3      15105.11      14312.37       116.54 o                         
   0   2   3       2541.07       2483.10        22.65 o                         
   2   2   3       2306.67       2141.75        13.30 o                         
   4   2   3       1933.85       1884.45        11.95 o                         
   6   2   3          2.54         19.07         1.30 o                         
   8   2   3      19023.91      20266.70       120.11 o                         
  10   2   3        471.99        587.77         7.11 o                         
  12   2   3          0.22          0.77         1.42 o                         
  14   2   3        941.64        818.12        11.31 o                         
  16   2   3        802.22        898.26        16.26 o                         
  18   2   3       1519.50       1510.88        21.95 o                         
  20   2   3          6.79         18.52         4.59 o                         
  22   2   3        150.87        144.09         9.27 o                         
  24   2   3        124.31        136.98         9.89 o                         
 -25   3   3         56.66         65.24        12.53 o                         
 -23   3   3         89.77        110.07         8.35 o                         
 -21   3   3        125.91        118.82         8.20 o                         
 -19   3   3        387.10        390.60        13.31 o                         
 -17   3   3          3.43          6.80         2.37 o                         
 -15   3   3          2.08         23.52         2.09 o                         
 -13   3   3       2595.44       2360.92        18.06 o                         
 -11   3   3        123.40        172.18         3.00 o                         
  -9   3   3       8049.44       8659.53        52.60 o                         
  -7   3   3       1335.39       1540.58        11.54 o                         
  -5   3   3        805.92        802.33         7.54 o                         
  -3   3   3       4119.54       4047.02        32.20 o                         
  -1   3   3      49122.95      49615.03       399.32 o                         
   1   3   3       9854.75       9808.76        69.50 o                         
   3   3   3        540.24        712.21         6.07 o                         
   5   3   3       1132.05       1050.00         7.78 o                         
   7   3   3       2039.27       2093.89        13.75 o                         
   9   3   3        179.27        552.93        14.62 o                         
  11   3   3        102.28        101.53         3.18 o                         
  13   3   3         83.45         79.79         3.51 o                         
  15   3   3        269.87        241.36         6.51 o                         
  17   3   3        134.78        121.80         6.77 o                         
  19   3   3        753.83        714.63        14.84 o                         
  21   3   3        140.92        127.67         7.76 o                         
  23   3   3        524.19        600.32        15.26 o                         
 -24   4   3          7.60          0.27         4.65 o                         
 -22   4   3       1592.11       1707.81        27.78 o                         
 -20   4   3        465.53        444.89        11.57 o                         
 -18   4   3        400.97        440.04         9.55 o                         
 -16   4   3       3631.95       3508.21        29.77 o                         
 -14   4   3         52.57         45.46         2.67 o                         
 -12   4   3         75.36         68.24         3.29 o                         
 -10   4   3       5454.38       5831.62        38.71 o                         
  -8   4   3       3163.49       3053.68        20.32 o                         
  -6   4   3        162.64        111.65         2.96 o                         
  -4   4   3       7917.55       8509.75        70.34 o                         
  -2   4   3       5043.90       5351.73        45.79 o                         
   0   4   3       4516.29       4596.72        35.12 o                         
   2   4   3        610.54        842.26        10.51 o                         
   4   4   3       1392.37       1281.41        10.19 o                         
   6   4   3       1797.07       1879.17        12.47 o                         
   8   4   3        397.13        351.28         4.28 o                         
  10   4   3       1894.46       1816.88        13.58 o                         
  12   4   3        546.34        576.26         6.84 o                         
  14   4   3       4794.51       4903.90        39.70 o                         
  16   4   3          4.21          2.18         3.03 o                         
  18   4   3        280.72        291.85         9.75 o                         
  20   4   3        340.13        338.68        14.46 o                         
  22   4   3         33.83         25.51         5.12 o                         
 -23   5   3         47.05         39.57         9.67 o                         
 -21   5   3        226.43        239.18        15.92 o                         
 -19   5   3        865.86        778.30        20.98 o                         
 -17   5   3          4.57          1.79         2.76 o                         
 -15   5   3          2.99         -1.60         1.60 o                         
 -13   5   3        732.42        759.84        10.15 o                         
 -11   5   3        617.27        566.97         7.14 o                         
  -9   5   3         87.48         81.99         2.42 o                         
  -7   5   3         33.76         40.15         2.16 o                         
  -5   5   3        799.43        774.84        10.95 o                         
  -3   5   3        862.68        878.93         9.46 o                         
  -1   5   3         58.84         60.52         2.51 o                         
   1   5   3       2359.46       2144.54        16.75 o                         
   3   5   3       1667.73       1676.31        13.12 o                         
   5   5   3       1734.24       1685.69        12.44 o                         
   7   5   3        273.59        293.64         4.38 o                         
   9   5   3        935.91       1083.61        10.03 o                         
  11   5   3         61.20         67.75         2.84 o                         
  13   5   3        574.52        528.63         7.98 o                         
  15   5   3        157.09        149.35         6.40 o                         
  17   5   3          7.25          6.38         3.50 o                         
  19   5   3          5.34         -1.28         7.70 o                         
  21   5   3        243.98        261.50        14.88 o                         
 -22   6   3         56.32         53.09         8.99 o                         
 -20   6   3          1.91         -0.02         3.24 o                         
 -18   6   3         32.82         47.44         4.68 o                         
 -16   6   3         48.33         39.62         3.19 o                         
 -14   6   3         89.92         76.31         4.26 o                         
 -12   6   3       1399.41       1657.85        18.35 o                         
 -10   6   3        145.72        113.17         4.06 o                         
  -8   6   3          5.71          4.10         1.65 o                         
  -6   6   3        167.46        152.80         4.22 o                         
  -4   6   3       1112.59       1093.80        13.62 o                         
  -2   6   3        374.02        385.89         7.15 o                         
   0   6   3       2941.43       2896.31        24.03 o                         
   2   6   3        357.25        309.49         4.93 o                         
   4   6   3        573.68        486.08         6.15 o                         
   6   6   3        101.26        276.66        14.59 o                         
   8   6   3       3782.43       3624.74        28.24 o                         
  10   6   3        396.56        324.47         6.10 o                         
  12   6   3        445.30        415.18         8.22 o                         
  14   6   3        216.99        212.44         8.31 o                         
  16   6   3         13.08          9.66         4.01 o                         
  18   6   3         11.90         11.09         5.45 o                         
  20   6   3         75.80         96.39        13.58 o                         
 -19   7   3        288.80        323.06        12.66 o                         
 -17   7   3         37.63         52.54         5.71 o                         
 -15   7   3         29.53         14.16         2.97 o                         
 -13   7   3         97.54         93.69         4.75 o                         
 -11   7   3       1254.66       1240.96        15.75 o                         
  -9   7   3       4352.15       4272.69        33.86 o                         
  -7   7   3        293.16        325.90         5.58 o                         
  -5   7   3        909.95        931.98        14.79 o                         
  -3   7   3        426.53        434.36         7.82 o                         
  -1   7   3         81.03         47.31         3.43 o                         
   1   7   3       4484.46       4345.90        32.59 o                         
   3   7   3          4.64          2.38         1.42 o                         
   5   7   3          2.00         19.93         2.15 o                         
   7   7   3        574.61        527.76         7.56 o                         
   9   7   3       1308.58       1465.72        14.74 o                         
  11   7   3        833.73        798.63        14.39 o                         
  13   7   3       1817.57       1717.82        23.95 o                         
  15   7   3          0.95         11.20         4.44 o                         
  17   7   3          5.68          3.87         4.71 o                         
 -16   8   3         91.09        115.29         8.50 o                         
 -14   8   3        154.38        145.05         6.01 o                         
 -12   8   3        105.98        126.41         5.12 o                         
 -10   8   3          0.86          1.59         1.82 o                         
  -8   8   3        210.96        221.30         5.04 o                         
  -6   8   3          0.13          0.12         2.02 o                         
  -4   8   3         50.10         29.08         3.18 o                         
  -2   8   3        532.05        520.28         9.93 o                         
   0   8   3        208.89        213.59         4.94 o                         
   2   8   3         21.22          9.59         1.66 o                         
   4   8   3         12.03          8.67         2.01 o                         
   6   8   3        203.56        176.19         4.79 o                         
   8   8   3         35.67         51.31         3.01 o                         
  10   8   3          1.71         -2.31         2.31 o                         
  12   8   3          0.73         -3.03         3.03 o                         
  14   8   3         38.68         39.47         4.75 o                         
 -11   9   3        231.27        210.56         7.71 o                         
  -9   9   3        114.56        153.78         7.37 o                         
  -7   9   3        372.65        415.80         8.35 o                         
  -5   9   3         57.01         61.23         4.09 o                         
  -3   9   3          6.33         12.52         3.52 o                         
  -1   9   3          9.52          6.70         2.23 o                         
   1   9   3         31.25         24.83         1.97 o                         
   3   9   3         14.09         23.21         2.26 o                         
   5   9   3        147.53        176.69         4.97 o                         
   7   9   3          0.51          1.25         2.43 o                         
   9   9   3         26.06         38.87         3.91 o                         
 -26   0   4        220.19        262.67        18.84 o                         
 -24   0   4        144.07        194.55        16.01 o                         
 -22   0   4       3325.19       3289.57        62.32 o                         
 -20   0   4        804.61        898.23        45.28 o                         
 -18   0   4       1004.91        997.07        25.16 o                         
 -16   0   4       2415.39       2402.64        30.28 o                         
 -14   0   4        662.45        551.00        12.07 o                         
 -12   0   4      16071.23      16927.19       168.30 o                         
 -10   0   4       1375.99       1207.40        17.78 o                         
  -8   0   4        858.73        881.96        10.54 o                         
  -6   0   4      23636.73      23593.32       217.47 o                         
  -4   0   4      90234.49      90039.27      1031.47 o                         
  -2   0   4      31147.26      30691.60       352.01 o                         
   0   0   4       1219.53       1296.76        12.31 o                         
   2   0   4      84653.62      81091.76       563.23 o                         
   4   0   4       6583.20       6107.22        47.19 o                         
   6   0   4        423.92        424.43         8.30 o                         
   8   0   4        490.48        586.97         9.29 o                         
  10   0   4      21140.47      22910.59       185.26 o                         
  12   0   4        226.06        168.50         5.32 o                         
  14   0   4         24.67         19.80         3.39 o                         
  16   0   4        615.27        668.52        26.44 o                         
  18   0   4      22036.35      21063.43       299.04 o                         
  20   0   4       2323.36       2395.80        77.63 o                         
  22   0   4          5.34          1.74         7.37 o                         
  24   0   4          2.18         13.58         8.52 o                         
 -27   1   4         48.87         68.02         8.27 o                         
 -25   1   4          0.23         -5.28         5.28 o                         
 -23   1   4         67.89         70.55         7.46 o                         
 -21   1   4        942.52        944.63        18.99 o                         
 -19   1   4        287.70        246.76         9.27 o                         
 -17   1   4          0.26          4.00         2.53 o                         
 -15   1   4        897.84        968.44        10.33 o                         
 -13   1   4        150.39        132.57         4.10 o                         
 -11   1   4       3937.77       4201.28        27.03 o                         
  -9   1   4       7293.21       7422.99        47.09 o                         
  -7   1   4       4109.99       4169.60        25.88 o                         
  -5   1   4       8964.66       9093.40        56.25 o                         
  -3   1   4      16800.79      16190.32        95.07 o                         
  -1   1   4      22916.29      21581.53       148.79 o                         
   1   1   4        688.54        546.89         4.81 o                         
   3   1   4      75294.34      72338.85       458.62 o                         
   5   1   4       5381.19       5281.13        28.41 o                         
   7   1   4        351.01        397.24         4.30 o                         
   9   1   4        375.09        394.69         4.71 o                         
  11   1   4       2689.05       2501.79        20.33 o                         
  13   1   4         36.06         21.42         2.40 o                         
  15   1   4       3633.64       3627.08        39.43 o                         
  17   1   4        142.77        161.48         7.64 o                         
  19   1   4         22.48         13.30         4.27 o                         
  21   1   4         93.13        105.29        11.95 o                         
  23   1   4        233.64        254.58        12.13 o                         
  25   1   4          3.96          5.95         5.83 o                         
 -26   2   4        147.08        131.14         9.80 o                         
 -24   2   4        146.30        160.29        14.71 o                         
 -22   2   4       2216.37       2107.46        32.12 o                         
 -20   2   4       3410.98       3462.84        50.40 o                         
 -18   2   4         16.20         20.03         2.85 o                         
 -16   2   4       6995.76       6674.53        90.89 o                         
 -14   2   4        801.95        969.04        10.77 o                         
 -12   2   4       1283.26       1369.81        12.10 o                         
 -10   2   4        439.03        528.80         5.76 o                         
  -8   2   4      10565.95      10725.24        64.45 o                         
  -6   2   4       1616.21       1473.18        11.10 o                         
  -4   2   4      12479.64      12387.83        77.11 o                         
  -2   2   4       3401.55       3115.76        23.22 o                         
   0   2   4         20.63         23.22         0.96 o                         
   2   2   4        247.40        248.25         2.79 o                         
   4   2   4        264.32        179.85         2.49 o                         
   6   2   4       1952.21       1910.96        13.09 o                         
   8   2   4        269.46        298.11         3.73 o                         
  10   2   4       2025.44       2352.21        16.26 o                         
  12   2   4        164.24        135.87         4.04 o                         
  14   2   4        280.00        303.20         6.75 o                         
  16   2   4       3669.69       3844.13        42.28 o                         
  18   2   4         41.62         41.59         6.91 o                         
  20   2   4       1806.74       1829.64        25.88 o                         
  22   2   4         27.89         18.68         5.32 o                         
  24   2   4          0.47          0.13         5.42 o                         
 -25   3   4          5.55          2.61         5.21 o                         
 -23   3   4          3.31          8.33         5.02 o                         
 -21   3   4        235.65        172.21         9.57 o                         
 -19   3   4        639.62        623.85        12.47 o                         
 -17   3   4        635.10        615.15        10.34 o                         
 -15   3   4       1768.83       1732.68        15.64 o                         
 -13   3   4       2656.87       2746.06        21.57 o                         
 -11   3   4       1053.49       1164.09        10.07 o                         
  -9   3   4       1382.61       1327.23        10.79 o                         
  -7   3   4       5391.29       6134.35        41.96 o                         
  -5   3   4       1176.87       1236.56        10.84 o                         
  -3   3   4      17966.79      16954.46       232.03 o                         
  -1   3   4        299.82        296.83         4.76 o                         
   1   3   4       2358.63       2319.22        19.64 o                         
   3   3   4        556.15        511.44         4.46 o                         
   5   3   4       5218.98       5708.38        32.96 o                         
   7   3   4        375.61        423.88         4.58 o                         
   9   3   4      12750.02      13293.02        74.01 o                         
  11   3   4       3623.77       3576.31        25.26 o                         
  13   3   4         64.63         79.51         3.59 o                         
  15   3   4       2331.65       2424.09        24.81 o                         
  17   3   4       2097.84       2044.32        26.93 o                         
  19   3   4        496.67        487.22        12.40 o                         
  21   3   4        273.78        280.95        10.95 o                         
  23   3   4       1568.62       1597.86        25.68 o                         
 -24   4   4        210.31        190.65        10.97 o                         
 -22   4   4        653.06        583.82        15.36 o                         
 -20   4   4        149.15        151.31         7.27 o                         
 -18   4   4        790.92        677.67        14.10 o                         
 -16   4   4       3118.74       2877.69        25.26 o                         
 -14   4   4         85.37         96.29         4.51 o                         
 -12   4   4        126.82        182.18         3.81 o                         
 -10   4   4       1052.18       1089.88         9.69 o                         
  -8   4   4        392.89        435.98         5.23 o                         
  -6   4   4        831.50        878.90         8.50 o                         
  -4   4   4       1161.90       1478.71        13.23 o                         
  -2   4   4       9746.62      10198.22        77.73 o                         
   0   4   4       1070.80        931.51        10.12 o                         
   2   4   4       1427.16       1441.52        11.55 o                         
   4   4   4         21.81         47.98         1.80 o                         
   6   4   4        202.03        203.91         3.20 o                         
   8   4   4       1020.47        938.14         8.20 o                         
  10   4   4       1546.36       1483.52        11.91 o                         
  12   4   4         71.23         59.97         2.81 o                         
  14   4   4       2455.71       2483.68        23.17 o                         
  16   4   4        657.37        568.46        11.14 o                         
  18   4   4        881.45        735.69        14.57 o                         
  20   4   4          1.98         -3.55         3.94 o                         
  22   4   4          6.91         17.73         5.33 o                         
 -23   5   4         23.08         31.01         9.67 o                         
 -21   5   4         24.82         31.43         4.85 o                         
 -19   5   4          0.68          2.71         2.82 o                         
 -17   5   4         59.09         68.18         5.10 o                         
 -15   5   4        779.28        764.22        10.73 o                         
 -13   5   4       3160.38       3041.47        27.41 o                         
 -11   5   4       8151.11       8095.00        56.12 o                         
  -9   5   4         48.66         58.88         2.84 o                         
  -7   5   4         88.09        129.10         3.24 o                         
  -5   5   4       1527.10       1589.94        15.17 o                         
  -3   5   4        139.26        106.49         3.74 o                         
  -1   5   4       1284.18       1601.12        16.25 o                         
   1   5   4       5069.64       5075.60        38.69 o                         
   3   5   4         69.80         47.61         1.96 o                         
   5   5   4         72.47         84.16         2.45 o                         
   7   5   4       3435.28       3287.97        23.09 o                         
   9   5   4          4.96          1.62         1.50 o                         
  11   5   4        241.75        270.68         4.71 o                         
  13   5   4         80.28         89.49         4.68 o                         
  15   5   4        380.03        362.31         8.33 o                         
  17   5   4        445.07        424.44        11.48 o                         
  19   5   4          4.75          7.71         6.01 o                         
  21   5   4          0.28         -0.44         6.06 o                         
 -22   6   4         35.72         29.34         6.66 o                         
 -20   6   4         25.35         18.67         4.29 o                         
 -18   6   4        395.42        402.93        10.41 o                         
 -16   6   4         82.78         75.57         4.21 o                         
 -14   6   4       1252.23       1094.25        14.01 o                         
 -12   6   4         60.80         42.40         3.29 o                         
 -10   6   4       1067.60       1180.40        11.86 o                         
  -8   6   4        160.89        147.48         3.82 o                         
  -6   6   4        937.13        954.50        13.56 o                         
  -4   6   4       3269.39       3004.80        30.21 o                         
  -2   6   4       2434.43       2443.14        25.43 o                         
   0   6   4       1282.99       1295.62        11.77 o                         
   2   6   4         42.96         50.77         2.36 o                         
   4   6   4        803.85        821.98         8.97 o                         
   6   6   4          2.01         -0.16         1.79 o                         
   8   6   4        271.04        243.59         5.21 o                         
  10   6   4         44.41         52.11         3.33 o                         
  12   6   4         76.76         91.90         5.68 o                         
  14   6   4        186.48        166.87        10.54 o                         
  16   6   4         19.54         19.27         5.60 o                         
  18   6   4          1.51         -1.62        11.32 o                         
 -19   7   4          8.56         13.90         4.48 o                         
 -17   7   4         36.65         62.05         6.40 o                         
 -15   7   4        263.71        220.53         7.82 o                         
 -13   7   4        860.33        934.49        15.71 o                         
 -11   7   4        137.07        143.86         6.80 o                         
  -9   7   4          7.61          8.49         1.73 o                         
  -7   7   4       1654.83       1652.98        15.12 o                         
  -5   7   4         48.55         93.95         4.69 o                         
  -3   7   4         38.67         51.13         3.67 o                         
  -1   7   4        216.43        224.47         5.86 o                         
   1   7   4       1212.69       1249.26        12.95 o                         
   3   7   4         32.92         40.62         2.34 o                         
   5   7   4       3191.49       3171.40        25.60 o                         
   7   7   4        266.50        293.13         7.13 o                         
   9   7   4        479.47        636.56         8.95 o                         
  11   7   4        201.18        208.11         8.02 o                         
  13   7   4        220.98        318.10         9.69 o                         
  15   7   4          4.05         12.91         3.75 o                         
  17   7   4          0.05         -3.23         6.58 o                         
 -16   8   4          0.36         -1.74         2.89 o                         
 -14   8   4        185.21        199.35         6.63 o                         
 -12   8   4         73.25        111.22         4.79 o                         
 -10   8   4          3.03         10.09         2.14 o                         
  -8   8   4        106.80         96.93         5.18 o                         
  -6   8   4        112.33        100.99         5.17 o                         
  -4   8   4        233.60        253.98         7.28 o                         
  -2   8   4         96.45        100.49         5.44 o                         
   0   8   4        739.85        735.56        10.02 o                         
   2   8   4         77.52         59.88         2.71 o                         
   4   8   4       1140.54        972.84        10.82 o                         
   6   8   4          0.16          0.11         1.88 o                         
   8   8   4          3.58         15.69         2.59 o                         
  10   8   4          0.90         -0.39         2.77 o                         
  12   8   4        260.46        261.36         9.28 o                         
  14   8   4        163.81        164.72         8.57 o                         
 -11   9   4        440.85        566.88        12.06 o                         
  -9   9   4          0.09          3.23         1.94 o                         
  -7   9   4         14.44         19.81         4.65 o                         
  -5   9   4          4.70          2.25         2.93 o                         
  -3   9   4         18.69         20.48         4.47 o                         
  -1   9   4        307.90        307.37        10.84 o                         
   1   9   4         85.52         76.20         3.34 o                         
   3   9   4         77.79         90.57         3.97 o                         
   5   9   4         82.60         91.53         3.99 o                         
   7   9   4        443.71        473.46        11.90 o                         
   9   9   4        177.15        169.68         8.10 o                         
 -27   1   5         31.86         45.67         7.46 o                         
 -25   1   5         63.30         50.95         7.46 o                         
 -23   1   5         19.03         12.03         5.42 o                         
 -21   1   5         22.77         21.95         4.85 o                         
 -19   1   5       1412.47       1493.38        24.47 o                         
 -17   1   5        297.80        251.42         8.65 o                         
 -15   1   5       2219.34       2578.67        32.10 o                         
 -13   1   5       5993.42       6670.29        62.77 o                         
 -11   1   5       4099.58       4281.98        28.93 o                         
  -9   1   5       6056.93       6170.88        37.94 o                         
  -7   1   5        593.84        762.30         7.84 o                         
  -5   1   5      13849.18      13209.51        90.83 o                         
  -3   1   5      54442.50      52274.54       326.84 o                         
  -1   1   5      27333.35      27767.76       191.82 o                         
   1   1   5      23795.08      23714.90       138.91 o                         
   3   1   5      27009.57      25832.44       136.22 o                         
   5   1   5       4468.04       4142.34        24.74 o                         
   7   1   5       5163.82       5170.96        31.85 o                         
   9   1   5        389.43        433.21         5.38 o                         
  11   1   5       1681.49       1717.40        14.05 o                         
  13   1   5       4396.98       4392.89        35.82 o                         
  15   1   5        878.22        840.95        14.31 o                         
  17   1   5        713.65        720.43        14.29 o                         
  19   1   5        427.21        363.49        10.69 o                         
  21   1   5         11.95         24.15         5.83 o                         
  23   1   5         62.66         67.55         8.03 o                         
 -26   2   5        450.34        467.41        15.96 o                         
 -24   2   5        285.17        294.10        12.51 o                         
 -22   2   5         56.36         86.63         7.60 o                         
 -20   2   5        274.96        320.79        11.06 o                         
 -18   2   5        584.13        532.61        10.07 o                         
 -16   2   5          2.56          9.45         2.41 o                         
 -14   2   5          6.16         -0.35         1.24 o                         
 -12   2   5        268.09        276.14         4.39 o                         
 -10   2   5       4002.98       4170.96        29.73 o                         
  -8   2   5       8635.52       8082.07        48.61 o                         
  -6   2   5       1695.24       1868.27        13.53 o                         
  -4   2   5       4657.25       4363.72        29.78 o                         
  -2   2   5         27.05         45.38         2.75 o                         
   0   2   5        793.58        941.06        11.89 o                         
   2   2   5       2916.54       2915.02        19.27 o                         
   4   2   5       1925.73       1823.13        12.40 o                         
   6   2   5         90.96         43.74         1.56 o                         
   8   2   5       8652.84       8567.27        48.77 o                         
  10   2   5        993.26       1005.37        10.29 o                         
  12   2   5        597.47        517.26         7.82 o                         
  14   2   5          1.81         11.03         2.82 o                         
  16   2   5          8.64         23.32         4.92 o                         
  18   2   5        418.60        425.66        13.88 o                         
  20   2   5        856.47        945.46        17.91 o                         
  22   2   5         15.02         11.69         4.89 o                         
  24   2   5          6.91          6.55         5.86 o                         
 -25   3   5         71.27         91.83         8.46 o                         
 -23   3   5         74.09         56.49         6.99 o                         
 -21   3   5         28.76         34.74         5.86 o                         
 -19   3   5       1580.39       1484.54        21.02 o                         
 -17   3   5       1267.04       1258.93        14.62 o                         
 -15   3   5        313.06        279.37         5.68 o                         
 -13   3   5        155.27        227.38         4.13 o                         
 -11   3   5       1030.81       1055.72         9.52 o                         
  -9   3   5        564.29        475.03         8.60 o                         
  -7   3   5       1551.83       2042.12        14.97 o                         
  -5   3   5       4538.15       4711.43        32.51 o                         
  -3   3   5      14322.37      14867.23       121.08 o                         
  -1   3   5        321.57        236.87         3.56 o                         
   1   3   5        974.12       1068.43        10.63 o                         
   3   3   5        518.19        441.71         4.67 o                         
   5   3   5      23855.36      25162.73       141.16 o                         
   7   3   5       1585.87       1610.94        11.49 o                         
   9   3   5        434.46        550.61         5.75 o                         
  11   3   5        609.04        515.60         6.17 o                         
  13   3   5         53.62         65.22         3.82 o                         
  15   3   5         18.08          5.08         3.15 o                         
  17   3   5        915.26        994.56        17.32 o                         
  19   3   5          6.75          4.17         4.16 o                         
  21   3   5        169.61        188.74        10.30 o                         
  23   3   5          3.43         13.39         5.48 o                         
 -24   4   5        250.35        237.43        20.22 o                         
 -22   4   5         28.86         39.32         5.86 o                         
 -20   4   5         52.92         65.67         5.14 o                         
 -18   4   5        779.41        666.70        13.71 o                         
 -16   4   5        247.40        230.32         7.32 o                         
 -14   4   5        378.60        382.47         6.42 o                         
 -12   4   5       1346.07       1448.96        13.08 o                         
 -10   4   5       1967.12       2035.64        15.72 o                         
  -8   4   5       5161.70       5212.18        36.73 o                         
  -6   4   5       1367.20       1344.20        11.43 o                         
  -4   4   5       3864.71       3957.61        32.93 o                         
  -2   4   5         23.63         50.31         2.31 o                         
   0   4   5        164.06        168.60         2.69 o                         
   2   4   5       2370.27       2446.61        18.66 o                         
   4   4   5          6.14          1.89         0.88 o                         
   6   4   5      12029.21      12041.88        78.67 o                         
   8   4   5       1658.14       1645.62        12.64 o                         
  10   4   5        819.65        827.91         8.16 o                         
  12   4   5       1035.47       1111.01        11.46 o                         
  14   4   5       1518.49       1417.06        20.02 o                         
  16   4   5        267.99        222.19        10.09 o                         
  18   4   5        729.81        724.98        14.81 o                         
  20   4   5        239.79        205.01         9.74 o                         
  22   4   5         47.13         53.74         6.30 o                         
 -23   5   5         31.12         32.34         9.15 o                         
 -21   5   5          6.91          7.12         4.07 o                         
 -19   5   5        414.72        448.22        12.20 o                         
 -17   5   5         53.18         55.79         3.99 o                         
 -15   5   5       1394.78       1313.00        15.05 o                         
 -13   5   5       4111.95       4029.13        34.73 o                         
 -11   5   5       2114.39       2184.99        18.12 o                         
  -9   5   5          9.25          8.88         1.53 o                         
  -7   5   5        272.95        229.87         3.84 o                         
  -5   5   5       7217.23       7449.89        64.28 o                         
  -3   5   5       2602.38       2839.16        27.41 o                         
  -1   5   5        440.52        582.07         8.72 o                         
   1   5   5         83.43         75.29         2.58 o                         
   3   5   5       1181.65       1154.66         9.78 o                         
   5   5   5         12.55         32.14         1.85 o                         
   7   5   5       1808.34       1910.66        15.13 o                         
   9   5   5        175.49        216.46         4.30 o                         
  11   5   5        196.39        253.27         5.26 o                         
  13   5   5         32.75         24.78         3.25 o                         
  15   5   5         98.58         87.70         5.54 o                         
  17   5   5        275.02        232.42         8.92 o                         
  19   5   5         18.76         16.61         5.08 o                         
  21   5   5        177.12        237.45        20.27 o                         
 -22   6   5        117.45        158.51        12.96 o                         
 -20   6   5          0.66          3.79         3.16 o                         
 -18   6   5         68.04         76.19         5.54 o                         
 -16   6   5        175.48        170.37         5.76 o                         
 -14   6   5        197.34        173.46         5.56 o                         
 -12   6   5        813.67        847.28        11.28 o                         
 -10   6   5         56.61         61.46         2.65 o                         
  -8   6   5         69.90         48.87         2.48 o                         
  -6   6   5         23.70         14.22         3.20 o                         
  -4   6   5          2.91          2.96         2.21 o                         
  -2   6   5        362.48        285.30         7.11 o                         
   0   6   5         31.96         41.91         2.26 o                         
   2   6   5        537.41        621.48         7.85 o                         
   4   6   5        808.78        884.57         9.47 o                         
   6   6   5         26.86         19.73         2.72 o                         
   8   6   5          1.11          7.63         2.08 o                         
  10   6   5        363.72        281.74         5.90 o                         
  12   6   5         38.44         40.16         4.46 o                         
  14   6   5        667.63        676.74        13.73 o                         
  16   6   5         27.50         52.82         7.01 o                         
  18   6   5          9.34          4.85        12.94 o                         
 -19   7   5        146.40        122.45         8.65 o                         
 -17   7   5         31.88         32.10         4.61 o                         
 -15   7   5        246.23        236.85         6.73 o                         
 -13   7   5        127.66         92.77         4.35 o                         
 -11   7   5         25.52          6.39         2.13 o                         
  -9   7   5         25.55         27.95         2.46 o                         
  -7   7   5       1119.58       1131.98        21.19 o                         
  -5   7   5       2683.28       2564.73        27.84 o                         
  -3   7   5         36.17         37.86         3.37 o                         
  -1   7   5         42.35         46.94         4.22 o                         
   1   7   5       1425.10       1383.95        15.21 o                         
   3   7   5         49.67         63.83         2.86 o                         
   5   7   5        194.61        229.94         5.13 o                         
   7   7   5       5913.96       5536.12        41.68 o                         
   9   7   5         47.91         54.78         3.31 o                         
  11   7   5          6.28         19.93         3.92 o                         
  13   7   5        213.07        241.23         8.93 o                         
  15   7   5         33.74         43.11         5.93 o                         
 -16   8   5        145.68        177.26         7.27 o                         
 -14   8   5         69.76         65.35         4.26 o                         
 -12   8   5        441.52        416.03        12.57 o                         
 -10   8   5        430.57        403.24         7.18 o                         
  -8   8   5        194.86        208.17         5.73 o                         
  -6   8   5        150.94        143.27         6.68 o                         
  -4   8   5        372.73        399.71         9.42 o                         
  -2   8   5        100.59        121.47         5.95 o                         
   0   8   5         42.22         46.05         2.78 o                         
   2   8   5        561.87        516.37         7.66 o                         
   4   8   5        319.68        265.11         5.53 o                         
   6   8   5        184.91        199.85         5.50 o                         
   8   8   5       1173.79       1216.25        13.68 o                         
  10   8   5        290.21        319.29        10.74 o                         
  12   8   5        122.89        148.70         8.06 o                         
 -11   9   5        163.30        195.13         8.47 o                         
  -9   9   5         76.48         76.99         4.55 o                         
  -7   9   5         32.88         48.95         8.11 o                         
  -5   9   5        132.83        107.46         6.76 o                         
  -3   9   5         24.42         22.56         3.56 o                         
  -1   9   5         24.98         34.47         5.23 o                         
   1   9   5         23.74         28.97         2.45 o                         
   3   9   5         38.74         49.85         3.13 o                         
   5   9   5        140.25        124.42         4.52 o                         
   7   9   5         54.04         59.53         3.68 o                         
   9   9   5        190.07        181.82         8.40 o                         
 -28   0   6         32.09         26.68        10.29 o                         
 -26   0   6         23.85         25.88         9.15 o                         
 -24   0   6         41.03         57.34        16.98 o                         
 -22   0   6       4225.40       4072.31        73.19 o                         
 -20   0   6        799.60        747.51        22.87 o                         
 -16   0   6          0.45         -0.54         2.12 o                         
 -14   0   6        162.28        177.93         7.12 o                         
 -12   0   6        335.46        788.54        30.73 o                         
 -10   0   6        517.26        524.58         8.00 o                         
  -8   0   6       6409.71       6177.27        69.65 o                         
  -6   0   6       1652.38       2295.28        36.18 o                         
  -4   0   6       3589.42       3403.68        36.39 o                         
  -2   0   6      26845.01      25286.05       316.56 o                         
   0   0   6      76766.86      76640.52       666.68 o                         
   2   0   6      31315.42      28925.80       281.23 o                         
   4   0   6      10089.85      10414.80        84.69 o                         
   6   0   6       4516.26       5013.90        37.69 o                         
   8   0   6       1800.54       2124.96        21.74 o                         
  10   0   6       9099.09       9585.22       100.55 o                         
  12   0   6       1809.69       1817.83        22.82 o                         
  14   0   6        245.22        237.20        11.31 o                         
  16   0   6       1654.30       1592.57        28.91 o                         
  18   0   6          2.43         77.30        23.45 o                         
  20   0   6        360.37        374.89        18.30 o                         
  22   0   6        637.17        724.88        26.30 o                         
  24   0   6          9.81          7.22         8.52 o                         
 -27   1   6          0.01         -4.79         5.42 o                         
 -25   1   6        141.59        131.72        10.04 o                         
 -23   1   6        107.18         84.98         8.03 o                         
 -21   1   6       1746.60       1631.55        26.67 o                         
 -19   1   6        458.64        406.30        11.70 o                         
 -17   1   6         11.18          8.42         3.00 o                         
 -15   1   6         96.20         88.20         4.25 o                         
 -13   1   6       4620.40       4997.16        40.93 o                         
 -11   1   6       9052.13       9261.76        56.24 o                         
  -9   1   6       1490.68       1477.88        11.74 o                         
  -7   1   6        609.00        581.49         5.26 o                         
  -5   1   6        335.92        446.48         7.55 o                         
  -3   1   6      85543.59      83905.67       577.11 o                         
  -1   1   6      63669.37      62806.63       464.69 o                         
   1   1   6        258.90        340.25         4.61 o                         
   3   1   6       3655.22       3654.96        23.20 o                         
   5   1   6        263.27        283.41         3.62 o                         
   7   1   6      16239.39      17452.82       105.37 o                         
   9   1   6        436.79        508.63         5.77 o                         
  11   1   6        153.07        198.92         4.31 o                         
  13   1   6          0.78          2.83         2.12 o                         
  15   1   6       1486.82       1566.00        21.67 o                         
  17   1   6       1242.51       1204.72        19.36 o                         
  19   1   6          2.39          5.09         5.68 o                         
  21   1   6        367.79        444.80        12.71 o                         
  23   1   6          3.51          7.71         6.02 o                         
 -26   2   6         98.64        117.96         9.89 o                         
 -24   2   6       1015.76        928.55        20.96 o                         
 -22   2   6         46.27         42.00         6.07 o                         
 -20   2   6        438.87        440.21        12.68 o                         
 -18   2   6         47.67         66.47         4.40 o                         
 -16   2   6       2180.49       2212.35        23.48 o                         
 -14   2   6        665.92        713.31         8.31 o                         
 -12   2   6       1027.32       1031.36         9.55 o                         
 -10   2   6       3941.78       4020.79        27.38 o                         
  -8   2   6      14055.61      13581.87        80.44 o                         
  -6   2   6      20996.48      20310.20       124.57 o                         
  -4   2   6      33653.22      33982.07       222.35 o                         
  -2   2   6       6625.09       6576.63        50.09 o                         
   0   2   6       7633.16       7451.46        69.74 o                         
   2   2   6       1102.18       1259.06         9.76 o                         
   4   2   6       1013.52       1099.50         9.14 o                         
   6   2   6         43.12         36.12         2.23 o                         
   8   2   6        416.45        386.19         5.35 o                         
  10   2   6         41.44         33.16         2.04 o                         
  12   2   6        148.02        107.17         6.48 o                         
  14   2   6        687.23        736.25        15.57 o                         
  16   2   6       2570.01       2477.78        38.71 o                         
  18   2   6       1037.87        997.76        17.60 o                         
  20   2   6       1440.14       1325.66        21.98 o                         
  22   2   6        331.23        376.29        12.57 o                         
 -25   3   6         27.36         29.92         6.47 o                         
 -23   3   6         30.71         22.00         6.02 o                         
 -21   3   6       2618.53       2445.92        35.06 o                         
 -19   3   6         18.71          9.20         3.35 o                         
 -17   3   6        399.67        362.80         7.10 o                         
 -15   3   6        181.06        336.12        11.92 o                         
 -13   3   6        193.41        253.48         4.42 o                         
 -11   3   6          5.59         -1.34         1.34 o                         
  -9   3   6       8227.78       8849.18        54.43 o                         
  -7   3   6       1137.57       1215.52        10.16 o                         
  -5   3   6       3139.47       3213.50        23.41 o                         
  -3   3   6       8140.05       8323.04        62.90 o                         
  -1   3   6       4258.92       4200.34        35.66 o                         
   1   3   6          3.80          6.82         1.06 o                         
   3   3   6        295.68        193.80         3.28 o                         
   5   3   6       3701.21       3740.12        23.88 o                         
   7   3   6       7781.52       7894.98        45.51 o                         
   9   3   6         31.01        123.67        16.57 o                         
  11   3   6       3766.75       3884.27        28.67 o                         
  13   3   6        100.29         90.74         3.80 o                         
  15   3   6       1372.84       1308.79        19.58 o                         
  17   3   6       2311.28       2203.41        28.95 o                         
  19   3   6        267.42        279.36        10.58 o                         
  21   3   6         18.06         30.16         5.62 o                         
  23   3   6       1301.96       1540.51        25.53 o                         
 -24   4   6        132.78        147.01        14.87 o                         
 -22   4   6         45.38         43.69        10.68 o                         
 -20   4   6         11.42         17.17         3.82 o                         
 -18   4   6         38.86         25.25         4.07 o                         
 -16   4   6        108.52        126.51         4.67 o                         
 -14   4   6         36.54         56.54         3.00 o                         
 -12   4   6        470.77        555.10         6.90 o                         
 -10   4   6          0.48          2.49         1.19 o                         
  -8   4   6       4191.23       3950.03        29.22 o                         
  -6   4   6       2460.53       2690.10        21.80 o                         
  -4   4   6        821.64        845.95        10.71 o                         
  -2   4   6        116.86         90.35         4.61 o                         
   0   4   6        712.70        834.18         7.95 o                         
   2   4   6       4808.06       5033.66        35.90 o                         
   4   4   6        790.33        879.81         8.04 o                         
   6   4   6          5.59         10.23         1.37 o                         
   8   4   6       1221.48       1291.45        10.79 o                         
  10   4   6       2062.11       1923.98        14.87 o                         
  12   4   6          7.23          8.37         2.17 o                         
  14   4   6        546.91        500.99         9.86 o                         
  16   4   6         10.12          2.54         3.86 o                         
  18   4   6         27.99         56.84         5.94 o                         
  20   4   6         48.29         58.87         6.30 o                         
  22   4   6          9.03          8.09        12.94 o                         
 -23   5   6         57.35         98.65        13.72 o                         
 -21   5   6          9.04          1.29         3.81 o                         
 -19   5   6         52.95         71.99         6.77 o                         
 -17   5   6        252.78        268.99         7.05 o                         
 -15   5   6       2561.58       2555.45        24.61 o                         
 -13   5   6        387.50        319.87         6.29 o                         
 -11   5   6        985.33       1046.05        10.51 o                         
  -9   5   6        617.89        550.68         6.83 o                         
  -7   5   6       1559.07       1534.36        13.98 o                         
  -5   5   6        150.12        130.84         4.44 o                         
  -3   5   6        199.06        204.85         5.11 o                         
  -1   5   6       1092.10       1092.79        13.08 o                         
   1   5   6       1556.76       1514.45        13.58 o                         
   3   5   6         11.17         13.52         1.26 o                         
   5   5   6       4668.42       4745.51        30.16 o                         
   7   5   6       3652.79       3623.12        25.59 o                         
   9   5   6          0.55          2.28         1.62 o                         
  11   5   6         90.55        121.51         5.24 o                         
  13   5   6        215.16        255.46         7.54 o                         
  15   5   6         34.07         39.45         4.26 o                         
  17   5   6        371.18        357.01        10.35 o                         
  19   5   6        205.79        225.43         9.66 o                         
 -22   6   6          7.91         13.17         4.27 o                         
 -20   6   6         12.86         14.48         3.97 o                         
 -18   6   6          0.08         15.35         3.54 o                         
 -16   6   6        181.00        178.68        10.37 o                         
 -14   6   6        578.57        596.09         9.49 o                         
 -12   6   6       3967.95       3898.41        42.90 o                         
 -10   6   6        104.21         85.31         3.03 o                         
  -8   6   6       1566.78       1567.33        15.67 o                         
  -6   6   6        409.29        610.85        20.61 o                         
  -4   6   6       1663.02       1593.81        17.50 o                         
  -2   6   6       1975.42       2042.52        22.66 o                         
   0   6   6        622.04        709.50        10.97 o                         
   2   6   6       1499.87       1513.60        13.63 o                         
   4   6   6        426.42        451.61         7.04 o                         
   6   6   6       1272.61       1328.89        13.35 o                         
   8   6   6        354.32        397.33         6.99 o                         
  10   6   6       1580.07       1406.30        16.82 o                         
  12   6   6        118.81        230.95         8.34 o                         
  14   6   6        432.53        370.27        10.52 o                         
  16   6   6        104.70         85.71        19.41 o                         
  18   6   6        114.73        109.97        19.41 o                         
 -19   7   6         35.03         25.05         6.28 o                         
 -17   7   6        377.34        348.31        10.97 o                         
 -15   7   6        230.43        177.18         6.09 o                         
 -13   7   6        313.16        351.39         7.56 o                         
 -11   7   6       1166.91       1243.61        15.28 o                         
  -9   7   6        179.08        183.79         4.69 o                         
  -7   7   6        329.76        368.03        10.03 o                         
  -5   7   6        413.70        422.59         8.96 o                         
  -3   7   6        152.06        173.43         6.68 o                         
  -1   7   6          3.06         13.87         3.68 o                         
   1   7   6         18.13         14.11         2.33 o                         
   3   7   6       1702.32       1576.25        14.87 o                         
   5   7   6         37.71         62.99         3.25 o                         
   7   7   6        100.51        102.85         4.87 o                         
   9   7   6          0.12         -2.00         2.12 o                         
  11   7   6         15.39          5.02         4.19 o                         
  13   7   6        102.31        101.92         6.82 o                         
  15   7   6         18.57         29.77         5.95 o                         
 -16   8   6        270.72        286.88        10.68 o                         
 -14   8   6          9.74         12.62         2.55 o                         
 -12   8   6        328.50        364.03         7.36 o                         
 -10   8   6        161.34        162.26         6.30 o                         
  -8   8   6         79.88         41.95         6.57 o                         
  -6   8   6         51.86         61.96         5.32 o                         
  -4   8   6        288.27        235.57         8.06 o                         
  -2   8   6        219.46        234.36         9.23 o                         
   0   8   6          6.16          7.56         1.92 o                         
   2   8   6         35.81         21.32         2.35 o                         
   4   8   6        185.60        214.50         5.12 o                         
   6   8   6        227.69        213.59         5.59 o                         
   8   8   6        975.89        927.83        12.34 o                         
  10   8   6        287.32        286.21         9.82 o                         
  12   8   6         95.87         98.81         7.58 o                         
 -11   9   6          1.39          1.02         1.97 o                         
  -9   9   6         19.19         25.88         9.70 o                         
  -7   9   6         43.82         41.64         8.07 o                         
  -5   9   6         10.95         14.40         4.61 o                         
  -3   9   6        420.88        582.16        14.55 o                         
  -1   9   6         17.68         16.19         4.26 o                         
   1   9   6          8.51         15.62         2.05 o                         
   3   9   6         36.53         49.08         3.54 o                         
   5   9   6        152.75        150.56         5.02 o                         
   7   9   6        254.40        321.21         9.00 o                         
 -27   1   7          0.01         -5.42         5.42 o                         
 -25   1   7          9.87          4.69         6.02 o                         
 -23   1   7        511.68        506.28        16.34 o                         
 -21   1   7          4.75          1.62         4.04 o                         
 -19   1   7       1293.82       1180.63        21.72 o                         
 -17   1   7       2398.31       2322.44        27.89 o                         
 -15   1   7         15.77          9.34         1.80 o                         
 -13   1   7       6862.30       6848.68        54.30 o                         
 -11   1   7       2921.32       3118.12        22.38 o                         
  -9   1   7          0.37          5.52         1.05 o                         
  -7   1   7       5345.65       5411.94        37.66 o                         
  -5   1   7       6589.01       6218.50        48.10 o                         
  -3   1   7      13988.92      13326.58        99.10 o                         
  -1   1   7      18283.06      17923.70       180.70 o                         
   1   1   7      19502.87      18688.37       179.81 o                         
   3   1   7         72.85         44.75         1.82 o                         
   5   1   7      26784.90      27016.91       154.26 o                         
   7   1   7      21073.43      22656.18       136.15 o                         
   9   1   7          6.59         11.08         1.33 o                         
  11   1   7       3131.82       2993.02        23.33 o                         
  13   1   7       1685.57       1779.01        20.87 o                         
  15   1   7       5028.68       4887.92        51.70 o                         
  17   1   7        849.88        775.17        15.32 o                         
  19   1   7        846.58        887.76        18.26 o                         
  21   1   7        106.69        142.70         9.42 o                         
  23   1   7        203.96        303.54        13.90 o                         
 -26   2   7         96.32         91.56         9.08 o                         
 -24   2   7          2.70         18.15         5.83 o                         
 -22   2   7         52.40         66.23         9.80 o                         
 -20   2   7         16.66         16.76         3.83 o                         
 -18   2   7        613.94        591.61        10.46 o                         
 -16   2   7       1200.43       1184.34        15.29 o                         
 -14   2   7        319.32        367.69         5.78 o                         
 -12   2   7       1382.41       1407.59        11.58 o                         
 -10   2   7       3661.04       3908.83        27.06 o                         
  -8   2   7        838.89        880.05         9.60 o                         
  -6   2   7       6695.33       6985.29        47.16 o                         
  -4   2   7        571.04        584.40         6.01 o                         
  -2   2   7      21807.25      21240.89       145.51 o                         
   0   2   7        260.56        322.43         6.80 o                         
   2   2   7        376.32        335.00         4.02 o                         
   4   2   7          4.30          1.26         1.00 o                         
   6   2   7       1096.57       1081.28         9.52 o                         
   8   2   7       2618.75       2987.06        20.48 o                         
  10   2   7        118.58        127.23         4.08 o                         
  12   2   7          8.37          3.64         1.94 o                         
  14   2   7       2976.88       2825.37        35.09 o                         
  16   2   7        403.35        400.35        10.79 o                         
  18   2   7        350.65        354.75        10.95 o                         
  20   2   7         62.40         60.19         6.60 o                         
  22   2   7        201.97        238.47        11.07 o                         
 -27   3   7        390.90        424.36        16.24 o                         
 -25   3   7          1.42         -4.75         4.75 o                         
 -23   3   7          0.14          2.79         4.91 o                         
 -21   3   7        442.81        450.93        11.74 o                         
 -19   3   7       1618.26       1511.22        21.42 o                         
 -17   3   7        743.27        848.01        11.55 o                         
 -15   3   7        229.34        269.44         5.38 o                         
 -13   3   7       1772.28       1831.56        17.84 o                         
 -11   3   7        127.93        171.62         3.86 o                         
  -9   3   7        357.10        396.38         5.11 o                         
  -7   3   7       5541.67       5977.62        43.95 o                         
  -5   3   7       1938.01       1909.46        16.73 o                         
  -3   3   7        472.43        431.57         7.47 o                         
  -1   3   7       3969.87       3849.74        33.70 o                         
   1   3   7          1.05          0.31         1.00 o                         
   3   3   7         43.93         49.76         2.15 o                         
   5   3   7        237.15        289.37         4.55 o                         
   7   3   7         11.89         16.93         1.53 o                         
   9   3   7       6746.59       6925.36        47.08 o                         
  11   3   7         70.63         68.58         3.35 o                         
  13   3   7        150.30        147.67         4.96 o                         
  15   3   7        356.16        309.19         9.50 o                         
  17   3   7       2421.18       2446.52        31.56 o                         
  19   3   7          8.60          9.78         4.68 o                         
  21   3   7        303.07        333.13        12.14 o                         
 -26   4   7         13.74         21.02        10.29 o                         
 -24   4   7         13.56          9.81         8.52 o                         
 -22   4   7         18.66         35.70         7.12 o                         
 -20   4   7         27.95         36.57         4.91 o                         
 -18   4   7       1118.14       1010.35        17.95 o                         
 -16   4   7          7.63          0.71         2.06 o                         
 -14   4   7         22.21         21.78         2.34 o                         
 -12   4   7         41.08         17.65         1.77 o                         
 -10   4   7        399.94        459.65         7.14 o                         
  -8   4   7         98.31        150.90         3.46 o                         
  -6   4   7       1158.22       1504.54        12.62 o                         
  -4   4   7        417.33        339.62         4.67 o                         
  -2   4   7       1209.12       1328.34        15.24 o                         
   0   4   7       1797.99       1962.03        17.01 o                         
   2   4   7       4226.73       4177.84        30.71 o                         
   4   4   7        547.78        636.45         7.20 o                         
   6   4   7         86.19         96.65         2.86 o                         
   8   4   7         67.51         70.70         2.69 o                         
  10   4   7        850.47        779.42         8.29 o                         
  12   4   7         62.58         64.91         3.76 o                         
  14   4   7         67.91         54.32         4.44 o                         
  16   4   7         33.09         51.62         5.20 o                         
  18   4   7        371.57        350.08        11.07 o                         
  20   4   7         37.97         36.18         5.62 o                         
 -23   5   7         37.63         35.96         9.67 o                         
 -21   5   7         75.19         70.03         6.09 o                         
 -19   5   7         21.31         23.32         6.30 o                         
 -17   5   7       1336.90       1294.95        18.09 o                         
 -15   5   7          0.36          2.90         2.78 o                         
 -13   5   7        644.26        571.21         8.63 o                         
 -11   5   7       2919.66       3151.15        23.57 o                         
  -9   5   7       1340.04       1342.21        13.24 o                         
  -7   5   7        249.40        297.30         4.64 o                         
  -5   5   7       1928.51       1768.56        19.07 o                         
  -3   5   7        210.25        235.79         8.64 o                         
  -1   5   7          0.02          2.38         1.38 o                         
   1   5   7       3232.40       3065.68        28.00 o                         
   3   5   7        282.34        284.61         4.53 o                         
   5   5   7        234.13        186.68         4.02 o                         
   7   5   7       1496.10       1505.91        13.97 o                         
   9   5   7        187.38        204.38         4.43 o                         
  11   5   7        200.81        177.59         6.77 o                         
  13   5   7         21.01         20.54         3.21 o                         
  15   5   7          6.29         12.73         3.70 o                         
  17   5   7         16.66         19.73         4.46 o                         
  19   5   7        212.17        215.09         9.61 o                         
 -22   6   7        301.34        308.64        11.72 o                         
 -20   6   7          2.41         -0.88         3.38 o                         
 -18   6   7         55.19         49.67         4.85 o                         
 -16   6   7        206.64        175.74         6.05 o                         
 -14   6   7        614.24        634.69         9.49 o                         
 -12   6   7        169.93        186.73         7.35 o                         
 -10   6   7        148.48        168.34         4.56 o                         
  -8   6   7       1049.12        970.37        11.16 o                         
  -6   6   7       2523.24       2513.09        28.85 o                         
  -4   6   7        827.51        731.16        10.59 o                         
  -2   6   7       3375.44       3412.19        42.03 o                         
   0   6   7         46.36         69.88         3.43 o                         
   2   6   7        531.89        508.02         8.86 o                         
   4   6   7       2147.88       2088.17        18.53 o                         
   6   6   7         65.29         85.05         4.36 o                         
   8   6   7         23.53         49.71         3.96 o                         
  10   6   7        570.80        575.20        12.56 o                         
  12   6   7          0.07          0.77         3.20 o                         
  14   6   7         72.41         80.20         6.08 o                         
  16   6   7        280.24        313.74        27.49 o                         
  18   6   7          6.18         14.56        14.56 o                         
 -19   7   7          3.53          3.47         3.88 o                         
 -17   7   7        174.84        142.36         6.80 o                         
 -15   7   7        326.89        370.86         8.32 o                         
 -13   7   7         33.96         26.35         2.75 o                         
 -11   7   7         59.68         64.29         3.38 o                         
  -9   7   7         31.20         41.07         3.11 o                         
  -7   7   7        145.07        229.01        24.28 o                         
  -5   7   7        994.96        933.81        15.80 o                         
  -3   7   7        136.56        103.88         7.34 o                         
  -1   7   7         44.00         33.20         3.34 o                         
   1   7   7        584.94        549.04         9.01 o                         
   3   7   7          5.04         -0.70         1.74 o                         
   5   7   7        145.75        166.70         4.97 o                         
   7   7   7        326.35        434.75         7.52 o                         
   9   7   7        387.94        366.85        11.62 o                         
  11   7   7        116.10        119.73         7.08 o                         
  13   7   7         89.07         85.97         6.76 o                         
  15   7   7         49.11         91.91         9.74 o                         
 -16   8   7        220.69        216.33         7.45 o                         
 -14   8   7          0.07         -2.07         2.07 o                         
 -12   8   7        112.15        128.85         4.48 o                         
 -10   8   7         24.55         20.13         2.43 o                         
  -8   8   7        296.94        287.27        16.70 o                         
  -6   8   7        164.12        147.96        11.00 o                         
  -4   8   7        144.92        130.31         6.97 o                         
  -2   8   7        162.72        173.66         8.79 o                         
   0   8   7         20.04         22.74         2.32 o                         
   2   8   7        164.56        165.33         5.61 o                         
   4   8   7       1238.81       1196.59        14.67 o                         
   6   8   7          6.55          4.46         2.24 o                         
   8   8   7        102.07         94.97         5.48 o                         
  10   8   7        109.71        185.01         8.85 o                         
  12   8   7        332.76        373.87        11.82 o                         
 -11   9   7          2.28          5.02         2.33 o                         
  -9   9   7         14.60         19.41         8.09 o                         
  -7   9   7         20.40          9.70         8.09 o                         
  -5   9   7         15.04         15.46         6.40 o                         
  -3   9   7         69.23         63.88         6.12 o                         
  -1   9   7         11.30          4.55         4.16 o                         
   1   9   7          4.19          4.72         2.23 o                         
   3   9   7        114.77        103.14         4.50 o                         
   5   9   7          7.55         12.42         2.61 o                         
   7   9   7        177.16        219.24         7.96 o                         
 -28   0   8        104.26        128.60        20.22 o                         
 -26   0   8        142.79        151.85        15.41 o                         
 -24   0   8         17.65         42.78         9.67 o                         
 -22   0   8        492.64        522.61        21.73 o                         
 -20   0   8          5.32          8.89         5.72 o                         
 -18   0   8        755.39        642.24        20.58 o                         
 -16   0   8        127.97        158.34        12.41 o                         
 -14   0   8         60.08         43.08         4.28 o                         
 -12   0   8         17.95         25.88         2.96 o                         
 -10   0   8       1353.42       1426.84        24.28 o                         
  -8   0   8       3373.31       3422.24        31.24 o                         
  -6   0   8       3261.82       3682.76        81.27 o                         
  -4   0   8     163914.80     155148.64      3977.36 o                         
  -2   0   8      90262.57      89853.04       927.87 o                         
   0   0   8       4244.57       4017.75        43.85 o                         
   2   0   8        272.15        181.52         5.00 o                         
   4   0   8      50340.93      49504.80       370.09 o                         
   6   0   8      14548.09      14254.72       117.82 o                         
   8   0   8         14.35         63.63         4.83 o                         
  10   0   8         25.56         22.04         2.55 o                         
  12   0   8        912.76        848.13        18.04 o                         
  14   0   8        897.70        793.42        18.30 o                         
  16   0   8       8300.59       8539.64       110.23 o                         
  18   0   8         12.42         21.53         6.60 o                         
  20   0   8        228.48        224.64        17.15 o                         
  22   0   8         66.78         61.62        10.29 o                         
 -27   1   8        227.80        252.57        13.94 o                         
 -25   1   8        139.10        152.16        11.16 o                         
 -23   1   8        128.46        115.98         9.57 o                         
 -21   1   8        252.85        263.18        11.06 o                         
 -19   1   8       1317.94       1314.72        22.41 o                         
 -17   1   8       1889.39       1803.72        23.41 o                         
 -15   1   8        983.88        954.28        11.15 o                         
 -13   1   8       2607.91       2759.72        23.42 o                         
 -11   1   8       1506.14       1566.14        13.92 o                         
  -9   1   8        174.80        135.26         3.15 o                         
  -7   1   8       3136.44       2960.55        22.44 o                         
  -5   1   8      10228.42      10677.31        87.47 o                         
  -3   1   8       6434.61       6629.01        61.68 o                         
  -1   1   8         59.89         22.15         1.96 o                         
   1   1   8       2087.70       2022.26        24.86 o                         
   3   1   8      17660.99      17642.39       106.54 o                         
   5   1   8       6614.53       6696.22        40.95 o                         
   7   1   8       4858.69       4782.63        37.91 o                         
   9   1   8        302.68        256.94         4.28 o                         
  11   1   8         19.53         27.09         2.41 o                         
  13   1   8        689.02        700.39        11.50 o                         
  15   1   8         43.88         69.35         5.08 o                         
  17   1   8       1055.31       1044.44        18.06 o                         
  19   1   8          3.53         -2.83         4.89 o                         
  21   1   8        100.57        102.13         7.76 o                         
  23   1   8         22.57         32.03         7.14 o                         
 -26   2   8         42.33         35.18         6.75 o                         
 -24   2   8        551.44        523.62        15.93 o                         
 -22   2   8       1163.83       1186.64        22.99 o                         
 -20   2   8        385.73        361.35         9.12 o                         
 -18   2   8       2782.79       2810.84        29.47 o                         
 -16   2   8       1711.70       1647.89        20.76 o                         
 -14   2   8        224.36        213.63         5.58 o                         
 -12   2   8      15950.62      15934.15        99.65 o                         
 -10   2   8        962.78       1004.16         9.50 o                         
  -8   2   8        302.32        345.46         5.60 o                         
  -6   2   8      34500.25      35746.14       230.52 o                         
  -4   2   8        295.84        407.64         5.81 o                         
  -2   2   8        591.40        483.31         6.46 o                         
   0   2   8        795.86        777.71         8.51 o                         
   2   2   8      11573.02      10842.50        63.40 o                         
   4   2   8        937.12        854.25         8.30 o                         
   6   2   8          1.77          9.05         1.37 o                         
   8   2   8        651.57        616.90         6.95 o                         
  10   2   8        163.36        177.30         4.21 o                         
  12   2   8          3.28          3.55         2.32 o                         
  14   2   8       3034.74       2867.46        33.88 o                         
  16   2   8         42.80         41.13         5.19 o                         
  18   2   8        599.53        666.90        14.70 o                         
  20   2   8         39.98         26.95         6.58 o                         
  22   2   8          4.44          3.84         5.60 o                         
 -27   3   8          1.17          2.03         5.95 o                         
 -25   3   8          1.16          2.59         5.34 o                         
 -23   3   8        130.54        172.55        15.87 o                         
 -21   3   8       2243.26       2147.36        28.47 o                         
 -19   3   8         22.64         27.63         3.50 o                         
 -17   3   8        733.45        727.90        10.50 o                         
 -15   3   8        601.38        537.10         7.87 o                         
 -13   3   8        453.97        509.64         7.32 o                         
 -11   3   8       2985.95       2934.52        24.21 o                         
  -9   3   8       6719.61       6597.14        48.97 o                         
  -7   3   8        128.63        167.17         3.87 o                         
  -5   3   8       1100.29       1297.93        14.11 o                         
  -3   3   8        474.32        531.15         7.99 o                         
  -1   3   8        278.50        219.55         5.24 o                         
   1   3   8        486.24        614.15         7.86 o                         
   3   3   8        428.16        393.73         5.30 o                         
   5   3   8       1991.41       2121.11        17.07 o                         
   7   3   8       4246.12       4346.67        31.30 o                         
   9   3   8          8.74          8.85         1.93 o                         
  11   3   8       1004.38        890.83        10.69 o                         
  13   3   8        941.07        981.36        14.24 o                         
  15   3   8        911.34        905.43        16.28 o                         
  17   3   8        147.78        152.05         8.09 o                         
  19   3   8       1638.43       1750.50        26.22 o                         
  21   3   8        611.64        604.43        15.59 o                         
 -26   4   8        108.54         97.94        14.26 o                         
 -24   4   8         46.27         44.22        14.56 o                         
 -22   4   8        766.16        793.29        21.42 o                         
 -20   4   8         14.46         13.72         4.17 o                         
 -18   4   8        119.48        138.19         7.14 o                         
 -16   4   8        348.80        425.68         8.51 o                         
 -14   4   8       1827.68       1750.85        17.89 o                         
 -12   4   8        528.77        532.59         7.34 o                         
 -10   4   8        332.44        334.83         5.88 o                         
  -8   4   8        718.20        597.80         8.22 o                         
  -6   4   8         14.98          2.22         1.57 o                         
  -4   4   8      16427.54      16466.56       139.69 o                         
  -2   4   8        556.61        513.89         7.21 o                         
   0   4   8         13.00         23.47         2.03 o                         
   2   4   8       1878.89       1818.11        16.01 o                         
   4   4   8         35.58         57.07         2.55 o                         
   6   4   8        930.13        947.57        11.39 o                         
   8   4   8       1042.00        909.29         9.80 o                         
  10   4   8        463.78        431.26         7.13 o                         
  12   4   8          1.62          7.62         2.43 o                         
  14   4   8        310.30        333.83         8.74 o                         
  16   4   8         21.04         24.96         4.59 o                         
  18   4   8        263.33        242.21        10.34 o                         
  20   4   8         20.64         42.14         6.15 o                         
 -23   5   8          4.33         28.30         9.15 o                         
 -21   5   8         32.23         26.66         4.75 o                         
 -19   5   8        104.50         99.77         6.83 o                         
 -17   5   8        247.54        233.53         7.55 o                         
 -15   5   8       4215.18       4088.34        45.28 o                         
 -13   5   8       2559.79       2408.43        24.57 o                         
 -11   5   8       1066.60        922.62        13.25 o                         
  -9   5   8       1260.19       1282.22        12.91 o                         
  -7   5   8        448.07        393.78         5.75 o                         
  -5   5   8         96.28        123.91         3.47 o                         
  -3   5   8       2168.55       2212.62        23.63 o                         
  -1   5   8       1506.60       1340.29        15.24 o                         
   1   5   8       4688.78       4628.40        42.14 o                         
   3   5   8       2764.69       2637.58        23.96 o                         
   5   5   8        600.69        603.18         7.38 o                         
   7   5   8       2541.82       2423.86        18.07 o                         
   9   5   8        895.39        839.48        10.56 o                         
  11   5   8         41.12         47.25         3.90 o                         
  13   5   8        208.66        189.44         6.10 o                         
  15   5   8        154.76        130.78         7.08 o                         
  17   5   8         13.06         13.80         4.38 o                         
  19   5   8         59.15         48.01         7.24 o                         
 -22   6   8         66.08         79.51         7.05 o                         
 -20   6   8          2.78         -1.62         3.11 o                         
 -18   6   8        192.68        170.69        10.04 o                         
 -16   6   8        314.61        293.72         7.90 o                         
 -14   6   8          1.09         -2.34         2.34 o                         
 -12   6   8        606.97        625.98         9.48 o                         
 -10   6   8         55.59         40.85         2.90 o                         
  -8   6   8        627.11        656.64        13.30 o                         
  -6   6   8       1035.66       1003.46        15.40 o                         
  -4   6   8       1064.53       1014.73        24.22 o                         
  -2   6   8        614.81        605.02         9.85 o                         
   0   6   8         75.10        102.34         6.22 o                         
   2   6   8         27.84         21.40         2.15 o                         
   4   6   8       2219.94       2360.76        20.66 o                         
   6   6   8        201.22        239.55         5.64 o                         
   8   6   8         28.69         29.00         3.37 o                         
  10   6   8          0.07          0.00         3.05 o                         
  12   6   8         52.59         71.83         7.02 o                         
  14   6   8         16.61         20.22         7.07 o                         
  16   6   8          0.08         -9.70        11.32 o                         
 -19   7   8          2.14          3.23         4.57 o                         
 -17   7   8          6.90          5.15         3.03 o                         
 -15   7   8         97.86         68.76         4.93 o                         
 -13   7   8        116.05        104.17         4.60 o                         
 -11   7   8         40.41         31.65         3.07 o                         
  -9   7   8        145.12        199.66         6.07 o                         
  -7   7   8         38.31         36.41         4.61 o                         
  -5   7   8        454.47        416.58        11.76 o                         
  -3   7   8        131.78        125.96         9.62 o                         
  -1   7   8        550.05        561.66         8.84 o                         
   1   7   8         38.64         41.08         3.11 o                         
   3   7   8        264.31        246.08         5.44 o                         
   5   7   8        555.14        526.68         8.19 o                         
   7   7   8         17.52         16.92         2.72 o                         
   9   7   8        157.02        127.93         7.36 o                         
  11   7   8          4.32          2.65         3.50 o                         
  13   7   8        233.02        218.72        10.09 o                         
  15   7   8         12.98          3.23        14.56 o                         
 -16   8   8          0.08          5.39         2.80 o                         
 -14   8   8         76.22        112.53         5.20 o                         
 -12   8   8         79.35         68.40         3.93 o                         
 -10   8   8         29.17         22.20         3.23 o                         
  -8   8   8        158.65        161.39        13.99 o                         
  -6   8   8          2.31         14.80         6.86 o                         
  -4   8   8        143.10        166.88        11.17 o                         
  -2   8   8        625.65        526.41        17.61 o                         
   0   8   8          6.13         10.14         1.96 o                         
   2   8   8         41.56         35.85         2.83 o                         
   4   8   8        155.88        166.48         6.14 o                         
   6   8   8        158.12        192.11         6.65 o                         
   8   8   8        301.17        332.53        10.86 o                         
  10   8   8        381.01        394.12        11.79 o                         
 -11   9   8          0.01          0.13         3.02 o                         
  -9   9   8         73.96         74.39        14.56 o                         
  -7   9   8         53.42         89.51        12.42 o                         
  -5   9   8         13.54         16.77         7.86 o                         
  -3   9   8          0.25          2.30         5.10 o                         
  -1   9   8          0.36          1.58         3.27 o                         
   1   9   8          0.55          0.71         1.73 o                         
   3   9   8         74.44         75.25         3.99 o                         
   5   9   8        420.75        474.09         9.08 o                         
 -27   1   9         50.13         25.78         6.65 o                         
 -25   1   9       2808.84       2648.13        40.21 o                         
 -23   1   9         60.03         74.79         7.80 o                         
 -21   1   9        178.06        166.81        12.91 o                         
 -19   1   9        676.54        646.83        15.12 o                         
 -17   1   9        923.44        931.54        15.43 o                         
 -15   1   9        764.58        842.57        11.19 o                         
 -13   1   9          2.68         17.50         2.05 o                         
 -11   1   9       3652.90       3710.08        28.07 o                         
  -9   1   9        148.12        126.60         3.45 o                         
  -7   1   9       2228.75       2582.46        21.84 o                         
  -5   1   9       8399.26       8206.42        63.65 o                         
  -3   1   9        397.09        250.61         5.33 o                         
  -1   1   9        855.33        656.87         8.23 o                         
   1   1   9       5671.80       5884.70        44.14 o                         
   3   1   9      12196.48      12954.47        79.79 o                         
   5   1   9       9893.41       9948.36        73.68 o                         
   7   1   9       4989.05       4688.37        37.61 o                         
   9   1   9       1044.15       1000.87        10.23 o                         
  11   1   9         82.12         71.63         4.82 o                         
  13   1   9       1591.96       1615.97        20.25 o                         
  15   1   9       6267.90       6245.06        59.19 o                         
  17   1   9        488.41        561.01        13.25 o                         
  19   1   9        539.66        582.60        13.97 o                         
  21   1   9          1.71          7.04         4.89 o                         
 -26   2   9         18.22         37.35         7.21 o                         
 -24   2   9          1.32          4.10         5.37 o                         
 -22   2   9         94.10         82.71         7.65 o                         
 -20   2   9         67.64         62.12         4.81 o                         
 -18   2   9         41.71         32.88         3.65 o                         
 -16   2   9        810.15        728.53        11.39 o                         
 -14   2   9        742.22        677.76        10.56 o                         
 -12   2   9        111.58        155.80         5.28 o                         
 -10   2   9          0.00          0.28         1.24 o                         
  -8   2   9       5959.21       5904.42        47.03 o                         
  -6   2   9        209.98        150.22         5.10 o                         
  -4   2   9       1247.72       1385.86        12.80 o                         
  -2   2   9       2137.87       2133.24        19.59 o                         
   0   2   9       3288.78       3590.72        28.52 o                         
   2   2   9        466.25        464.42         6.13 o                         
   4   2   9        191.83        143.57         3.50 o                         
   6   2   9       2364.97       2149.01        16.69 o                         
   8   2   9          2.10          0.55         1.19 o                         
  10   2   9        111.79         86.25         3.63 o                         
  12   2   9        388.92        327.10         7.90 o                         
  14   2   9          5.34          0.65         3.75 o                         
  16   2   9        158.25        186.26         8.81 o                         
  18   2   9        164.87        136.03        10.85 o                         
  20   2   9          0.41         -3.23         4.37 o                         
  22   2   9         74.82         59.06         6.72 o                         
 -27   3   9         88.75         81.36         8.92 o                         
 -25   3   9          4.45         -4.61         4.61 o                         
 -23   3   9       1677.37       1686.99        28.95 o                         
 -21   3   9        303.77        268.58        10.18 o                         
 -19   3   9        374.17        374.81         8.90 o                         
 -17   3   9        555.65        516.88         9.01 o                         
 -15   3   9        938.84       1005.96        12.51 o                         
 -13   3   9        959.70       1051.30        11.73 o                         
 -11   3   9        613.64        736.27        11.08 o                         
  -9   3   9      13153.23      13512.98        95.80 o                         
  -7   3   9        355.19        391.56         7.08 o                         
  -5   3   9          5.01          8.87         1.59 o                         
  -3   3   9       1104.84       1272.84        15.71 o                         
  -1   3   9        305.13        317.81         6.18 o                         
   1   3   9       7941.73       8382.65        58.29 o                         
   3   3   9        136.98        154.21         3.96 o                         
   5   3   9        373.46        331.88         5.55 o                         
   7   3   9       3174.88       3518.74        29.67 o                         
   9   3   9         21.48         36.90         2.45 o                         
  11   3   9          2.47          4.15         2.09 o                         
  13   3   9       1569.36       1656.32        23.24 o                         
  15   3   9       1757.31       1673.20        24.04 o                         
  17   3   9         54.14         59.70         5.94 o                         
  19   3   9         44.71         59.40         6.43 o                         
  21   3   9         86.62        100.47         8.02 o                         
 -26   4   9         38.48         47.52        11.97 o                         
 -24   4   9        262.95        232.67        18.84 o                         
 -22   4   9          8.10          5.15         3.97 o                         
 -20   4   9        329.00        328.49        11.67 o                         
 -18   4   9       1092.60       1129.46        19.60 o                         
 -16   4   9       1496.09       1464.37        22.88 o                         
 -14   4   9        710.74        711.38         9.98 o                         
 -12   4   9          1.60          4.07         1.84 o                         
 -10   4   9        351.16        300.60         5.26 o                         
  -8   4   9       2573.97       2410.20        24.52 o                         
  -6   4   9        849.68        727.10        10.24 o                         
  -4   4   9         12.70         11.25         1.88 o                         
  -2   4   9        428.84        449.19         7.15 o                         
   0   4   9         26.65         51.71         2.93 o                         
   2   4   9        630.03        631.66         8.04 o                         
   4   4   9       1106.54       1059.64        12.40 o                         
   6   4   9        978.57        930.16         9.82 o                         
   8   4   9          2.38          9.86         1.67 o                         
  10   4   9       1472.19       1462.35        15.06 o                         
  12   4   9        626.06        658.64        11.82 o                         
  14   4   9         27.40         34.69         4.68 o                         
  16   4   9        201.83        186.11         8.71 o                         
  18   4   9        361.05        424.11        12.47 o                         
  20   4   9         69.24         91.27         7.45 o                         
 -23   5   9         93.22        124.05        10.77 o                         
 -21   5   9        346.26        356.52        13.07 o                         
 -19   5   9          1.80         -4.85         4.90 o                         
 -17   5   9        300.81        239.05         7.69 o                         
 -15   5   9       1996.99       2230.81        26.20 o                         
 -13   5   9       1310.05       1291.01        15.75 o                         
 -11   5   9        220.93        222.15         6.38 o                         
  -9   5   9         74.84         56.80         3.50 o                         
  -7   5   9         85.22         82.20         4.82 o                         
  -5   5   9         11.23         13.73         2.65 o                         
  -3   5   9       3051.48       3077.67        31.80 o                         
  -1   5   9        581.28        612.11         9.38 o                         
   1   5   9       1003.21        995.17        13.07 o                         
   3   5   9         61.73         71.67         3.21 o                         
   5   5   9       1269.31       1200.73        12.74 o                         
   7   5   9        244.75        209.17         5.07 o                         
   9   5   9          9.13          9.94         2.61 o                         
  11   5   9        100.18        105.61         5.10 o                         
  13   5   9        841.24        841.14        12.85 o                         
  15   5   9         83.63         72.11         6.89 o                         
  17   5   9        341.50        373.82        11.53 o                         
 -22   6   9        129.58        141.76         8.94 o                         
 -20   6   9        279.10        276.26        18.83 o                         
 -18   6   9          6.66         24.72         5.38 o                         
 -16   6   9        704.38        690.95        12.36 o                         
 -14   6   9       1474.67       1433.68        17.40 o                         
 -12   6   9       1886.10       2290.19        40.11 o                         
 -10   6   9          0.76         -1.08         2.05 o                         
  -8   6   9          0.17         -1.81         1.81 o                         
  -6   6   9        553.52        556.82         8.53 o                         
  -4   6   9         78.80         61.53         3.49 o                         
  -2   6   9       4594.66       4560.75        47.00 o                         
   0   6   9        586.90        651.54        11.46 o                         
   2   6   9         29.89         10.65         2.28 o                         
   4   6   9         53.43         60.97         3.53 o                         
   6   6   9       1307.01       1393.61        16.92 o                         
   8   6   9         30.77         29.61         3.58 o                         
  10   6   9       2261.14       2243.23        29.99 o                         
  12   6   9          0.08          3.38         3.41 o                         
  14   6   9         20.59         27.49        14.56 o                         
  16   6   9         25.10         21.02        14.56 o                         
 -19   7   9          9.26         -2.85         4.48 o                         
 -17   7   9        293.02        300.25         9.62 o                         
 -15   7   9         53.80         65.48         4.93 o                         
 -13   7   9        195.10        234.05         6.97 o                         
 -11   7   9         21.24          2.61         2.48 o                         
  -9   7   9       2017.20       1869.54        32.03 o                         
  -7   7   9        446.74        454.44        25.88 o                         
  -5   7   9         24.46         44.12         6.40 o                         
  -3   7   9         21.61         23.59         2.80 o                         
  -1   7   9        304.73        304.41         7.20 o                         
   1   7   9        783.61        786.45        13.00 o                         
   3   7   9        875.33        749.86        12.67 o                         
   5   7   9         12.24         14.11         2.96 o                         
   7   7   9       1145.29       1246.63        17.62 o                         
   9   7   9         43.82         49.74         5.29 o                         
  11   7   9        169.27        199.82        13.85 o                         
  13   7   9        137.92        154.34        17.37 o                         
 -16   8   9         56.40         65.79         7.50 o                         
 -14   8   9        110.48        134.51         7.18 o                         
 -12   8   9         13.53         11.69         2.69 o                         
 -10   8   9          7.29          5.80         3.21 o                         
  -8   8   9        256.61        249.05        17.04 o                         
  -6   8   9        284.98        277.50        18.55 o                         
  -4   8   9        598.83        606.08        25.26 o                         
  -2   8   9       1231.30       1204.86        36.11 o                         
   0   8   9          6.44          4.62         2.12 o                         
   2   8   9        283.43        299.95         7.39 o                         
   4   8   9        526.89        584.91        10.78 o                         
   6   8   9        361.96        341.90         8.12 o                         
   8   8   9        726.70        808.74        25.54 o                         
  10   8   9        446.40        482.63        16.24 o                         
 -11   9   9          6.09          3.91         2.20 o                         
  -9   9   9          9.97         37.20        11.32 o                         
  -7   9   9        287.72        295.02        19.74 o                         
  -5   9   9        162.30        187.41        17.04 o                         
  -1   9   9          7.36          1.93         2.12 o                         
   1   9   9          7.02         18.88         3.54 o                         
   3   9   9          1.06         33.23         3.35 o                         
   5   9   9         69.77         58.65         4.58 o                         
 -28   0  10        395.22        384.11        24.41 o                         
 -26   0  10        355.50        367.33        46.09 o                         
 -24   0  10       1138.56       1056.65        32.58 o                         
 -22   0  10       4039.44       3701.56        69.18 o                         
 -20   0  10       1438.51       1382.72        34.31 o                         
 -18   0  10        775.87        911.75        29.11 o                         
 -16   0  10       3633.70       3359.87        40.32 o                         
 -14   0  10          7.76         -1.46         2.05 o                         
 -12   0  10       4025.47       3944.35        51.88 o                         
 -10   0  10        110.81        282.21        12.39 o                         
  -8   0  10       2480.49       2674.55        37.96 o                         
  -6   0  10       2159.36       2448.37        49.33 o                         
  -4   0  10      83709.47      85480.27       839.50 o                         
  -2   0  10       1577.84       1644.12        20.07 o                         
   0   0  10      21231.00      20771.82       236.22 o                         
   2   0  10       2062.51       2224.78        25.39 o                         
   4   0  10       5546.73       6398.18        77.85 o                         
   6   0  10          0.45          2.34         1.71 o                         
   8   0  10       3189.56       3044.46        31.18 o                         
  10   0  10        769.15        735.11        16.75 o                         
  12   0  10        296.34        324.57        15.13 o                         
  14   0  10         79.42         73.63        11.64 o                         
  16   0  10        203.74        194.45        11.35 o                         
  18   0  10          8.01          0.61         6.24 o                         
  20   0  10          0.96          6.57         6.84 o                         
 -27   1  10          3.53          2.09         5.83 o                         
 -25   1  10        296.17        360.55        14.75 o                         
 -23   1  10       1354.53       1489.07        27.06 o                         
 -21   1  10        953.85        988.28        20.41 o                         
 -19   1  10         55.89         93.36         7.28 o                         
 -17   1  10        880.17        865.50        15.12 o                         
 -15   1  10       1281.24       1270.15        15.02 o                         
 -13   1  10       1174.91       1134.00        14.15 o                         
 -11   1  10       2645.19       2448.35        28.05 o                         
  -9   1  10       1944.05       1857.44        17.19 o                         
  -7   1  10       5617.75       5969.47        51.70 o                         
  -5   1  10       1125.86       1208.63        18.12 o                         
  -3   1  10       1969.76       2287.23        21.36 o                         
  -1   1  10       2603.26       2529.05        21.82 o                         
   1   1  10       8994.92       9088.78        70.62 o                         
   3   1  10       3168.90       3326.67        27.82 o                         
   5   1  10         10.70         20.23         1.93 o                         
   7   1  10        315.68        270.77         4.92 o                         
   9   1  10        862.49        879.05         9.64 o                         
  11   1  10        412.14        397.77         8.47 o                         
  13   1  10        925.65        812.33        13.44 o                         
  15   1  10       1184.10       1241.55        19.94 o                         
  17   1  10        463.61        447.90        12.24 o                         
  19   1  10        136.86        117.17         7.88 o                         
  21   1  10         27.95         33.08         5.91 o                         
 -26   2  10        199.96        211.58        12.20 o                         
 -24   2  10        346.20        375.55        14.06 o                         
 -22   2  10        189.17        178.21        10.61 o                         
 -20   2  10        960.44        839.44        22.61 o                         
 -18   2  10        238.94        230.78         7.84 o                         
 -16   2  10         12.41         12.36         2.63 o                         
 -14   2  10          5.39          9.39         2.28 o                         
 -12   2  10        192.65        187.23         4.56 o                         
 -10   2  10       3851.81       3943.89        36.35 o                         
  -8   2  10       3469.60       3794.03        28.34 o                         
  -6   2  10        397.03        367.21         5.98 o                         
  -4   2  10        640.10        670.23        10.61 o                         
  -2   2  10       2513.34       2687.87        25.84 o                         
   0   2  10         65.11         61.44         3.30 o                         
   2   2  10       1416.94       1367.30        13.54 o                         
   4   2  10       6039.95       5543.60        38.23 o                         
   6   2  10       2574.45       2712.08        20.09 o                         
   8   2  10       1060.48       1152.33        11.01 o                         
  10   2  10        839.26        780.91        10.48 o                         
  12   2  10        802.03        717.26        14.31 o                         
  14   2  10       1826.83       1631.37        23.49 o                         
  16   2  10          0.14          0.65         3.75 o                         
  18   2  10          4.35          0.83         4.10 o                         
  20   2  10          0.01          1.97         4.83 o                         
 -27   3  10          0.24          2.15         5.57 o                         
 -25   3  10        137.77        158.31        10.65 o                         
 -23   3  10        315.05        347.36        13.02 o                         
 -21   3  10        545.20        546.00        13.21 o                         
 -19   3  10        213.70        187.56         7.12 o                         
 -17   3  10        537.14        473.15        13.03 o                         
 -15   3  10         78.32         66.24         4.05 o                         
 -13   3  10         69.74         72.36         3.65 o                         
 -11   3  10       1127.02       1357.79        14.03 o                         
  -9   3  10        302.79        356.78         6.64 o                         
  -7   3  10        178.54        129.72         6.15 o                         
  -5   3  10        182.15        208.18         5.16 o                         
  -3   3  10         65.91         85.95         5.82 o                         
  -1   3  10         98.53        110.60         3.17 o                         
   1   3  10         25.35         18.03         1.73 o                         
   3   3  10        125.93        144.99         3.93 o                         
   5   3  10       2656.40       2602.18        21.90 o                         
   7   3  10       1681.29       1919.52        19.01 o                         
   9   3  10        707.68        643.74         9.47 o                         
  11   3  10        293.10        255.66         6.78 o                         
  13   3  10        116.63        135.76         7.42 o                         
  15   3  10        423.26        373.03        11.18 o                         
  17   3  10        527.03        546.95        13.93 o                         
  19   3  10        486.45        567.89        14.82 o                         
 -26   4  10          7.49         13.30        11.32 o                         
 -24   4  10          0.07         23.31         9.67 o                         
 -22   4  10         33.30         42.40         5.60 o                         
 -20   4  10        171.00        200.59         9.40 o                         
 -18   4  10       2891.43       2760.15        36.60 o                         
 -16   4  10        850.83        849.84        14.04 o                         
 -14   4  10        220.03        202.27         6.25 o                         
 -12   4  10         42.49         54.84         4.92 o                         
 -10   4  10        784.19        723.62         9.95 o                         
  -8   4  10        559.28        577.96         9.11 o                         
  -6   4  10       7491.67       7644.84        72.07 o                         
  -4   4  10       2097.99       2079.27        30.98 o                         
  -2   4  10        158.73        147.58         4.40 o                         
   0   4  10         13.94         11.46         1.99 o                         
   2   4  10        594.85        629.87         9.41 o                         
   4   4  10        772.26        776.75         8.77 o                         
   6   4  10          3.68         12.81         1.99 o                         
   8   4  10          0.02          1.69         1.67 o                         
  10   4  10        159.27        150.19         5.96 o                         
  12   4  10        921.43        860.71        14.15 o                         
  14   4  10          3.96         -3.53         3.53 o                         
  16   4  10         80.20         89.21         8.55 o                         
  18   4  10          2.26         -0.73         4.60 o                         
 -23   5  10          0.02         -2.12         8.65 o                         
 -21   5  10        272.60        255.79        13.31 o                         
 -19   5  10         52.97         79.16         6.27 o                         
 -17   5  10        682.34        694.12        12.56 o                         
 -15   5  10        554.41        531.44        10.53 o                         
 -13   5  10        113.52         96.42         4.60 o                         
 -11   5  10        709.80        713.93        12.29 o                         
  -9   5  10        580.92        639.05         9.47 o                         
  -7   5  10        973.32        979.31        13.19 o                         
  -5   5  10       1050.13       1065.08        20.96 o                         
  -3   5  10        230.74        235.90         6.35 o                         
  -1   5  10        716.11        647.59        10.49 o                         
   1   5  10       1241.16       1316.83        15.35 o                         
   3   5  10        178.24        163.92         4.56 o                         
   5   5  10        338.83        358.76         6.55 o                         
   7   5  10        243.92        240.86         5.82 o                         
   9   5  10         20.52         30.88         3.77 o                         
  11   5  10         43.31         51.78         4.11 o                         
  13   5  10        329.41        305.46         9.55 o                         
  15   5  10        147.10        137.36         7.93 o                         
  17   5  10         23.89         63.72         6.41 o                         
 -22   6  10        189.44        190.04        10.01 o                         
 -20   6  10        154.99        175.57         9.60 o                         
 -18   6  10         11.50         11.86         3.42 o                         
 -16   6  10         20.95          2.80         2.77 o                         
 -14   6  10         83.50        107.01         4.86 o                         
 -12   6  10       1623.38       1716.94        22.02 o                         
 -10   6  10        143.79        151.29         5.36 o                         
  -8   6  10       1317.57       1285.15        19.02 o                         
  -6   6  10        225.84        179.92         6.02 o                         
  -4   6  10       1646.75       1660.73        22.48 o                         
  -2   6  10       3861.95       3513.23        38.39 o                         
   0   6  10         83.71         75.65         4.33 o                         
   2   6  10        133.32        155.55         5.26 o                         
   4   6  10        380.60        341.15         8.58 o                         
   6   6  10       3507.71       3557.77        33.91 o                         
   8   6  10        156.23        140.94         7.87 o                         
  10   6  10         74.15        101.16         6.90 o                         
  12   6  10          7.91         14.03         5.71 o                         
  14   6  10        148.18        163.34        22.64 o                         
  16   6  10         64.88         50.13        16.17 o                         
 -19   7  10          8.63          7.62         3.47 o                         
 -17   7  10          6.71          3.37         3.15 o                         
 -15   7  10         15.79         20.87         3.73 o                         
 -13   7  10         68.19         66.21         4.39 o                         
 -11   7  10        225.73        211.17         7.40 o                         
  -9   7  10        105.33         92.84         6.30 o                         
  -7   7  10        271.75        234.36        13.69 o                         
  -5   7  10        319.90        282.69        17.48 o                         
  -3   7  10          0.03         -3.19         3.23 o                         
  -1   7  10         37.55         44.27         4.91 o                         
   1   7  10        160.01        162.37         7.15 o                         
   3   7  10       1079.99       1026.32        14.80 o                         
   5   7  10        192.65        235.07         6.76 o                         
   7   7  10         68.45         60.22         5.03 o                         
   9   7  10          4.83          6.54         3.75 o                         
  11   7  10          2.87         21.68         5.30 o                         
  13   7  10         92.52         82.97         9.45 o                         
 -16   8  10          8.04          4.70         3.03 o                         
 -14   8  10         39.20         40.03         3.98 o                         
 -12   8  10          3.90          8.09         2.65 o                         
 -10   8  10        147.28        160.76         6.47 o                         
  -8   8  10          3.37          1.74         6.86 o                         
  -6   8  10        209.92        185.37        17.04 o                         
  -4   8  10        631.42        643.22        35.58 o                         
  -2   8  10          9.35         12.45         3.14 o                         
   0   8  10        439.48        421.20        15.17 o                         
   2   8  10        433.08        479.98         9.67 o                         
   4   8  10         94.24        126.45         6.43 o                         
   6   8  10        818.18        756.71        12.83 o                         
   8   8  10        290.19        320.59        11.62 o                         
  10   8  10         15.44         28.84         5.46 o                         
  -9   9  10        157.19        152.99        15.53 o                         
  -7   9  10         37.66         40.76         9.55 o                         
  -5   9  10          8.31         -1.27         7.28 o                         
  -3   9  10         61.26         73.19        16.98 o                         
  -1   9  10         71.09         87.85         5.11 o                         
   1   9  10        268.95        257.48         8.08 o                         
   3   9  10         94.26        103.46         5.54 o                         
 -27   1  11         25.45         16.78        10.74 o                         
 -25   1  11        454.58        494.33        16.56 o                         
 -23   1  11         28.24         27.12         6.02 o                         
 -21   1  11          7.27         -4.16         4.61 o                         
 -19   1  11        242.09        211.26        10.47 o                         
 -17   1  11       2865.51       2866.61        33.80 o                         
 -15   1  11       1254.98       1114.38        13.86 o                         
 -13   1  11        324.05        349.52         6.57 o                         
 -11   1  11        717.90        576.13         8.25 o                         
  -9   1  11        483.77        575.85         8.60 o                         
  -7   1  11        925.39        941.98        20.45 o                         
  -5   1  11       1305.67       1321.69        15.59 o                         
  -3   1  11       1031.04       1185.87        15.43 o                         
  -1   1  11       2397.58       2643.36        27.96 o                         
   1   1  11       6099.98       5813.53        41.90 o                         
   3   1  11       6068.08       5939.14        57.59 o                         
   5   1  11         46.75         96.98         3.55 o                         
   7   1  11        357.31        329.09         5.82 o                         
   9   1  11        192.39        204.78         5.03 o                         
  11   1  11         92.91         71.68         4.59 o                         
  13   1  11       5204.41       5211.16        51.05 o                         
  15   1  11         31.93         35.28         4.89 o                         
  17   1  11        197.23        220.31         9.37 o                         
  19   1  11          6.66         14.60         5.00 o                         
  21   1  11         11.23         10.25         5.20 o                         
 -26   2  11        121.87         84.91         8.98 o                         
 -24   2  11          0.02          0.68         4.91 o                         
 -22   2  11        180.51        215.10        11.28 o                         
 -20   2  11        906.47        897.03        19.12 o                         
 -18   2  11        922.10        947.12        14.46 o                         
 -16   2  11       2839.11       2901.15        30.03 o                         
 -14   2  11       1512.47       1451.04        17.94 o                         
 -12   2  11        624.44        637.40         7.81 o                         
 -10   2  11         68.99         83.96         4.16 o                         
  -8   2  11          4.51         26.92         2.35 o                         
  -6   2  11       6053.08       5707.49        47.42 o                         
  -4   2  11       5736.46       6127.92        49.44 o                         
  -2   2  11       5525.89       5503.96        45.00 o                         
   0   2  11       1004.46       1000.01        12.70 o                         
   2   2  11       8099.69       8385.24        59.35 o                         
   4   2  11       7726.53       8500.86        56.73 o                         
   6   2  11        140.76        150.51         3.46 o                         
   8   2  11        145.38        119.66         6.95 o                         
  10   2  11       1630.24       1693.76        18.77 o                         
  12   2  11        326.00        361.71        10.42 o                         
  14   2  11        400.15        393.68        11.33 o                         
  16   2  11         26.72         31.94         4.94 o                         
  18   2  11          6.83          3.17         4.50 o                         
  20   2  11        114.76        137.97         8.88 o                         
 -27   3  11          1.39          5.55         6.02 o                         
 -25   3  11        103.43        100.47         9.06 o                         
 -23   3  11          0.96          2.46         6.76 o                         
 -21   3  11          0.68         -3.74         3.74 o                         
 -19   3  11       1333.39       1285.26        19.55 o                         
 -17   3  11       1024.64        923.75        13.98 o                         
 -15   3  11       1500.94       1544.89        18.81 o                         
 -13   3  11       1530.04       1595.15        17.41 o                         
 -11   3  11       1695.80       1549.51        23.63 o                         
  -9   3  11        124.43        105.28         5.84 o                         
  -7   3  11       4342.12       4802.79        43.83 o                         
  -5   3  11       3631.20       3880.47        36.86 o                         
  -3   3  11        715.47        835.70         9.82 o                         
  -1   3  11       2542.03       2431.08        21.16 o                         
   1   3  11         95.03        124.38         3.79 o                         
   3   3  11        419.31        530.09         7.58 o                         
   5   3  11       2535.16       2508.46        23.16 o                         
   7   3  11         33.56         36.18         2.90 o                         
   9   3  11          6.75         22.79         2.87 o                         
  11   3  11        735.38        762.59        11.85 o                         
  13   3  11        482.31        419.76        12.06 o                         
  15   3  11         48.56         37.43         6.24 o                         
  17   3  11        647.85        745.28        16.28 o                         
  19   3  11        126.89        116.75         8.29 o                         
 -26   4  11        157.45        199.98        18.84 o                         
 -24   4  11        300.96        391.12        22.28 o                         
 -22   4  11         16.16         30.60         5.37 o                         
 -20   4  11        157.34        118.23         7.61 o                         
 -18   4  11          1.23          3.23         3.38 o                         
 -16   4  11        137.57        160.20         6.73 o                         
 -14   4  11        347.22        307.39         8.56 o                         
 -12   4  11        728.91        647.44         9.77 o                         
 -10   4  11       1612.15       1535.80        16.67 o                         
  -8   4  11        176.55        232.02         6.51 o                         
  -6   4  11       1784.62       1810.97        21.48 o                         
  -4   4  11         29.05         41.17         3.09 o                         
  -2   4  11        137.45        115.20         5.62 o                         
   0   4  11        142.18        155.36         6.80 o                         
   2   4  11       1984.05       1934.04        18.90 o                         
   4   4  11       1356.34       1288.07        13.75 o                         
   6   4  11          0.00          3.36         1.59 o                         
   8   4  11         97.42         88.64         4.08 o                         
  10   4  11          0.00         -0.89         2.31 o                         
  12   4  11        420.98        440.89        11.32 o                         
  14   4  11        113.32        122.67         7.42 o                         
  16   4  11         38.40         28.89         5.32 o                         
  18   4  11        657.74        731.53        16.22 o                         
 -23   5  11        235.02        235.39        13.73 o                         
 -21   5  11         36.06         20.84         4.35 o                         
 -19   5  11         13.18          6.15         3.43 o                         
 -17   5  11        115.17        115.10         6.76 o                         
 -15   5  11         72.13         78.74         4.97 o                         
 -13   5  11        565.93        553.25         9.90 o                         
 -11   5  11       1672.13       1741.26        20.18 o                         
  -9   5  11        125.52        160.32         7.62 o                         
  -7   5  11        931.49        929.77        13.11 o                         
  -5   5  11        265.21        284.42        10.33 o                         
  -3   5  11        260.07        213.73         6.47 o                         
  -1   5  11        585.88        572.57        10.01 o                         
   1   5  11       3529.00       3484.80        32.54 o                         
   3   5  11        140.54        129.29         4.82 o                         
   5   5  11        324.40        292.82         6.56 o                         
   7   5  11         10.31         26.65         3.00 o                         
   9   5  11        188.18        205.72        12.10 o                         
  11   5  11        200.61        192.71         7.58 o                         
  13   5  11        781.72        731.40        14.75 o                         
  15   5  11        169.91        152.80         8.16 o                         
  17   5  11          3.36          5.82         4.46 o                         
 -22   6  11         68.28         62.19         6.27 o                         
 -20   6  11         93.70         72.23         6.53 o                         
 -18   6  11        267.43        288.34        11.81 o                         
 -16   6  11        637.27        480.94        10.79 o                         
 -14   6  11        511.04        608.42        11.41 o                         
 -12   6  11         90.20         74.54         5.48 o                         
 -10   6  11        284.27        275.05         8.26 o                         
  -8   6  11       3097.05       3052.45        37.22 o                         
  -6   6  11         77.41         73.78         5.23 o                         
  -4   6  11       2181.96       2095.77        28.01 o                         
  -2   6  11         23.23         27.83         3.21 o                         
   0   6  11        207.80        189.50         6.89 o                         
   2   6  11        239.46        210.18         9.52 o                         
   4   6  11       7962.33       8196.63        86.15 o                         
   6   6  11          7.14         16.10         2.81 o                         
   8   6  11        269.24        220.51         9.40 o                         
  10   6  11          7.91          9.50         4.35 o                         
  12   6  11        190.64        184.79        11.70 o                         
  14   6  11          4.47         -6.47        11.32 o                         
 -19   7  11        227.52        235.65        10.17 o                         
 -17   7  11         50.76         52.07         4.66 o                         
 -15   7  11        834.65        853.59        14.72 o                         
 -13   7  11         56.14         50.61         3.78 o                         
 -11   7  11        215.84        171.31        11.08 o                         
  -9   7  11        287.79        278.03         9.12 o                         
  -7   7  11        372.96        328.25        14.47 o                         
  -5   7  11        183.85        150.90         6.22 o                         
  -3   7  11        153.87        131.83         6.18 o                         
  -1   7  11        446.11        484.53        11.33 o                         
   1   7  11          5.34         -2.76         2.76 o                         
   3   7  11        336.67        413.39        10.03 o                         
   5   7  11        427.27        389.78         9.42 o                         
   7   7  11        115.99         94.05         6.93 o                         
   9   7  11        150.84        170.11         9.31 o                         
  11   7  11        265.81        279.77        14.26 o                         
 -16   8  11         25.68         30.15         4.28 o                         
 -14   8  11          3.69          1.08         2.80 o                         
 -12   8  11         12.93         14.81         6.04 o                         
 -10   8  11        204.44        204.84         7.48 o                         
  -8   8  11        436.05        476.17        13.36 o                         
  -6   8  11         62.80         39.03        10.10 o                         
  -4   8  11        306.84        356.67        13.07 o                         
  -2   8  11        263.21        257.62        14.24 o                         
   0   8  11        223.51        209.42         8.14 o                         
   2   8  11        261.98        251.01         7.47 o                         
   4   8  11         22.58         29.70         3.97 o                         
   6   8  11        242.29        214.12         9.03 o                         
   8   8  11         10.61         26.52         5.51 o                         
  -9   9  11          1.21          1.50         8.89 o                         
  -7   9  11         74.56         65.69        11.97 o                         
  -5   9  11         57.96         81.94        13.16 o                         
  -3   9  11          7.30         -5.12         8.09 o                         
  -1   9  11          2.16          2.79         2.22 o                         
   1   9  11         78.75        104.27         5.28 o                         
 -28   0  12        389.30        328.07        22.87 o                         
 -26   0  12        525.82        616.94        50.94 o                         
 -24   0  12        215.35        247.23        29.11 o                         
 -22   0  12        116.65         93.63        11.97 o                         
 -20   0  12       1294.62       1240.53        33.72 o                         
 -16   0  12        399.82        322.60         9.32 o                         
 -14   0  12       9947.98       9498.30        99.62 o                         
 -12   0  12         94.69        415.27        38.80 o                         
 -10   0  12        149.33        219.87        18.60 o                         
  -8   0  12        325.45        274.34        16.17 o                         
  -6   0  12       4444.83       4332.79        70.90 o                         
  -4   0  12        824.77       1013.03        19.56 o                         
  -2   0  12         27.76         39.51         7.08 o                         
   0   0  12        455.70        505.70        14.71 o                         
   2   0  12      20838.91      22400.20       310.19 o                         
   4   0  12       6952.46       6891.46        67.79 o                         
   6   0  12        979.04       1408.71        29.41 o                         
   8   0  12        316.37        264.53        10.19 o                         
  10   0  12         68.60         67.95         6.54 o                         
  12   0  12        212.47        241.17        15.30 o                         
  14   0  12      10973.41      11150.16       141.20 o                         
  16   0  12       1354.13       1429.47        28.86 o                         
  18   0  12        868.01        769.21        21.31 o                         
  20   0  12         26.70         41.33        11.32 o                         
 -27   1  12         88.40         96.13        10.08 o                         
 -25   1  12        343.17        321.30        15.03 o                         
 -23   1  12        145.05        180.01        11.46 o                         
 -21   1  12        121.70        152.56        10.08 o                         
 -19   1  12          1.92          0.30         3.92 o                         
 -17   1  12        733.87        827.47        15.12 o                         
 -15   1  12       1480.76       1447.82        18.46 o                         
 -13   1  12       3239.29       3185.47        32.00 o                         
 -11   1  12        781.73        837.91        10.68 o                         
  -9   1  12       6450.11       6371.53        75.82 o                         
  -7   1  12        109.96        204.83         6.74 o                         
  -5   1  12       1748.52       1720.90        20.01 o                         
  -3   1  12       3311.54       3646.50        32.60 o                         
  -1   1  12       3838.02       4020.53        38.68 o                         
   1   1  12       5180.95       4944.14        39.45 o                         
   3   1  12        465.61        476.22         7.48 o                         
   5   1  12        409.06        418.04         6.98 o                         
   7   1  12       1978.78       2007.34        21.29 o                         
   9   1  12        641.91        640.74        11.28 o                         
  11   1  12        708.78        667.93        11.98 o                         
  13   1  12        371.94        420.33        11.52 o                         
  15   1  12         21.89         40.15         5.57 o                         
  17   1  12        111.41        108.79         7.76 o                         
  19   1  12        538.89        659.70        15.84 o                         
 -26   2  12         31.76         26.49         6.89 o                         
 -24   2  12        502.80        457.32        15.69 o                         
 -22   2  12         15.95         10.38         5.34 o                         
 -20   2  12        244.96        221.52        11.06 o                         
 -18   2  12        488.40        458.19         9.94 o                         
 -16   2  12         12.79         15.79         4.57 o                         
 -14   2  12        640.83        656.28        13.13 o                         
 -12   2  12       2323.49       2408.95        19.69 o                         
 -10   2  12       1069.57       1165.87        19.61 o                         
  -8   2  12        191.82        212.43        11.45 o                         
  -6   2  12        864.06        790.03        10.93 o                         
  -4   2  12       2289.07       2332.31        24.20 o                         
  -2   2  12       1320.67       1112.74        14.02 o                         
   0   2  12        495.61        548.22         8.42 o                         
   2   2  12       2002.27       2156.57        24.94 o                         
   4   2  12       2476.13       2479.53        21.60 o                         
   6   2  12       7227.68       6962.38        51.33 o                         
   8   2  12        578.74        653.75        11.63 o                         
  10   2  12       1239.38       1159.64        18.50 o                         
  12   2  12       5953.88       5968.86        62.55 o                         
  14   2  12        275.87        283.51         9.97 o                         
  16   2  12        166.70        148.92        14.08 o                         
  18   2  12         30.64         22.05         5.20 o                         
  20   2  12        242.80        235.01        11.50 o                         
 -27   3  12         65.84        105.52         9.99 o                         
 -25   3  12        347.84        322.40        14.04 o                         
 -23   3  12         47.80         60.72         7.21 o                         
 -21   3  12        601.67        614.18        16.10 o                         
 -19   3  12         13.46         12.53         3.78 o                         
 -17   3  12        230.37        214.73         7.93 o                         
 -15   3  12       1285.11       1252.20        16.66 o                         
 -13   3  12        268.70        242.30         5.78 o                         
 -11   3  12       3977.20       4261.21        36.99 o                         
  -9   3  12       2493.03       2359.24        25.29 o                         
  -7   3  12        387.78        288.29         9.10 o                         
  -5   3  12         62.76         96.04         4.94 o                         
  -3   3  12       1444.70       1750.25        21.87 o                         
  -1   3  12          1.28          7.47         1.74 o                         
   1   3  12          0.53         -0.90         1.47 o                         
   3   3  12       1160.25       1343.94        13.80 o                         
   5   3  12        318.08        288.60         6.32 o                         
   7   3  12        817.48        920.63        13.23 o                         
   9   3  12       1254.97       1568.27        26.30 o                         
  11   3  12        178.76        167.80         9.42 o                         
  13   3  12         63.14         84.38         6.60 o                         
  15   3  12        148.11        164.17         8.58 o                         
  17   3  12        301.50        365.57        12.24 o                         
  19   3  12         77.15        101.81         9.05 o                         
 -24   4  12        111.76        123.61        15.41 o                         
 -22   4  12         29.11         38.02         5.39 o                         
 -20   4  12        320.18        338.94        11.57 o                         
 -18   4  12        395.87        368.66        11.37 o                         
 -16   4  12         18.95         43.22         4.26 o                         
 -14   4  12         97.50         78.98         5.20 o                         
 -12   4  12        662.77        679.21        11.35 o                         
 -10   4  12       2887.58       2769.46        28.85 o                         
  -8   4  12          1.59          7.73         2.39 o                         
  -6   4  12         33.21         51.31         4.81 o                         
  -4   4  12        529.18        565.34        20.61 o                         
  -2   4  12       1622.45       1497.69        19.66 o                         
   0   4  12        741.80        788.76        11.39 o                         
   2   4  12        998.47        984.82        12.23 o                         
   4   4  12        806.03        705.11        10.31 o                         
   6   4  12         35.44         30.68         2.59 o                         
   8   4  12         54.75         57.21         3.58 o                         
  10   4  12         68.70         57.89         4.21 o                         
  12   4  12         30.56         26.01         4.46 o                         
  14   4  12       1996.85       1794.27        25.94 o                         
  16   4  12        112.41         92.26         7.59 o                         
  18   4  12         55.22         66.71         6.90 o                         
 -23   5  12         54.40         44.08         7.54 o                         
 -21   5  12         73.74         68.67         6.51 o                         
 -19   5  12        401.94        382.22        15.17 o                         
 -17   5  12          5.09          2.11         3.28 o                         
 -15   5  12        156.93        182.90        11.01 o                         
 -13   5  12       2330.18       2229.70        27.78 o                         
 -11   5  12        382.57        349.98         9.00 o                         
  -9   5  12        164.99        174.65         7.60 o                         
  -7   5  12        680.66        645.70        20.31 o                         
  -5   5  12         37.04         45.42         3.61 o                         
  -3   5  12        163.79        172.49         6.26 o                         
  -1   5  12       2506.15       2336.63        26.26 o                         
   1   5  12         31.77         23.41         3.18 o                         
   3   5  12       1434.64       1399.68        16.90 o                         
   5   5  12         24.58         34.59         3.29 o                         
   7   5  12         41.23         28.78         4.20 o                         
   9   5  12         10.42         11.95         3.75 o                         
  11   5  12        273.82        315.82        10.04 o                         
  13   5  12          8.55          9.06         4.21 o                         
  15   5  12         54.06         63.18         8.24 o                         
 -22   6  12        201.02        207.12         9.91 o                         
 -20   6  12         70.29         52.23         7.61 o                         
 -18   6  12        170.59        183.86         8.74 o                         
 -16   6  12        327.76        319.11         9.02 o                         
 -14   6  12        346.02        374.86         9.33 o                         
 -12   6  12        770.04        931.14        15.56 o                         
 -10   6  12          2.19          0.65         3.14 o                         
  -8   6  12       1360.96       1325.22        20.26 o                         
  -6   6  12       2467.35       2289.77        34.31 o                         
  -4   6  12          7.81         17.55         4.52 o                         
  -2   6  12        831.78        895.81        17.27 o                         
   0   6  12          8.22          7.12         3.16 o                         
   2   6  12        317.90        344.39         8.70 o                         
   4   6  12        446.46        448.91        10.13 o                         
   6   6  12       2395.03       2294.57        25.73 o                         
   8   6  12        167.87        158.23         7.96 o                         
  10   6  12          8.12          8.09         6.10 o                         
  12   6  12         17.36         16.17        16.17 o                         
  14   6  12         72.37         58.22        17.79 o                         
 -19   7  12         36.88         56.17         6.66 o                         
 -17   7  12         78.98        106.75         6.01 o                         
 -15   7  12         64.35         74.43         4.97 o                         
 -13   7  12        142.63        144.04         7.68 o                         
 -11   7  12         61.17         52.31         5.23 o                         
  -9   7  12         77.97         68.16         5.32 o                         
  -7   7  12       1715.66       1669.52        26.87 o                         
  -5   7  12        419.56        381.86        10.30 o                         
  -3   7  12        286.72        349.28        13.07 o                         
  -1   7  12        119.57        117.43         6.88 o                         
   1   7  12          3.60          6.13         3.03 o                         
   3   7  12        462.67        476.29        11.04 o                         
   5   7  12        699.13        744.84        13.77 o                         
   7   7  12         13.69          7.79         4.01 o                         
   9   7  12        661.77        736.49        21.30 o                         
  11   7  12          0.06         10.79         6.00 o                         
 -14   8  12        123.42        131.36         6.81 o                         
 -12   8  12        212.15        210.44         9.67 o                         
 -10   8  12        110.05        114.36         6.81 o                         
  -8   8  12        179.33        170.03         7.47 o                         
  -6   8  12        607.61        624.48        22.24 o                         
  -4   8  12        114.85        128.98         6.25 o                         
  -2   8  12         79.15        123.59         8.64 o                         
   0   8  12        365.72        319.47        14.47 o                         
   2   8  12         26.92         38.24         4.05 o                         
   4   8  12        543.48        627.12        12.35 o                         
   6   8  12        206.53        215.63        13.07 o                         
   8   8  12        848.89        866.73        24.28 o                         
  -7   9  12          0.21         -3.23         6.58 o                         
  -5   9  12        122.37        133.93        16.32 o                         
  -3   9  12         31.44         29.69         4.67 o                         
  -1   9  12         13.51          9.98         2.76 o                         
 -27   1  13        102.07         88.86         9.60 o                         
 -25   1  13        416.46        379.23        15.55 o                         
 -23   1  13          2.50          4.66         5.42 o                         
 -21   1  13       2039.25       2150.83        33.92 o                         
 -19   1  13       1286.44       1233.76        23.22 o                         
 -17   1  13        548.36        645.53        13.26 o                         
 -15   1  13        256.18        233.20         7.78 o                         
 -13   1  13         59.38         87.84         4.30 o                         
 -11   1  13        909.53        992.77        13.00 o                         
  -9   1  13       3834.61       3995.41        44.96 o                         
  -7   1  13      26723.52      27806.09       310.88 o                         
  -5   1  13       2093.16       2206.69        31.34 o                         
  -3   1  13       2829.53       3107.98        28.86 o                         
  -1   1  13       2544.68       2448.07        25.79 o                         
   1   1  13       1803.77       1638.10        17.82 o                         
   3   1  13         55.51         30.64         2.48 o                         
   5   1  13       1514.97       1392.82        16.55 o                         
   7   1  13          4.79          3.65         2.26 o                         
   9   1  13         92.13         97.58         5.43 o                         
  11   1  13         53.01         53.39         4.73 o                         
  13   1  13          2.50         -3.75         3.75 o                         
  15   1  13        322.04        344.56        11.07 o                         
  17   1  13         48.71         74.22         6.99 o                         
  19   1  13         36.64         34.82         5.91 o                         
 -26   2  13         24.21          8.53         6.39 o                         
 -24   2  13        110.60         92.74         8.84 o                         
 -22   2  13        500.95        546.32        16.50 o                         
 -20   2  13        946.32        911.68        20.09 o                         
 -18   2  13        367.33        383.74        10.39 o                         
 -16   2  13       2090.32       2004.03        25.88 o                         
 -14   2  13        188.70        175.24         7.06 o                         
 -12   2  13        110.00        112.02         5.26 o                         
 -10   2  13        785.64        651.75         8.62 o                         
  -8   2  13       9921.24      10498.25       130.77 o                         
  -6   2  13       7387.40       7747.97        61.94 o                         
  -4   2  13       1233.95       1252.64        15.57 o                         
  -2   2  13          7.37          1.71         1.40 o                         
   0   2  13        118.14        160.92         5.42 o                         
   2   2  13        519.95        468.77         7.31 o                         
   4   2  13       1655.82       1592.90        17.12 o                         
   6   2  13       1408.21       1435.22        18.74 o                         
   8   2  13        818.62        780.46        13.14 o                         
  10   2  13       2835.71       2879.02        34.78 o                         
  12   2  13        327.44        364.74        10.72 o                         
  14   2  13        166.96        129.63         7.67 o                         
  16   2  13         51.92         39.36         5.91 o                         
  18   2  13         18.53         26.78         5.79 o                         
 -25   3  13          1.08         -1.87         6.17 o                         
 -23   3  13         10.09          1.65         6.47 o                         
 -21   3  13       1257.98       1248.74        23.99 o                         
 -19   3  13        129.70        105.70         7.54 o                         
 -17   3  13       1356.28       1275.16        32.75 o                         
 -15   3  13        274.09        235.69         9.71 o                         
 -13   3  13         34.19         50.31         3.79 o                         
 -11   3  13         79.95         83.03         4.66 o                         
  -9   3  13       1237.63       1393.84        21.65 o                         
  -7   3  13         14.16         15.19         3.13 o                         
  -5   3  13       6303.09       6185.39        61.11 o                         
  -3   3  13        898.33       1082.11        16.39 o                         
  -1   3  13         51.17         46.77         2.86 o                         
   1   3  13       1077.30       1171.76        13.98 o                         
   3   3  13       3542.07       3938.77        33.58 o                         
   5   3  13        177.26        175.33         6.01 o                         
   7   3  13        135.66        143.58         6.68 o                         
   9   3  13       2655.21       2544.89        26.35 o                         
  11   3  13        136.68        139.42         7.72 o                         
  13   3  13         17.08         17.93         4.54 o                         
  15   3  13         79.48         80.61         7.03 o                         
  17   3  13          9.32          9.60         4.73 o                         
 -24   4  13        425.44        427.28        34.77 o                         
 -22   4  13        116.80        106.93         7.90 o                         
 -20   4  13          0.01         -3.29         3.29 o                         
 -18   4  13         32.32         26.84         4.75 o                         
 -16   4  13         19.50         24.98         3.81 o                         
 -14   4  13        769.79        741.80        13.39 o                         
 -12   4  13          1.64          0.36         2.60 o                         
 -10   4  13        153.11        179.03         7.33 o                         
  -8   4  13       1186.75       1139.15        18.22 o                         
  -6   4  13         79.13         95.91         5.20 o                         
  -4   4  13        549.87        584.70        13.64 o                         
  -2   4  13         49.49         38.39         3.63 o                         
   0   4  13        747.22        765.49        15.81 o                         
   2   4  13       1283.18       1330.48        16.02 o                         
   4   4  13        162.93        221.19         6.99 o                         
   6   4  13         69.74         79.48         4.25 o                         
   8   4  13          0.61         -0.98         2.40 o                         
  10   4  13       1335.27       1387.78        19.36 o                         
  12   4  13        304.77        306.29        10.29 o                         
  14   4  13         46.24         30.92         5.29 o                         
  16   4  13        204.20        214.51        10.37 o                         
 -23   5  13          4.03         14.73         6.06 o                         
 -21   5  13          0.23         -4.24         4.24 o                         
 -19   5  13        455.78        475.25        13.15 o                         
 -17   5  13        115.23        110.92         6.56 o                         
 -15   5  13         34.51         32.09         4.23 o                         
 -13   5  13          0.11          3.57         3.91 o                         
 -11   5  13        260.67        259.73        12.52 o                         
  -9   5  13        496.30        522.44        11.93 o                         
  -7   5  13        135.84        158.75         7.14 o                         
  -5   5  13        393.24        388.13        10.39 o                         
  -3   5  13       1206.94       1116.11        18.87 o                         
  -1   5  13        840.21        863.58        16.03 o                         
   1   5  13        537.70        555.33        11.06 o                         
   3   5  13         24.69         18.12         3.03 o                         
   5   5  13        239.12        269.45         7.81 o                         
   7   5  13        106.94        178.18         8.18 o                         
   9   5  13         51.01         43.74         4.90 o                         
  11   5  13        415.10        415.01        12.90 o                         
  13   5  13        134.71        149.66         9.10 o                         
  15   5  13        871.95        866.51        19.66 o                         
 -22   6  13          3.57          2.02         3.49 o                         
 -20   6  13         22.82         12.94         4.35 o                         
 -18   6  13          4.12         11.13         4.03 o                         
 -16   6  13        419.80        347.62         9.55 o                         
 -14   6  13         35.98         23.41         4.67 o                         
 -12   6  13       2359.16       2328.50        31.57 o                         
 -10   6  13       3792.74       3604.92        40.32 o                         
  -8   6  13        109.07         93.06         5.99 o                         
  -6   6  13        229.14        260.66         8.72 o                         
  -4   6  13        867.12        918.41        20.54 o                         
  -2   6  13         12.67         12.76         4.90 o                         
   0   6  13       3944.36       3883.30        44.44 o                         
   2   6  13       3235.71       3062.76        33.26 o                         
   4   6  13        333.82        360.20         9.63 o                         
   6   6  13         74.04         50.26         5.73 o                         
   8   6  13          9.51         12.75         4.16 o                         
  10   6  13        370.64        387.29        11.39 o                         
  12   6  13         14.34         22.64        16.17 o                         
 -19   7  13         75.51         86.91         7.14 o                         
 -17   7  13          4.88          8.36         3.38 o                         
 -15   7  13         42.73         39.75         5.59 o                         
 -13   7  13        137.11        147.15         9.80 o                         
 -11   7  13        328.98        279.80         8.10 o                         
  -9   7  13        411.86        423.71        11.96 o                         
  -7   7  13        241.12        243.87         9.83 o                         
  -5   7  13         22.80         29.99         4.35 o                         
  -3   7  13         56.79         53.62         5.02 o                         
  -1   7  13         22.24         11.69         4.20 o                         
   1   7  13       1450.65       1365.71        20.39 o                         
   3   7  13        257.26        284.56         9.36 o                         
   5   7  13        497.20        575.79        16.24 o                         
   7   7  13         26.46         19.03         6.31 o                         
   9   7  13        106.05        117.81        13.02 o                         
 -14   8  13         27.68         23.96         4.12 o                         
 -12   8  13         69.95         92.46         7.37 o                         
 -10   8  13          9.33          2.52         2.65 o                         
  -8   8  13          1.14          0.26         3.97 o                         
  -6   8  13        805.33        818.28        15.91 o                         
  -4   8  13         56.32         62.60         8.50 o                         
  -2   8  13        343.28        366.13        10.98 o                         
   0   8  13          2.38         -2.44         4.93 o                         
   2   8  13        100.48        119.38         6.38 o                         
   4   8  13         82.64        107.95         7.42 o                         
   6   8  13        147.95        124.00        12.84 o                         
  -5   9  13        137.96        163.09         9.56 o                         
 -28   0  14         16.36         18.64        10.82 o                         
 -26   0  14        691.31        689.50        29.14 o                         
 -24   0  14         68.66         73.68        13.75 o                         
 -22   0  14        105.45        102.70        23.45 o                         
 -20   0  14       2821.75       2844.12        93.80 o                         
 -18   0  14        844.17        833.14        50.13 o                         
 -16   0  14          6.82         -3.40         3.69 o                         
 -14   0  14        688.72        879.07        33.76 o                         
 -12   0  14       2972.62       2988.81        37.72 o                         
 -10   0  14        249.31        361.82        14.73 o                         
  -8   0  14      18899.10      19713.79       327.49 o                         
  -6   0  14       1005.22       1072.05        30.73 o                         
  -4   0  14      26996.04      27694.52       385.36 o                         
  -2   0  14       4637.64       5057.72        81.71 o                         
   0   0  14       7070.56       7342.40        91.15 o                         
   2   0  14       1625.54       1688.49        39.95 o                         
   4   0  14        465.58        529.61        12.64 o                         
   6   0  14       2854.16       2904.91        44.29 o                         
   8   0  14       2245.72       2108.63        35.30 o                         
  10   0  14        384.53        376.68        14.90 o                         
  12   0  14       3620.00       3574.06        54.04 o                         
  14   0  14         71.04         25.50         6.40 o                         
  16   0  14          6.73         17.79         6.54 o                         
  18   0  14          1.69          4.16         7.76 o                         
 -27   1  14         73.27         58.41         8.98 o                         
 -25   1  14        144.72        144.63        11.01 o                         
 -23   1  14        507.65        474.40        16.14 o                         
 -21   1  14         76.62         80.97         8.61 o                         
 -19   1  14         10.21          4.60         5.84 o                         
 -17   1  14       1222.55       1141.75        18.29 o                         
 -15   1  14        532.88        435.82        10.70 o                         
 -13   1  14         24.18         17.27         2.58 o                         
 -11   1  14       2133.74       2169.61        34.48 o                         
  -9   1  14        680.80        706.47        11.81 o                         
  -7   1  14       4001.13       3957.05        38.60 o                         
  -5   1  14      17768.31      17551.51       262.63 o                         
  -3   1  14       3261.26       3149.05        45.82 o                         
  -1   1  14       6632.66       6548.05        67.99 o                         
   1   1  14        194.32        155.76         6.12 o                         
   3   1  14       1359.45       1325.18        14.39 o                         
   5   1  14       7134.10       7111.86        60.73 o                         
   7   1  14         29.98         27.02         3.48 o                         
   9   1  14        587.77        558.99        11.19 o                         
  11   1  14       1239.83       1265.83        20.56 o                         
  13   1  14       1614.42       1613.76        25.21 o                         
  15   1  14         49.64         58.72         6.30 o                         
  17   1  14        431.18        416.46        12.93 o                         
 -26   2  14         20.31         25.92         7.05 o                         
 -24   2  14        151.39        106.54         9.48 o                         
 -22   2  14       1162.31       1156.00        28.56 o                         
 -20   2  14       1378.44       1323.91        29.56 o                         
 -18   2  14          8.12         12.46         3.97 o                         
 -16   2  14        181.95        158.95         8.20 o                         
 -14   2  14        186.04        159.39         6.71 o                         
 -12   2  14       1677.68       1712.03        29.79 o                         
 -10   2  14       1775.91       1646.79        17.37 o                         
  -8   2  14        726.94        677.53         9.71 o                         
  -6   2  14        480.81        521.27         9.54 o                         
  -4   2  14         98.80         38.86         3.17 o                         
  -2   2  14       1185.79       1063.67        14.40 o                         
   0   2  14       7666.05       7514.46        66.49 o                         
   2   2  14        729.26        722.04         9.75 o                         
   4   2  14       1080.08       1110.17        14.63 o                         
   6   2  14        154.81        138.52         6.49 o                         
   8   2  14        124.23         99.67         6.38 o                         
  10   2  14         37.67         35.39         5.14 o                         
  12   2  14        252.95        253.31         9.90 o                         
  14   2  14          0.05          0.40         4.10 o                         
  16   2  14         24.98         16.50         5.20 o                         
  18   2  14         99.23        116.10         8.61 o                         
 -25   3  14         87.64         69.30        10.56 o                         
 -23   3  14         76.46         92.44        10.79 o                         
 -21   3  14        122.17        128.49         9.34 o                         
 -19   3  14        324.94        312.10        10.07 o                         
 -17   3  14       1289.68       1246.58        19.53 o                         
 -15   3  14       4225.16       3927.84        39.47 o                         
 -13   3  14          0.06         -2.32         2.32 o                         
 -11   3  14        368.19        394.38         9.61 o                         
  -9   3  14       1156.64       1143.79        17.41 o                         
  -7   3  14        236.60        274.07         8.75 o                         
  -5   3  14          4.98          2.68         2.17 o                         
  -3   3  14         43.96         28.08         2.71 o                         
  -1   3  14        506.51        485.91         8.48 o                         
   1   3  14        777.02        815.41        11.16 o                         
   3   3  14        117.03        106.79         4.77 o                         
   5   3  14         36.60         20.19         3.62 o                         
   7   3  14        617.28        584.29        11.39 o                         
   9   3  14         82.85        118.67         7.27 o                         
  11   3  14          0.66          0.58         3.63 o                         
  13   3  14         46.73         70.93         6.46 o                         
  15   3  14          3.09          2.62         4.46 o                         
  17   3  14         16.25         21.05         5.57 o                         
 -24   4  14          9.05          5.39         8.52 o                         
 -22   4  14         43.17         38.36         7.90 o                         
 -20   4  14         16.91         22.89         4.85 o                         
 -18   4  14        603.89        552.24        14.25 o                         
 -16   4  14        847.79        799.76        14.87 o                         
 -14   4  14        193.11        192.52         9.87 o                         
 -12   4  14          9.22          7.86         3.29 o                         
 -10   4  14        351.64        300.92        11.24 o                         
  -8   4  14        422.45        369.79        11.94 o                         
  -6   4  14        130.59        138.81         6.34 o                         
  -4   4  14        215.31        182.44         6.78 o                         
  -2   4  14       1083.74       1147.84        16.13 o                         
   0   4  14        888.88        791.44        16.35 o                         
   2   4  14         34.25         41.93         3.39 o                         
   4   4  14        414.81        467.95         8.97 o                         
   6   4  14         59.19         71.20         6.01 o                         
   8   4  14         75.09         60.12         4.50 o                         
  10   4  14       1034.68       1001.49        17.87 o                         
  12   4  14       1340.24       1261.81        21.17 o                         
  14   4  14          1.37          2.57         4.62 o                         
  16   4  14          0.20         -3.85         4.46 o                         
 -23   5  14         42.17         46.96         7.82 o                         
 -21   5  14         10.50          5.49         4.20 o                         
 -19   5  14        102.63         91.66         6.94 o                         
 -17   5  14          0.00         -2.71         3.33 o                         
 -15   5  14       2053.66       2135.57        27.36 o                         
 -13   5  14        455.86        395.48        10.30 o                         
 -11   5  14        245.48        229.52         9.31 o                         
  -9   5  14        685.72        705.89        14.95 o                         
  -7   5  14        226.58        176.96        10.47 o                         
  -5   5  14         17.27         10.36         3.21 o                         
  -3   5  14         64.65         68.45         5.44 o                         
  -1   5  14       3141.61       3059.07        33.43 o                         
   1   5  14        190.54        192.02         7.50 o                         
   3   5  14        264.64        291.10        10.85 o                         
   5   5  14        347.64        372.86        15.41 o                         
   7   5  14          0.98          0.59         3.68 o                         
   9   5  14         77.96         82.49         6.55 o                         
  11   5  14        613.59        683.37        19.84 o                         
  13   5  14        237.23        218.96        13.96 o                         
 -20   6  14         45.92         36.63         8.64 o                         
 -18   6  14        152.37        128.97         8.35 o                         
 -16   6  14        335.60        329.44         9.55 o                         
 -14   6  14         76.61         60.07         5.88 o                         
 -12   6  14         21.36         30.59         4.75 o                         
 -10   6  14        588.56        522.43        12.87 o                         
  -8   6  14          3.79         -1.34         3.21 o                         
  -6   6  14       2542.57       2577.69        34.29 o                         
  -4   6  14          1.80          1.62         2.94 o                         
  -2   6  14         12.23          6.81         3.54 o                         
   0   6  14         78.51         61.94         5.48 o                         
   2   6  14        756.05        684.90        11.85 o                         
   4   6  14         86.60        110.60         6.32 o                         
   6   6  14        179.88        217.47        10.11 o                         
   8   6  14         21.34         17.00         4.34 o                         
  10   6  14        114.00         98.74         7.79 o                         
  12   6  14         56.90         56.82        10.76 o                         
 -19   7  14          1.89          3.80         4.03 o                         
 -17   7  14        153.83        150.49         7.62 o                         
 -15   7  14         14.62         26.06         3.83 o                         
 -13   7  14        192.79        195.36         8.64 o                         
 -11   7  14        211.80        226.51         9.62 o                         
  -9   7  14        110.12         78.24         6.25 o                         
  -7   7  14         80.82         98.95         7.30 o                         
  -5   7  14          9.02         14.98         3.94 o                         
  -3   7  14         11.19          3.89         3.34 o                         
  -1   7  14        121.20        103.45         6.95 o                         
   1   7  14         39.18         40.40         4.69 o                         
   3   7  14        130.28        121.46         7.42 o                         
   5   7  14         82.94         86.36         9.61 o                         
   7   7  14         46.55         51.20         9.40 o                         
   9   7  14          0.24         -5.42         5.71 o                         
 -14   8  14        109.49        127.42         7.35 o                         
 -12   8  14         18.04         17.79         4.57 o                         
 -10   8  14        834.98        881.09        21.13 o                         
  -8   8  14        245.98        256.84         9.77 o                         
  -6   8  14         20.06         22.67         4.19 o                         
  -4   8  14        187.24        202.17         9.57 o                         
  -2   8  14          7.67          6.03         4.07 o                         
   0   8  14        128.37        111.01         8.19 o                         
   2   8  14        826.61        838.97        16.03 o                         
   4   8  14         47.32         56.11        11.32 o                         
 -27   1  15        245.01        301.36        15.93 o                         
 -25   1  15          0.11          1.05         5.96 o                         
 -23   1  15         16.72         27.87         6.84 o                         
 -21   1  15        296.86        316.88        16.57 o                         
 -19   1  15         19.84          6.15         5.87 o                         
 -17   1  15          4.48         -0.96         3.05 o                         
 -15   1  15       4567.13       4527.17        48.67 o                         
 -13   1  15        661.97        720.33        13.45 o                         
 -11   1  15       2097.80       2106.55        26.53 o                         
  -9   1  15       4504.72       4378.95        62.48 o                         
  -7   1  15       1274.68       1418.48        18.54 o                         
  -5   1  15        735.44        724.23        13.26 o                         
  -3   1  15       1978.72       1660.53        20.40 o                         
  -1   1  15          1.20         -1.69         1.99 o                         
   1   1  15       1419.69       1539.07        18.12 o                         
   3   1  15        854.17        929.65        13.32 o                         
   5   1  15        471.41        440.66         8.95 o                         
   7   1  15        187.66        186.50         7.06 o                         
   9   1  15        131.46        129.09         8.28 o                         
  11   1  15        568.18        554.61        18.93 o                         
  13   1  15        219.55        276.07        10.46 o                         
  15   1  15         10.28         17.47         5.53 o                         
  17   1  15        155.73        191.89        11.10 o                         
 -26   2  15        229.36        179.60        12.64 o                         
 -24   2  15         51.50         65.61         9.62 o                         
 -22   2  15         39.18         52.77         8.68 o                         
 -20   2  15          5.65         14.72         7.20 o                         
 -18   2  15       2815.38       2712.83        39.08 o                         
 -16   2  15         16.41         12.57         3.44 o                         
 -14   2  15       5735.32       5499.51        48.12 o                         
 -12   2  15        489.60        444.79        13.76 o                         
 -10   2  15         56.68         84.85         5.57 o                         
  -8   2  15        160.94        107.85         6.63 o                         
  -6   2  15        103.33        136.55         6.26 o                         
  -4   2  15        106.75        119.39         5.85 o                         
  -2   2  15        822.41        794.19        12.57 o                         
   0   2  15         41.21         73.04         4.68 o                         
   2   2  15        929.66        772.06        11.87 o                         
   4   2  15       2286.09       2356.04        27.06 o                         
   6   2  15       1088.78       1092.82        19.59 o                         
   8   2  15        973.77        925.29        16.82 o                         
  10   2  15        157.03        203.35         9.01 o                         
  12   2  15        207.82        195.72         9.26 o                         
  14   2  15        267.96        270.86        10.72 o                         
  16   2  15          5.72          4.80         5.00 o                         
 -25   3  15         42.93         45.46         9.24 o                         
 -23   3  15         46.93         28.92         8.05 o                         
 -21   3  15        413.05        509.63        15.73 o                         
 -19   3  15          7.39         10.98         3.91 o                         
 -17   3  15       1169.59       1132.85        18.79 o                         
 -15   3  15        330.19        387.59         9.65 o                         
 -13   3  15        103.18        138.96         7.15 o                         
 -11   3  15        603.63        681.32        14.82 o                         
  -9   3  15        584.11        998.59        21.43 o                         
  -7   3  15        862.09        896.28        16.53 o                         
  -5   3  15        979.49        931.98        13.23 o                         
  -3   3  15       1056.26       1302.01        15.70 o                         
  -1   3  15        848.53        846.89        12.77 o                         
   1   3  15        944.45        972.09        13.40 o                         
   3   3  15        386.86        468.70        12.02 o                         
   5   3  15         31.50         26.01         3.58 o                         
   7   3  15       1131.45       1114.63        22.52 o                         
   9   3  15         17.70        118.06        16.17 o                         
  11   3  15        573.27        488.65        12.90 o                         
  13   3  15        388.89        411.47        12.28 o                         
  15   3  15          2.87         19.06         5.34 o                         
 -24   4  15          1.66         13.98         9.67 o                         
 -22   4  15         44.23         48.85         8.22 o                         
 -20   4  15         27.74         18.69         8.64 o                         
 -18   4  15        222.20        206.36         9.91 o                         
 -16   4  15         37.32         31.24         5.49 o                         
 -14   4  15       1490.59       1426.09        21.36 o                         
 -12   4  15        899.84        809.51        19.11 o                         
 -10   4  15        480.08        465.32        13.83 o                         
  -8   4  15       2651.60       2595.87        35.40 o                         
  -6   4  15          7.21         17.93         3.68 o                         
  -4   4  15         49.63         35.95         4.00 o                         
  -2   4  15         40.65         51.00         4.15 o                         
   0   4  15          0.04          0.66         2.29 o                         
   2   4  15       1104.25       1013.71        13.65 o                         
   4   4  15        132.47        107.05         7.37 o                         
   6   4  15        263.20        287.65        10.22 o                         
   8   4  15        603.87        566.56        12.25 o                         
  10   4  15        155.89        143.53         7.99 o                         
  12   4  15         28.22         40.85         5.41 o                         
  14   4  15          0.74         -2.17         4.38 o                         
 -23   5  15         47.27         52.08         8.41 o                         
 -21   5  15        213.32        205.84        16.57 o                         
 -19   5  15         62.50         57.47         6.09 o                         
 -17   5  15        288.84        257.80        16.15 o                         
 -15   5  15        299.55        356.40        10.48 o                         
 -13   5  15        111.02        126.22        12.84 o                         
 -11   5  15        110.61         85.68         7.68 o                         
  -9   5  15          0.12          3.48         3.21 o                         
  -7   5  15        266.25        276.78         9.74 o                         
  -5   5  15        988.54       1011.68        18.75 o                         
  -3   5  15       1357.80       1470.63        33.85 o                         
  -1   5  15         11.24         26.30         3.93 o                         
   1   5  15       1389.28       1444.95        22.31 o                         
   3   5  15       2902.28       2729.61        30.90 o                         
   5   5  15          1.50         -1.44         4.01 o                         
   7   5  15       1047.22       1051.85        21.36 o                         
   9   5  15         98.82        114.13         8.98 o                         
  11   5  15       1020.23        963.56        24.63 o                         
  13   5  15        260.87        258.11        15.48 o                         
 -20   6  15          3.72          3.31         4.03 o                         
 -18   6  15         40.91         37.48         9.57 o                         
 -16   6  15         94.52         92.69         7.33 o                         
 -14   6  15        107.22        101.92         7.61 o                         
 -12   6  15        164.46        166.59         9.45 o                         
 -10   6  15        295.53        349.84        12.49 o                         
  -8   6  15        130.55        137.66         7.97 o                         
  -6   6  15        582.07        557.87        13.55 o                         
  -4   6  15         88.78         72.36         7.40 o                         
  -2   6  15        436.46        431.39        10.59 o                         
   0   6  15         65.63         76.34         5.60 o                         
   2   6  15        120.27        112.90         6.29 o                         
   4   6  15          4.55          8.44         4.28 o                         
   6   6  15        230.40        218.89        10.72 o                         
   8   6  15        543.33        565.88        15.19 o                         
  10   6  15        221.14        234.78        13.15 o                         
 -17   7  15         58.40         31.17         4.56 o                         
 -15   7  15         20.99         31.60         6.39 o                         
 -13   7  15        624.70        577.63        16.71 o                         
 -11   7  15          9.08          4.51         4.87 o                         
  -9   7  15        107.06        114.00         7.96 o                         
  -7   7  15          0.02         -2.84         2.84 o                         
  -5   7  15        564.03        559.91        14.39 o                         
  -3   7  15        148.39        162.99         8.74 o                         
  -1   7  15       1072.17       1087.55        21.54 o                         
   1   7  15          0.50         -0.39         3.37 o                         
   3   7  15        964.06        963.39        26.80 o                         
   5   7  15         31.20         16.29         9.50 o                         
   7   7  15          4.05          6.75         6.00 o                         
 -12   8  15          1.17         -1.85         4.04 o                         
 -10   8  15         21.98         23.16         5.05 o                         
  -8   8  15         46.02         51.44         6.93 o                         
  -6   8  15         17.94         27.33         5.48 o                         
  -4   8  15         18.15         30.44         5.02 o                         
  -2   8  15          6.51          6.86         4.07 o                         
   0   8  15        641.70        627.74        14.49 o                         
   2   8  15        118.92        104.05         9.06 o                         
 -26   0  16        543.80        627.32        29.14 o                         
 -24   0  16       2097.53       2302.78        54.85 o                         
 -22   0  16          5.57         -4.85         8.00 o                         
 -20   0  16        664.32        716.98        26.86 o                         
 -18   0  16       3044.03       3017.75        87.33 o                         
 -16   0  16        890.23        852.28        38.81 o                         
 -14   0  16         80.76         94.01         6.27 o                         
 -12   0  16       5711.93       5282.20        91.18 o                         
 -10   0  16       4631.75       4573.52       108.35 o                         
  -8   0  16       7947.84       7809.11       101.66 o                         
  -6   0  16      12575.67      12622.43       209.28 o                         
  -4   0  16       2435.48       2315.41        37.25 o                         
  -2   0  16         22.00         10.82         4.28 o                         
   0   0  16        455.84        708.49        50.13 o                         
   2   0  16        711.46        798.79        19.19 o                         
   4   0  16       3887.29       3472.28        66.30 o                         
   6   0  16       6523.52       6026.12        83.56 o                         
   8   0  16       2584.39       2582.42        42.42 o                         
  10   0  16         62.92         80.46         8.30 o                         
  12   0  16        341.95        361.82        19.04 o                         
  14   0  16          6.61          6.47         7.76 o                         
  16   0  16          9.61         10.67         8.52 o                         
 -27   1  16         29.11         22.28        10.84 o                         
 -25   1  16        120.51        133.85        12.96 o                         
 -23   1  16        120.65        113.77         9.80 o                         
 -21   1  16        548.22        553.10        19.90 o                         
 -19   1  16         41.73         51.83        11.07 o                         
 -17   1  16        808.54        843.80        16.42 o                         
 -15   1  16        529.18        542.29        12.26 o                         
 -13   1  16         12.14         22.92         4.52 o                         
 -11   1  16        132.08        136.29        10.56 o                         
  -9   1  16        198.49        200.99         8.23 o                         
  -7   1  16       1573.12       1546.43        31.41 o                         
  -5   1  16        876.38        965.52        15.92 o                         
  -3   1  16        181.68        202.62         6.95 o                         
  -1   1  16       1547.28       1471.41        29.62 o                         
   1   1  16        146.21        138.38         6.93 o                         
   3   1  16         62.04        107.78         5.24 o                         
   5   1  16        560.88        507.45        10.73 o                         
   7   1  16        247.65        213.72         9.73 o                         
   9   1  16        213.37        245.54        11.99 o                         
  11   1  16        649.78        514.18        13.11 o                         
  13   1  16          8.79          6.06         4.26 o                         
  15   1  16        332.66        338.50        11.93 o                         
  17   1  16         83.51        114.20         8.64 o                         
 -26   2  16         37.72         49.26        13.17 o                         
 -24   2  16         30.47         12.07         8.56 o                         
 -22   2  16        283.16        256.60        15.82 o                         
 -20   2  16       2358.79       2058.47        40.06 o                         
 -18   2  16        461.39        466.90        17.31 o                         
 -16   2  16       2348.17       2216.76        29.33 o                         
 -14   2  16        310.44        345.98        10.94 o                         
 -12   2  16         14.77         19.32         3.63 o                         
 -10   2  16        363.49        424.77        11.45 o                         
  -8   2  16        225.18        216.87         8.38 o                         
  -6   2  16       1846.63       1821.09        30.58 o                         
  -4   2  16       1621.24       1575.36        20.16 o                         
  -2   2  16       5439.15       5328.84        60.50 o                         
   0   2  16        224.87        188.34         7.38 o                         
   2   2  16          9.61         13.81         3.49 o                         
   4   2  16       1027.18        951.09        15.55 o                         
   6   2  16       1013.62        951.58        17.08 o                         
   8   2  16       1291.28       1221.24        20.09 o                         
  10   2  16       1778.41       1633.12        24.81 o                         
  12   2  16          0.43          1.52         4.70 o                         
  14   2  16         67.07         66.72         6.63 o                         
  16   2  16         35.96         24.06         5.68 o                         
 -25   3  16        342.01        360.12        32.14 o                         
 -23   3  16         21.60          7.87         7.12 o                         
 -21   3  16        195.39        207.15        14.18 o                         
 -19   3  16        204.70        200.93        16.37 o                         
 -17   3  16        603.24        636.59        13.95 o                         
 -15   3  16        494.80        421.47        10.01 o                         
 -13   3  16        596.10        550.18        16.20 o                         
 -11   3  16       2283.56       2265.72        32.40 o                         
  -9   3  16        194.95        182.63         8.92 o                         
  -7   3  16       1383.68       1493.15        22.23 o                         
  -5   3  16       1644.53       1677.81        23.26 o                         
  -3   3  16        373.45        401.94         8.57 o                         
  -1   3  16        239.82        206.25         9.04 o                         
   1   3  16       1691.81       1651.13        18.02 o                         
   3   3  16         51.58         50.52         4.82 o                         
   5   3  16         26.78         23.03         3.67 o                         
   7   3  16        672.88        635.35        15.71 o                         
   9   3  16          2.33         -1.62         3.75 o                         
  11   3  16        232.85        248.35        10.16 o                         
  13   3  16         18.62         25.78         5.25 o                         
  15   3  16        138.60        130.80         8.77 o                         
 -24   4  16         15.45         13.98         9.70 o                         
 -22   4  16          1.94          3.23         5.72 o                         
 -20   4  16        148.34        167.54        10.50 o                         
 -18   4  16        132.26        132.84         8.50 o                         
 -16   4  16        277.05        281.27        13.54 o                         
 -14   4  16         67.12         66.82         6.69 o                         
 -12   4  16          7.79         28.44         5.10 o                         
 -10   4  16         32.82         36.50         5.87 o                         
  -8   4  16       1438.66       1393.65        26.87 o                         
  -6   4  16        786.38        767.26        18.54 o                         
  -4   4  16       1160.65       1081.37        20.47 o                         
  -2   4  16         81.48         65.70         5.12 o                         
   0   4  16        244.46        237.62         8.25 o                         
   2   4  16          6.74          9.97         3.24 o                         
   4   4  16          9.16         13.40         4.25 o                         
   6   4  16          1.21         -2.95         3.70 o                         
   8   4  16       1538.44       1439.55        22.71 o                         
  10   4  16         18.72         21.55         4.75 o                         
  12   4  16         30.27         63.23         6.26 o                         
  14   4  16          2.99          2.94         4.75 o                         
 -23   5  16         46.50         58.50        11.50 o                         
 -21   5  16         22.71         31.93         5.46 o                         
 -19   5  16          0.06         -3.71         3.71 o                         
 -17   5  16        459.46        469.00        13.52 o                         
 -15   5  16       1204.82       1124.35        19.12 o                         
 -13   5  16         25.40          7.99         4.93 o                         
 -11   5  16       2790.70       2570.42        41.19 o                         
  -9   5  16       1819.40       1729.42        34.83 o                         
  -7   5  16        121.75        130.36         9.24 o                         
  -5   5  16        228.48        227.64        11.15 o                         
  -3   5  16        929.63        848.64        17.24 o                         
  -1   5  16        178.75        206.46         9.86 o                         
   1   5  16       1549.18       1470.08        20.61 o                         
   3   5  16       2015.04       1910.71        41.78 o                         
   5   5  16        103.24        110.18         8.93 o                         
   7   5  16          1.43         -3.14         4.42 o                         
   9   5  16       1095.02       1117.35        27.48 o                         
  11   5  16         14.59         14.56         6.21 o                         
  13   5  16          7.64         14.27         9.27 o                         
 -20   6  16         25.46         29.89         7.47 o                         
 -18   6  16         52.64         60.86         6.36 o                         
 -16   6  16        341.68        338.38        12.41 o                         
 -14   6  16         99.69         84.55         6.51 o                         
 -12   6  16         52.73         76.69         7.17 o                         
 -10   6  16       1057.26       1018.60        21.94 o                         
  -8   6  16        291.54        287.41        12.12 o                         
  -6   6  16        596.35        556.73        15.34 o                         
  -4   6  16        108.78        116.53         7.79 o                         
  -2   6  16       1473.33       1401.49        22.16 o                         
   0   6  16       2825.74       2844.93        35.91 o                         
   2   6  16       1834.45       1893.99        30.99 o                         
   4   6  16        199.64        191.57        10.64 o                         
   6   6  16        759.15        774.58        18.59 o                         
   8   6  16         57.73         78.83         6.93 o                         
  10   6  16         15.60         -8.23         8.23 o                         
 -17   7  16          0.00          1.96         4.03 o                         
 -15   7  16         74.91         79.05         7.10 o                         
 -13   7  16         54.21         59.19         5.44 o                         
 -11   7  16         22.41         11.01         6.55 o                         
  -9   7  16        245.03        240.39        10.79 o                         
  -7   7  16        317.65        325.89        11.80 o                         
  -5   7  16         19.90         44.37         5.57 o                         
  -3   7  16        200.52        210.58        11.22 o                         
  -1   7  16        749.27        777.15        24.60 o                         
   1   7  16        195.80        219.13         9.98 o                         
   3   7  16         34.20         39.80         8.68 o                         
   5   7  16        131.72        131.69        11.98 o                         
   7   7  16          2.68         10.59         6.70 o                         
 -12   8  16        277.57        249.53        13.61 o                         
 -10   8  16          6.68         12.58         5.05 o                         
  -8   8  16          0.48         22.14         5.48 o                         
  -6   8  16          4.86          0.66         4.36 o                         
  -4   8  16         93.31         86.33         8.04 o                         
  -2   8  16          0.10          4.04         4.36 o                         
   0   8  16        111.80        141.29         8.49 o                         
   2   8  16        141.52        146.49        14.94 o                         
 -27   1  17         29.43         38.70         8.40 o                         
 -25   1  17          6.20          8.02         8.05 o                         
 -23   1  17        395.84        445.31        19.90 o                         
 -21   1  17        119.19        153.72        13.01 o                         
 -19   1  17       2992.37       3069.09        67.37 o                         
 -17   1  17        276.64        312.27        25.07 o                         
 -15   1  17       1143.53       1080.70        18.23 o                         
 -13   1  17       1276.22       1352.92        60.77 o                         
 -11   1  17        144.69        165.28        11.77 o                         
  -9   1  17         27.62         14.57         5.14 o                         
  -7   1  17        518.64        528.96        11.06 o                         
  -5   1  17          0.58          3.16         2.62 o                         
  -3   1  17       1402.32       1541.53        22.17 o                         
  -1   1  17          0.12          1.48         3.00 o                         
   1   1  17        532.22        518.25        10.10 o                         
   3   1  17       2854.37       2765.83        31.14 o                         
   5   1  17        727.97        694.63        12.90 o                         
   7   1  17        234.15        257.26         9.58 o                         
   9   1  17       2902.25       2793.27        35.79 o                         
  11   1  17        887.42        774.46        17.32 o                         
  13   1  17        198.24        190.45         9.64 o                         
  15   1  17         56.02         72.05         7.08 o                         
 -26   2  17          7.82         12.29        10.14 o                         
 -24   2  17         22.20         38.29         8.99 o                         
 -22   2  17         62.42         68.31        13.43 o                         
 -20   2  17          0.03          5.79         6.17 o                         
 -18   2  17        486.27        452.15        17.69 o                         
 -16   2  17         63.00         70.59         5.91 o                         
 -14   2  17        108.08        101.06         8.40 o                         
 -12   2  17       1069.13       1047.31        17.78 o                         
 -10   2  17       2133.90       2153.99        28.04 o                         
  -8   2  17        429.87        394.55        11.10 o                         
  -6   2  17        646.83        639.37        12.96 o                         
  -4   2  17         12.78          8.75         3.11 o                         
  -2   2  17        117.34        110.26         6.11 o                         
   0   2  17         76.75         69.61         7.78 o                         
   2   2  17        472.21        467.16        11.00 o                         
   4   2  17        169.87        143.30         6.75 o                         
   6   2  17        543.09        530.58        12.81 o                         
   8   2  17        605.30        575.73        13.75 o                         
  10   2  17        279.52        324.33        11.09 o                         
  12   2  17         62.17         56.95         6.30 o                         
  14   2  17         30.88         25.24         5.72 o                         
 -25   3  17         42.52         46.59        11.97 o                         
 -23   3  17        186.51        228.27        16.28 o                         
 -21   3  17          0.13         -6.47         9.91 o                         
 -19   3  17        110.40        104.47         8.67 o                         
 -17   3  17         16.70         12.05         3.97 o                         
 -15   3  17          3.51          5.63         2.98 o                         
 -13   3  17        133.58        118.33        11.75 o                         
 -11   3  17          6.50          1.68         3.68 o                         
  -9   3  17        195.24        205.01         9.57 o                         
  -7   3  17        105.73        127.46        10.97 o                         
  -5   3  17        253.87        222.86         7.22 o                         
  -3   3  17       4630.23       4814.58        61.11 o                         
  -1   3  17        845.21        816.44        13.20 o                         
   1   3  17       1659.99       1500.09        23.88 o                         
   3   3  17          3.93          5.27         3.50 o                         
   5   3  17         11.49          4.42         3.78 o                         
   7   3  17        242.03        197.17         8.99 o                         
   9   3  17       1542.77       1459.21        23.39 o                         
  11   3  17        698.25        616.52        15.12 o                         
  13   3  17        104.98        101.83         8.15 o                         
 -24   4  17          3.44         -4.74        10.51 o                         
 -22   4  17         40.90         54.45        12.58 o                         
 -20   4  17        776.78        788.44        25.44 o                         
 -18   4  17          5.82          5.04         4.27 o                         
 -16   4  17        391.02        429.57        11.57 o                         
 -14   4  17       2993.99       2820.42        50.32 o                         
 -12   4  17        974.16        886.17        21.59 o                         
 -10   4  17       3068.48       2910.10        45.88 o                         
  -8   4  17       1315.41       1270.14        25.92 o                         
  -6   4  17         60.59         89.69         7.75 o                         
  -4   4  17       2210.72       2226.28        32.86 o                         
  -2   4  17       2148.12       2063.31        31.06 o                         
   0   4  17        156.82        173.44         8.07 o                         
   2   4  17        546.37        537.95        20.32 o                         
   4   4  17          2.61          1.37         3.63 o                         
   6   4  17          6.93          8.33         3.56 o                         
   8   4  17          1.09         -0.72         3.97 o                         
  10   4  17         89.76         67.94         6.55 o                         
  12   4  17          6.32         12.47         4.68 o                         
 -23   5  17        102.14        122.47        11.77 o                         
 -21   5  17          5.88         -3.97         3.97 o                         
 -19   5  17          3.38          0.06         4.27 o                         
 -17   5  17          1.32         16.57         5.25 o                         
 -15   5  17         82.13         84.06         7.27 o                         
 -13   5  17         33.93         42.23         6.57 o                         
 -11   5  17        556.16        561.10        16.87 o                         
  -9   5  17         56.18         53.09         9.46 o                         
  -7   5  17          0.26         -2.72         3.50 o                         
  -5   5  17        189.07        172.39        10.56 o                         
  -3   5  17        136.49        138.20         8.46 o                         
  -1   5  17        702.16        659.81        15.02 o                         
   1   5  17       1160.38       1107.62        22.62 o                         
   3   5  17        551.16        559.62        20.54 o                         
   5   5  17        575.04        534.31        16.09 o                         
   7   5  17        201.17        210.67        11.62 o                         
   9   5  17        147.56        132.43        11.54 o                         
  11   5  17         20.59         26.48         7.35 o                         
 -20   6  17          9.12          2.53         4.92 o                         
 -18   6  17         40.51         56.56         6.51 o                         
 -16   6  17        104.54        104.94         7.90 o                         
 -14   6  17        367.20        348.24        11.62 o                         
 -12   6  17        250.17        274.31        12.66 o                         
 -10   6  17        754.91        731.49        19.11 o                         
  -8   6  17        324.55        322.42        12.68 o                         
  -6   6  17         41.85         36.60         6.06 o                         
  -4   6  17        115.90        111.28         8.11 o                         
  -2   6  17         29.33         30.93         5.27 o                         
   0   6  17        503.69        496.82        11.82 o                         
   2   6  17         16.34         15.20         5.34 o                         
   4   6  17         55.64         77.93         7.94 o                         
   6   6  17         94.72         97.94         9.31 o                         
   8   6  17        153.73        143.04         9.98 o                         
 -17   7  17         40.15         44.71         6.09 o                         
 -15   7  17         44.90         35.87         7.69 o                         
 -13   7  17         27.33         26.44         5.87 o                         
 -11   7  17          0.08          0.74         4.48 o                         
  -9   7  17        111.42         95.67         8.30 o                         
  -7   7  17       2091.19       2112.04        34.85 o                         
  -5   7  17          2.99          7.44         4.14 o                         
  -3   7  17          0.04         -4.71         4.71 o                         
  -1   7  17          1.18          9.63         5.32 o                         
   1   7  17          3.57          6.93         7.07 o                         
   3   7  17          0.45          2.43         7.07 o                         
   5   7  17        219.06        228.29        15.31 o                         
 -10   8  17         95.85        111.47        23.45 o                         
  -8   8  17         12.44         16.02         6.90 o                         
  -6   8  17         53.61         48.43         7.64 o                         
  -4   8  17        178.47        185.69        14.80 o                         
  -2   8  17          9.04          8.52         6.58 o                         
 -26   0  18        267.33        247.89        37.20 o                         
 -24   0  18        137.68        198.92        27.49 o                         
 -22   0  18       1744.04       1854.96        67.92 o                         
 -20   0  18        602.08        545.01        35.58 o                         
 -18   0  18       1524.22       1481.38        56.60 o                         
 -16   0  18       1236.73       1195.13        48.52 o                         
 -14   0  18         12.74         22.64        11.32 o                         
 -12   0  18         78.90        148.78        19.41 o                         
 -10   0  18        255.60        333.34        20.22 o                         
  -8   0  18       3165.23       3312.63        65.69 o                         
  -6   0  18       2235.47       2223.85        41.59 o                         
  -4   0  18          0.01          5.64         4.48 o                         
  -2   0  18       3383.97       3316.66        60.98 o                         
   0   0  18       3048.08       3363.71        62.13 o                         
   2   0  18       2519.54       2245.65        38.39 o                         
   4   0  18       1524.22       1494.09        29.66 o                         
   6   0  18       3663.53       3552.74        60.54 o                         
   8   0  18        995.12       1141.45        31.78 o                         
  10   0  18       1230.77       1140.10        32.22 o                         
  12   0  18        752.49        908.03        29.47 o                         
  14   0  18         34.60         23.88        11.32 o                         
 -27   1  18        103.30        134.33        14.23 o                         
 -25   1  18          0.50          3.49         8.05 o                         
 -23   1  18          0.09          6.17         7.12 o                         
 -21   1  18          3.58         12.18         8.52 o                         
 -19   1  18        129.58        114.13        13.58 o                         
 -17   1  18       1535.72       1674.25        42.27 o                         
 -15   1  18        475.26        461.90        12.02 o                         
 -13   1  18       1402.39       1363.69        34.25 o                         
 -11   1  18        352.53        414.35        12.60 o                         
  -9   1  18        817.31        796.35        17.05 o                         
  -7   1  18        111.18        115.77         6.78 o                         
  -5   1  18        457.04        462.06        11.83 o                         
  -3   1  18        470.81        437.41        12.85 o                         
  -1   1  18         46.93         44.00         4.59 o                         
   1   1  18       2021.12       1952.46        24.58 o                         
   3   1  18         34.43         59.46         5.00 o                         
   5   1  18        268.63        229.37         9.36 o                         
   7   1  18        584.76        559.73        16.48 o                         
   9   1  18        208.87        170.20         9.04 o                         
  11   1  18       1453.86       1451.98        23.83 o                         
  13   1  18        428.33        456.64        13.63 o                         
  15   1  18          7.65         12.00         6.17 o                         
 -26   2  18          2.69         -0.26         7.82 o                         
 -24   2  18        252.18        254.44        22.62 o                         
 -22   2  18       1235.17       1245.45        31.37 o                         
 -20   2  18        125.39        143.26        12.74 o                         
 -18   2  18          6.24         -1.48         6.58 o                         
 -16   2  18          1.89         -0.16         3.81 o                         
 -14   2  18          0.23         -2.74         3.83 o                         
 -12   2  18          0.30          2.71         3.68 o                         
 -10   2  18        211.21        212.13         8.40 o                         
  -8   2  18        112.82        101.09         6.18 o                         
  -6   2  18        350.85        346.52         9.88 o                         
  -4   2  18        817.75        821.11        16.47 o                         
  -2   2  18          1.42          4.96         3.57 o                         
   0   2  18        292.24        357.94         9.50 o                         
   2   2  18       1928.57       1845.98        26.02 o                         
   4   2  18          2.02          4.79         3.75 o                         
   6   2  18        161.74        133.79         7.83 o                         
   8   2  18       2348.59       2138.94        30.11 o                         
  10   2  18         23.79         34.53         5.82 o                         
  12   2  18        402.71        411.46        13.03 o                         
  14   2  18        164.54        170.33         9.97 o                         
 -25   3  18          1.62          5.61         9.67 o                         
 -23   3  18         63.64         61.47        13.11 o                         
 -21   3  18          7.69         11.46         7.35 o                         
 -19   3  18        253.39        223.98        10.30 o                         
 -17   3  18        776.26        768.85        17.33 o                         
 -15   3  18        761.19        803.96        32.45 o                         
 -13   3  18        152.37        136.28        10.19 o                         
 -11   3  18        314.44        314.16        11.43 o                         
  -9   3  18         96.48        612.48        51.75 o                         
  -7   3  18        785.56        818.82        14.33 o                         
  -5   3  18          0.37          2.69         2.71 o                         
  -3   3  18         49.46        316.98        25.88 o                         
  -1   3  18       1520.10       1416.49        25.86 o                         
   1   3  18          9.73          5.08         3.38 o                         
   3   3  18       2174.44       2102.24        26.29 o                         
   5   3  18         61.58         32.61         6.66 o                         
   7   3  18         71.40         50.53         5.80 o                         
   9   3  18          8.58         38.31         5.59 o                         
  11   3  18          0.92          2.18         4.65 o                         
  13   3  18        195.91        193.93        10.32 o                         
 -24   4  18         11.48         -4.85        10.29 o                         
 -22   4  18         22.32          0.81         8.00 o                         
 -20   4  18        217.99        234.15        12.24 o                         
 -18   4  18        426.95        474.84        14.25 o                         
 -16   4  18         78.22         87.99         6.97 o                         
 -14   4  18          0.29          3.38         5.62 o                         
 -12   4  18         24.92         29.68         5.87 o                         
 -10   4  18         93.96         72.36         8.14 o                         
  -8   4  18          2.73          4.25         4.14 o                         
  -6   4  18         12.87         18.08         5.45 o                         
  -4   4  18        175.83        146.47         9.84 o                         
  -2   4  18        419.66        410.55        13.02 o                         
   0   4  18       1706.19       1800.35        30.81 o                         
   2   4  18        158.05        154.24        11.06 o                         
   4   4  18         82.47         78.45         6.92 o                         
   6   4  18          3.81          3.23         4.15 o                         
   8   4  18        318.32        341.60        11.31 o                         
  10   4  18         68.85         60.45         6.47 o                         
  12   4  18        100.20        110.47        11.86 o                         
 -21   5  18         24.35         11.49         5.00 o                         
 -19   5  18        142.35        166.49        10.10 o                         
 -17   5  18        161.92        142.10         9.76 o                         
 -15   5  18         96.29         60.09         7.68 o                         
 -13   5  18       3934.00       3702.74        56.08 o                         
 -11   5  18         74.73         58.76         7.35 o                         
  -9   5  18        849.17        787.28        20.42 o                         
  -7   5  18         53.37         36.20         6.21 o                         
  -5   5  18        882.54        844.84        25.39 o                         
  -3   5  18        508.43        464.70        15.53 o                         
  -1   5  18       2468.70       2474.80        38.17 o                         
   1   5  18        511.02        498.88        24.74 o                         
   3   5  18       2528.88       2513.28        38.79 o                         
   5   5  18        742.60        731.53        19.28 o                         
   7   5  18        469.76        416.80        21.83 o                         
   9   5  18        307.53        347.45        16.42 o                         
 -18   6  18        139.18        207.51        19.52 o                         
 -16   6  18        185.09        174.10        14.35 o                         
 -14   6  18        289.70        325.11        13.77 o                         
 -12   6  18        167.32        391.43        14.39 o                         
 -10   6  18         12.05          7.09         4.61 o                         
  -8   6  18         12.14          0.75         4.28 o                         
  -6   6  18         60.20         96.97         8.50 o                         
  -4   6  18       1808.48       1805.81        27.22 o                         
  -2   6  18        106.69        107.42         7.53 o                         
   0   6  18        265.09        317.66        13.34 o                         
   2   6  18        480.41        466.29        16.11 o                         
   4   6  18        577.16        633.66        17.71 o                         
   6   6  18         51.99         85.56         8.20 o                         
   8   6  18        114.66        122.73        14.44 o                         
 -15   7  18          9.72          5.53         5.10 o                         
 -13   7  18        107.40         92.28         8.50 o                         
 -11   7  18        664.12        640.30        23.60 o                         
  -9   7  18         44.44         40.75         6.40 o                         
  -7   7  18          0.16          6.12         4.48 o                         
  -5   7  18         10.43         -2.61         4.07 o                         
  -3   7  18          7.98         10.65         6.77 o                         
  -1   7  18          0.36          3.97         4.82 o                         
   1   7  18        132.70        151.27        15.40 o                         
   3   7  18         37.72         43.81        23.45 o                         
 -25   1  19         96.71        106.09        13.88 o                         
 -23   1  19        172.27        163.66        22.64 o                         
 -21   1  19        670.18        710.37        29.14 o                         
 -19   1  19        490.24        520.16        24.57 o                         
 -17   1  19        924.04        893.63        30.81 o                         
 -15   1  19          0.24         -6.47         6.86 o                         
 -13   1  19          5.35         10.53         4.07 o                         
 -11   1  19       1525.57       1530.05        26.34 o                         
  -9   1  19         97.60        137.00        11.04 o                         
  -7   1  19         35.70         16.00         3.86 o                         
  -5   1  19        159.92        130.35         7.37 o                         
  -3   1  19         78.20         72.31         8.69 o                         
  -1   1  19        516.42        534.30        14.09 o                         
   1   1  19       3477.00       3255.34        40.64 o                         
   3   1  19       1789.12       1705.83        25.21 o                         
   5   1  19        185.94        166.63        10.19 o                         
   7   1  19        795.29        715.74        15.80 o                         
   9   1  19        208.51        208.89        10.52 o                         
  11   1  19         84.35         75.73         7.10 o                         
  13   1  19          1.72          0.84         4.94 o                         
 -26   2  19          0.36         -7.35         7.35 o                         
 -24   2  19         14.37         25.25         9.38 o                         
 -22   2  19         65.25         54.67         9.24 o                         
 -20   2  19         30.00         30.16         9.67 o                         
 -18   2  19        962.97        947.30        44.47 o                         
 -16   2  19         26.04         23.15         6.17 o                         
 -14   2  19        349.29        367.66        12.44 o                         
 -12   2  19        633.91        572.42        14.91 o                         
 -10   2  19        753.33        775.30        16.90 o                         
  -8   2  19        386.66        415.42        13.07 o                         
  -6   2  19        187.46        210.82         8.83 o                         
  -4   2  19       1101.23       1055.62        18.23 o                         
  -2   2  19          3.15         -1.18         2.98 o                         
   0   2  19       5240.28       5186.18        65.38 o                         
   2   2  19       2087.49       1989.25        36.87 o                         
   4   2  19       1646.03       1479.45        23.34 o                         
   6   2  19         44.82         27.88         5.44 o                         
   8   2  19          4.01         11.05         4.94 o                         
  10   2  19        123.96        118.71         9.64 o                         
  12   2  19         99.32        100.68         7.97 o                         
 -25   3  19         16.95         27.41        11.26 o                         
 -23   3  19          7.69         13.75        10.29 o                         
 -21   3  19         18.95         -8.00         8.00 o                         
 -19   3  19          1.37         -2.82         5.05 o                         
 -17   3  19        108.97         96.81         6.76 o                         
 -15   3  19        101.88         74.52        11.79 o                         
 -13   3  19          7.52         -3.47         4.71 o                         
 -11   3  19        527.10        463.80        19.36 o                         
  -9   3  19          5.84          5.31         6.97 o                         
  -7   3  19        486.30        485.08        20.05 o                         
  -5   3  19        913.94        888.70        16.04 o                         
  -3   3  19       2486.01       2377.03        30.35 o                         
  -1   3  19        196.66        209.89        11.09 o                         
   1   3  19        330.49        358.68        11.57 o                         
   3   3  19        533.83        512.87        11.88 o                         
   5   3  19         81.90         77.08         6.64 o                         
   7   3  19        478.45        446.59        12.75 o                         
   9   3  19        213.13        201.24        10.10 o                         
  11   3  19         30.41         25.83         5.80 o                         
 -22   4  19         22.83         19.41        10.29 o                         
 -20   4  19        120.22         92.09        12.11 o                         
 -18   4  19        304.78        249.42        12.49 o                         
 -16   4  19         18.61         22.45         6.05 o                         
 -14   4  19       2529.78       2484.02        53.42 o                         
 -12   4  19         16.95         14.15         6.58 o                         
 -10   4  19        136.74        150.07        10.79 o                         
  -8   4  19       1634.45       1606.55        31.67 o                         
  -6   4  19        421.30        372.35        13.02 o                         
  -4   4  19       1072.31       1020.73        25.10 o                         
  -2   4  19       2979.65       2785.34        41.89 o                         
   0   4  19          8.19          8.86         5.02 o                         
   2   4  19       1060.81       1124.48        21.55 o                         
   4   4  19         45.01         60.26         6.83 o                         
   6   4  19         26.73         27.04         6.10 o                         
   8   4  19         23.70         26.64         5.44 o                         
  10   4  19         19.15         18.48         5.05 o                         
 -21   5  19          6.16         14.87         5.23 o                         
 -19   5  19        156.66        143.48        14.38 o                         
 -17   5  19        112.43        113.21         9.62 o                         
 -15   5  19        252.05        281.95        17.04 o                         
 -13   5  19        368.69        441.15        20.21 o                         
 -11   5  19         16.73         18.92         5.87 o                         
  -9   5  19         56.05         46.19         7.01 o                         
  -7   5  19          0.27         -4.24         4.24 o                         
  -5   5  19         41.75         45.06         5.99 o                         
  -3   5  19        629.44        593.42        25.68 o                         
  -1   5  19        361.80        386.86        14.36 o                         
   1   5  19          0.68          1.68         5.44 o                         
   3   5  19         46.65         65.99         7.93 o                         
   5   5  19        130.77        160.39        10.94 o                         
   7   5  19        130.95        136.17        11.70 o                         
   9   5  19        109.83         91.44        10.79 o                         
 -18   6  19          0.44         -0.84         4.71 o                         
 -16   6  19        125.89         67.83         8.14 o                         
 -14   6  19          0.49          0.59         5.62 o                         
 -12   6  19         18.45         18.77         5.57 o                         
 -10   6  19         77.09         79.09         8.30 o                         
  -8   6  19          6.69          8.26         5.10 o                         
  -6   6  19          7.15         -3.48         4.52 o                         
  -4   6  19         47.32         47.32         5.92 o                         
  -2   6  19         72.60         60.71         7.33 o                         
   0   6  19         28.03          8.04         5.68 o                         
   2   6  19        210.58        227.50        16.11 o                         
   4   6  19         25.21         38.98         6.88 o                         
   6   6  19         82.30         93.90         9.57 o                         
 -13   7  19          0.09          4.60         5.10 o                         
 -11   7  19        718.72        706.06        19.43 o                         
  -9   7  19         18.18         11.91         7.10 o                         
  -7   7  19         67.57         62.22         7.35 o                         
  -5   7  19         35.12         42.86         5.85 o                         
  -3   7  19         55.99         50.70         5.88 o                         
  -1   7  19        160.58        129.49        14.94 o                         
   1   7  19          3.23         13.58        11.32 o                         
 -26   0  20        296.07        316.98        35.58 o                         
 -24   0  20       1432.34       1575.18        67.92 o                         
 -22   0  20        319.70        263.61        29.11 o                         
 -20   0  20          3.52          9.70        11.32 o                         
 -18   0  20        120.39         82.48        19.41 o                         
 -16   0  20       2359.91       2488.91        80.86 o                         
 -14   0  20       1372.61       1625.31        59.84 o                         
 -12   0  20        504.98        501.34        32.34 o                         
 -10   0  20        484.83        670.93        23.93 o                         
  -8   0  20        173.82        179.38        28.30 o                         
  -6   0  20       2767.89       2780.72        55.89 o                         
  -4   0  20         19.07          0.00         6.58 o                         
  -2   0  20       5300.34       5288.68       105.12 o                         
   0   0  20       6624.03       6895.90       203.16 o                         
   2   0  20       3538.39       3675.12        75.67 o                         
   4   0  20        150.29        134.50        10.70 o                         
   6   0  20       2043.50       1943.17        44.64 o                         
   8   0  20         37.42         11.78         7.76 o                         
  10   0  20        210.61        286.15        21.83 o                         
  12   0  20        308.27        301.90        19.41 o                         
 -25   1  20         57.98         65.73        14.26 o                         
 -23   1  20         95.78        132.07        24.26 o                         
 -21   1  20        573.18        595.36        27.45 o                         
 -19   1  20        335.89        383.14        22.28 o                         
 -17   1  20         46.32         18.22         8.52 o                         
 -15   1  20          1.48          4.85         8.00 o                         
 -13   1  20       1828.51       1759.85        36.29 o                         
 -11   1  20        502.68        439.00        14.06 o                         
  -9   1  20        198.22        180.10        14.94 o                         
  -7   1  20        273.15        266.50         9.82 o                         
  -5   1  20        113.20        111.55         7.24 o                         
  -3   1  20         46.52         37.21         5.86 o                         
  -1   1  20       1073.66       1022.26        20.51 o                         
   1   1  20        264.97        296.80        10.75 o                         
   3   1  20          3.83          6.03         4.16 o                         
   5   1  20         72.67         41.85         6.45 o                         
   7   1  20        250.43        266.16        10.93 o                         
   9   1  20        101.92        104.72         7.99 o                         
  11   1  20         42.93         38.93         6.18 o                         
  13   1  20          3.89          3.16         6.56 o                         
 -24   2  20         57.38         76.89        13.72 o                         
 -22   2  20         35.92         39.78        11.26 o                         
 -20   2  20        451.02        458.01        23.93 o                         
 -18   2  20          0.17         11.32        11.32 o                         
 -16   2  20         12.08          5.36         5.23 o                         
 -14   2  20        153.86        138.22        10.94 o                         
 -12   2  20       1324.83       1366.34        26.84 o                         
 -10   2  20         11.77         21.67         5.84 o                         
  -8   2  20         81.63         73.41         9.12 o                         
  -6   2  20         72.59         68.31         5.89 o                         
  -4   2  20        841.00        834.91        16.34 o                         
  -2   2  20       2373.38       2371.55        34.52 o                         
   0   2  20        115.56         91.39         7.84 o                         
   2   2  20        271.13        266.45        13.46 o                         
   4   2  20       2187.26       2002.87        28.77 o                         
   6   2  20         14.16         10.09         4.73 o                         
   8   2  20        728.05        732.02        16.98 o                         
  10   2  20        129.45        173.50         9.87 o                         
  12   2  20        254.00        251.06        11.59 o                         
 -23   3  20        190.27        190.19        19.34 o                         
 -21   3  20          0.06         -4.04         7.28 o                         
 -19   3  20         15.61         12.81         6.86 o                         
 -17   3  20        232.39        221.11        10.14 o                         
 -15   3  20          6.15         -2.77         5.99 o                         
 -13   3  20        166.30        192.14        13.01 o                         
 -11   3  20          7.39          2.54         4.71 o                         
  -9   3  20        139.68        168.71        17.41 o                         
  -7   3  20       2147.48       2170.39        34.27 o                         
  -5   3  20        745.46        711.71        18.13 o                         
  -3   3  20         46.29         40.93         5.13 o                         
  -1   3  20       1174.62       1127.50        20.61 o                         
   1   3  20          0.29         -3.08         3.40 o                         
   3   3  20        971.70       1046.45        19.36 o                         
   5   3  20        596.32        648.83        15.18 o                         
   7   3  20        402.75        436.61        15.20 o                         
   9   3  20         44.88         38.91         6.08 o                         
  11   3  20         14.66         -1.27         4.94 o                         
 -22   4  20         82.93        121.29        24.26 o                         
 -20   4  20         66.89         69.29        10.46 o                         
 -18   4  20         62.71         62.55         7.54 o                         
 -16   4  20         32.35         55.46         9.55 o                         
 -14   4  20          6.58          9.16         6.58 o                         
 -12   4  20       1085.33       1095.75        32.22 o                         
 -10   4  20        109.97         77.05        10.10 o                         
  -8   4  20         38.98         22.06        10.51 o                         
  -6   4  20         39.76         40.43         7.82 o                         
  -4   4  20          6.87         29.76         6.66 o                         
  -2   4  20        532.72        481.23        15.84 o                         
   0   4  20       1135.28       1137.12        24.62 o                         
   2   4  20        491.67        505.97        16.59 o                         
   4   4  20         44.95         75.49         6.38 o                         
   6   4  20         70.26         67.87         6.64 o                         
   8   4  20          5.27         -0.57         4.73 o                         
  10   4  20        183.32        191.38        10.27 o                         
 -21   5  20         37.36         43.44        14.56 o                         
 -19   5  20          1.95         -1.94         4.31 o                         
 -17   5  20         37.67         17.52         4.67 o                         
 -15   5  20         10.99         41.07         8.94 o                         
 -13   5  20        123.02        118.74        15.36 o                         
 -11   5  20         33.95         18.91         7.37 o                         
  -9   5  20        314.27        324.10        17.48 o                         
  -7   5  20        254.22        276.52        32.34 o                         
  -5   5  20        126.00        135.11        16.22 o                         
  -3   5  20         16.30         10.63         5.60 o                         
  -1   5  20         20.82         11.25         5.68 o                         
   1   5  20          3.52         -4.62         5.10 o                         
   3   5  20        537.57        544.31        17.94 o                         
   5   5  20        284.23        241.17        15.93 o                         
   7   5  20        855.10        993.69        27.48 o                         
 -18   6  20        638.40        660.65        19.84 o                         
 -16   6  20        491.05        545.38        18.18 o                         
 -14   6  20        151.77        198.51        22.64 o                         
 -12   6  20         21.17         27.26         7.76 o                         
 -10   6  20         11.91         12.77         5.45 o                         
  -8   6  20         13.35         13.04         5.23 o                         
  -6   6  20        309.69        302.74        15.38 o                         
  -4   6  20        441.04        461.67        16.09 o                         
  -2   6  20         25.32          3.35         5.23 o                         
   0   6  20         11.70          5.36         5.37 o                         
   2   6  20         99.16        104.98         9.44 o                         
   4   6  20          7.25         10.60         5.77 o                         
 -13   7  20         19.68         16.75        12.13 o                         
 -11   7  20        164.71        157.86        11.13 o                         
  -9   7  20         64.04         62.08         7.96 o                         
  -7   7  20        145.64        149.76         9.92 o                         
  -5   7  20        196.15        199.89        12.79 o                         
  -3   7  20         44.11         43.46         7.27 o                         
  -1   7  20        494.18        500.79        20.60 o                         
 -25   1  21        509.69        587.05        30.29 o                         
 -23   1  21        318.75        334.07        29.92 o                         
 -21   1  21         14.46         17.96        19.41 o                         
 -19   1  21        135.43        122.86        21.83 o                         
 -17   1  21        238.19        240.89        19.99 o                         
 -15   1  21        146.03        124.22        11.41 o                         
 -13   1  21        735.70        795.24        22.81 o                         
 -11   1  21        964.85       1012.64        32.45 o                         
  -9   1  21        734.07        693.15        17.70 o                         
  -7   1  21         17.32         27.82         5.74 o                         
  -5   1  21       1179.41       1087.51        21.99 o                         
  -3   1  21        648.51        602.97        16.10 o                         
  -1   1  21        688.36        671.23        16.85 o                         
   1   1  21          0.00          3.41         4.00 o                         
   3   1  21        381.04        412.09        14.91 o                         
   5   1  21          0.97          6.11         4.34 o                         
   7   1  21        233.06        221.52        10.41 o                         
   9   1  21        244.47        260.83        12.08 o                         
  11   1  21         88.32        104.51         9.56 o                         
 -24   2  21          0.51          6.11        10.51 o                         
 -22   2  21        309.65        328.85        28.30 o                         
 -20   2  21         16.46         13.34         9.70 o                         
 -18   2  21        398.04        354.89        16.15 o                         
 -16   2  21        511.15        480.90        17.82 o                         
 -14   2  21        248.52        266.23        13.73 o                         
 -12   2  21        197.46        190.34        15.74 o                         
 -10   2  21         26.21         40.02         6.66 o                         
  -8   2  21        743.32        654.25        25.91 o                         
  -6   2  21         26.36         47.85         7.70 o                         
  -4   2  21       3752.27       3579.76        47.60 o                         
  -2   2  21         30.55         19.63         4.91 o                         
   0   2  21         79.96         61.64         6.11 o                         
   2   2  21        154.18        156.07         8.68 o                         
   4   2  21        214.54        210.35        10.10 o                         
   6   2  21        137.30        147.69         8.91 o                         
   8   2  21        460.15        421.65        13.40 o                         
  10   2  21        172.60        166.29        12.37 o                         
 -23   3  21          0.69         -1.62        14.56 o                         
 -21   3  21          5.70         29.11        16.17 o                         
 -19   3  21         62.67         37.20        16.17 o                         
 -17   3  21        340.93        317.68        13.47 o                         
 -15   3  21          0.85         19.41         6.66 o                         
 -13   3  21        528.63        542.42        19.19 o                         
 -11   3  21        909.04        871.27        31.54 o                         
  -9   3  21         12.46         75.75         9.47 o                         
  -7   3  21          0.82         -1.84         4.23 o                         
  -5   3  21        223.61        267.62        13.44 o                         
  -3   3  21         45.40        136.29         7.56 o                         
  -1   3  21        127.18        113.51         6.71 o                         
   1   3  21        581.95        489.57        13.34 o                         
   3   3  21         82.24        152.50        11.11 o                         
   5   3  21        271.33        301.29        11.67 o                         
   7   3  21        121.26        106.86         8.00 o                         
   9   3  21        201.32        173.85        10.00 o                         
 -22   4  21         28.71         30.73        17.79 o                         
 -20   4  21        148.44        103.50        22.64 o                         
 -18   4  21        110.81        103.65         7.94 o                         
 -16   4  21        259.05        237.05        27.49 o                         
 -14   4  21         14.69         38.81         8.94 o                         
 -12   4  21        130.52         99.79        11.64 o                         
 -10   4  21        450.71        466.81        22.10 o                         
  -8   4  21        852.08        793.80        27.86 o                         
  -6   4  21         67.35         91.07         9.74 o                         
  -4   4  21        643.67        672.14        21.15 o                         
  -2   4  21          3.48          1.11         5.02 o                         
   0   4  21         63.38         57.52        10.50 o                         
   2   4  21          0.52          8.67         7.01 o                         
   4   4  21        109.21        129.55         9.52 o                         
   6   4  21        154.32        158.25         9.20 o                         
   8   4  21         19.16         22.63         6.08 o                         
 -19   5  21         46.01         60.39         8.39 o                         
 -17   5  21          0.27         -0.67         7.40 o                         
 -15   5  21        155.50        141.69        14.73 o                         
 -13   5  21         14.82          8.89         6.58 o                         
 -11   5  21         89.22         66.71        10.10 o                         
  -9   5  21         64.27         67.16        10.10 o                         
  -7   5  21        157.39        152.17        11.65 o                         
  -5   5  21         67.48         85.88         9.74 o                         
  -3   5  21         11.66         12.63         5.86 o                         
  -1   5  21        112.60        117.30        10.50 o                         
   1   5  21        540.36        562.03        17.85 o                         
   3   5  21         30.15         62.35         8.35 o                         
   5   5  21          7.21         22.29         7.96 o                         
 -16   6  21          0.05          4.93         5.23 o                         
 -14   6  21         81.98         87.73        11.97 o                         
 -12   6  21         80.32         88.27        16.98 o                         
 -10   6  21        229.38        243.47        16.32 o                         
  -8   6  21        415.17        446.11        20.95 o                         
  -6   6  21          1.95         89.38        12.42 o                         
  -4   6  21         28.29         24.31         6.39 o                         
  -2   6  21         27.71         33.56         7.35 o                         
   0   6  21        255.89        281.81        15.64 o                         
   2   6  21         23.84         19.76         8.40 o                         
  -9   7  21          0.33          6.10         7.37 o                         
  -7   7  21        108.04        158.51        11.67 o                         
  -5   7  21         81.27         83.55         9.06 o                         
 -24   0  22          1.10          6.47        14.56 o                         
 -22   0  22        256.71        320.21        33.96 o                         
 -20   0  22          0.17        -11.32        12.94 o                         
 -18   0  22        697.43        632.34        40.43 o                         
 -16   0  22         65.19         32.34        16.17 o                         
 -14   0  22       1438.51       1345.53        56.60 o                         
 -12   0  22         54.76         71.35        11.97 o                         
 -10   0  22       1471.82       1507.60        87.33 o                         
  -8   0  22       2319.01       2144.60        49.01 o                         
  -6   0  22       3540.49       3401.61        77.63 o                         
  -4   0  22       6022.15       5907.50       159.30 o                         
  -2   0  22          1.20          9.30         6.58 o                         
   0   0  22       3219.71       3332.42        80.59 o                         
   2   0  22        346.93        365.94        15.65 o                         
   4   0  22        241.29        306.57        19.41 o                         
   6   0  22        124.76         72.53        11.26 o                         
   8   0  22        813.06        838.18        28.74 o                         
  10   0  22          1.21         -1.39         7.76 o                         
 -25   1  22          2.29         24.91        11.26 o                         
 -23   1  22         58.91         79.03        17.79 o                         
 -21   1  22          0.00         -7.37         7.37 o                         
 -19   1  22         14.82         20.31        10.10 o                         
 -17   1  22        575.49        580.93        26.86 o                         
 -15   1  22        357.01        341.81        16.64 o                         
 -13   1  22        118.29        110.97        12.73 o                         
 -11   1  22        344.76        291.69        13.94 o                         
  -9   1  22       2081.95       2057.67        33.56 o                         
  -7   1  22         79.49         98.30         8.55 o                         
  -5   1  22          0.02          1.64         4.91 o                         
  -3   1  22       1198.83       1144.08        33.15 o                         
  -1   1  22         88.28         87.53         8.00 o                         
   1   1  22         33.58         29.65         5.44 o                         
   3   1  22        103.54         95.99         7.56 o                         
   5   1  22          2.31          1.38         4.50 o                         
   7   1  22        491.44        470.34        13.95 o                         
   9   1  22        120.97        158.11        11.67 o                         
 -24   2  22          6.49          7.55        10.10 o                         
 -22   2  22          0.49          1.62        14.56 o                         
 -20   2  22         16.23          0.81         9.15 o                         
 -18   2  22          1.81         -0.63         6.33 o                         
 -16   2  22         66.24         62.83         8.78 o                         
 -14   2  22          9.33         21.75         7.35 o                         
 -12   2  22        202.35        184.43        12.31 o                         
 -10   2  22        691.39        642.50        27.78 o                         
  -8   2  22        829.99        775.18        25.21 o                         
  -6   2  22       1530.70       1488.57        26.46 o                         
  -4   2  22       1191.12       1145.21        22.65 o                         
  -2   2  22         61.46         71.13         7.04 o                         
   0   2  22         36.59         38.54         5.70 o                         
   2   2  22        305.70        306.82        15.57 o                         
   4   2  22        673.71        687.16        16.47 o                         
   6   2  22        934.14        785.70        17.58 o                         
   8   2  22        638.57        652.21        16.58 o                         
  10   2  22          0.03         -3.55         5.01 o                         
 -23   3  22        216.89        182.75        30.73 o                         
 -21   3  22        345.41        338.00        38.81 o                         
 -19   3  22         26.48         32.34        17.79 o                         
 -17   3  22        134.73        139.34        12.24 o                         
 -15   3  22        487.76        512.35        23.94 o                         
 -13   3  22          2.37         10.27         5.69 o                         
 -11   3  22         16.29          7.42         5.69 o                         
  -9   3  22        622.59        669.59        18.49 o                         
  -7   3  22        453.92        419.40        15.08 o                         
  -5   3  22        269.46        252.62         9.64 o                         
  -3   3  22        388.45        394.22        11.74 o                         
  -1   3  22       1558.68       1520.52        34.58 o                         
   1   3  22        101.66         89.12         7.25 o                         
   3   3  22       1140.76       1038.22        20.09 o                         
   5   3  22          4.85          9.49         5.07 o                         
   7   3  22        172.80        184.09        17.76 o                         
   9   3  22          0.25         -4.90         4.90 o                         
 -20   4  22          1.20          0.00        12.94 o                         
 -18   4  22        227.14        258.99        14.57 o                         
 -16   4  22          9.14          8.32         7.76 o                         
 -14   4  22        227.66        156.90        14.73 o                         
 -12   4  22         22.90         15.71         7.76 o                         
 -10   4  22         72.64         67.25        19.41 o                         
  -8   4  22        104.34        129.86        11.41 o                         
  -6   4  22          6.18          5.26         7.15 o                         
  -4   4  22         47.76         40.04         8.05 o                         
  -2   4  22       1528.82       1452.25        30.12 o                         
   0   4  22        540.32        548.74        18.08 o                         
   2   4  22        320.17        342.74        18.25 o                         
   4   4  22        253.90        291.55        18.17 o                         
   6   4  22         84.33        105.20        11.74 o                         
 -19   5  22        134.01        124.04        14.35 o                         
 -17   5  22        158.41        141.17        11.93 o                         
 -15   5  22        293.98        289.86        19.74 o                         
 -13   5  22        395.18        403.31        20.95 o                         
 -11   5  22         11.89          3.37         6.58 o                         
  -9   5  22          5.25         -3.23         8.89 o                         
  -7   5  22          4.01         15.07         7.12 o                         
  -5   5  22          2.64          7.92         6.66 o                         
  -3   5  22        147.68        157.28        11.32 o                         
  -1   5  22        538.18        609.68        18.97 o                         
   1   5  22        209.79        250.23        14.42 o                         
   3   5  22         33.55         47.55         9.93 o                         
   5   5  22        204.28        230.50        16.66 o                         
 -14   6  22         47.25         71.16        10.46 o                         
 -12   6  22         34.74         26.45        14.56 o                         
 -10   6  22        400.24        390.41        38.00 o                         
  -8   6  22        657.83        766.62        23.49 o                         
  -6   6  22          0.36         -2.30         6.17 o                         
  -4   6  22         13.33         22.79         6.69 o                         
  -2   6  22         84.41         82.22         9.09 o                         
   0   6  22         12.64         17.24         7.70 o                         
 -23   1  23         13.76         34.35        11.97 o                         
 -21   1  23        213.29        221.53        21.13 o                         
 -19   1  23         19.47          4.66         9.67 o                         
 -17   1  23         47.68         38.51         8.78 o                         
 -15   1  23         45.14         50.12         8.78 o                         
 -13   1  23          1.42         -0.50         5.21 o                         
 -11   1  23        397.53        352.11        13.95 o                         
  -9   1  23         25.38         20.38         6.17 o                         
  -7   1  23         20.52         14.68         5.84 o                         
  -5   1  23        323.17        337.40        13.74 o                         
  -3   1  23       1919.35       1992.96        32.58 o                         
  -1   1  23         37.30         40.71         5.76 o                         
   1   1  23          2.73          4.60         4.20 o                         
   3   1  23         14.90         13.19         6.93 o                         
   5   1  23         38.87         48.85         8.21 o                         
   7   1  23         17.71         11.22         5.38 o                         
   9   1  23         10.71         19.63         7.41 o                         
 -22   2  23          6.99          7.33         9.27 o                         
 -20   2  23         51.25         69.43        10.46 o                         
 -18   2  23         34.66         37.99         8.41 o                         
 -16   2  23        470.67        469.90        20.37 o                         
 -14   2  23          1.97         -5.45         5.45 o                         
 -12   2  23          1.40          4.19         5.69 o                         
 -10   2  23        107.96        102.54         8.59 o                         
  -8   2  23        178.72        182.94        10.44 o                         
  -6   2  23        157.45        147.72        14.71 o                         
  -4   2  23         22.48         19.99         5.10 o                         
  -2   2  23        375.45        401.50        13.54 o                         
   0   2  23         61.54         27.57         5.44 o                         
   2   2  23        530.38        529.41        14.40 o                         
   4   2  23         62.72         77.52         7.08 o                         
   6   2  23        273.30        324.65        12.74 o                         
   8   2  23          6.51         13.27         5.43 o                         
 -21   3  23          1.16          6.47        16.17 o                         
 -19   3  23          1.93         11.32        14.56 o                         
 -17   3  23        129.78        129.38        24.26 o                         
 -15   3  23        148.33        148.24        13.75 o                         
 -13   3  23        248.69        222.15        14.98 o                         
 -11   3  23          0.99          4.61         5.87 o                         
  -9   3  23         68.40         51.17         7.67 o                         
  -7   3  23          9.29          0.37         3.83 o                         
  -5   3  23        121.58        103.34         7.22 o                         
  -3   3  23          6.82          2.70         4.55 o                         
  -1   3  23        428.52        416.68        12.90 o                         
   1   3  23        145.40        155.80        11.38 o                         
   3   3  23         70.81         84.93         7.35 o                         
   5   3  23         64.78         87.99         9.64 o                         
   7   3  23          9.76          9.05         5.44 o                         
 -20   4  23         86.04         77.63        21.02 o                         
 -18   4  23         52.97         53.37        19.41 o                         
 -16   4  23         24.10         11.32        11.32 o                         
 -14   4  23         30.11         16.50         8.07 o                         
 -12   4  23         19.70         18.25         7.76 o                         
 -10   4  23         31.66         35.22         9.67 o                         
  -8   4  23         63.79         45.17        11.79 o                         
  -6   4  23         24.86         18.99         9.05 o                         
  -4   4  23         32.21         17.47         6.66 o                         
  -2   4  23        330.20        357.71        18.06 o                         
   0   4  23        447.80        502.12        21.54 o                         
   2   4  23          2.67         11.01         7.75 o                         
   4   4  23        264.09        247.81        16.87 o                         
 -17   5  23         22.32         15.43         6.32 o                         
 -15   5  23         16.35         14.35         8.32 o                         
 -13   5  23         12.64         13.26         8.07 o                         
 -11   5  23        230.01        269.89        32.34 o                         
  -9   5  23          6.38          8.50         6.20 o                         
  -7   5  23         41.25         33.13         8.30 o                         
  -5   5  23        266.70        258.98        16.11 o                         
  -3   5  23         68.64         87.69         9.37 o                         
  -1   5  23         66.41         63.91         9.80 o                         
   1   5  23         13.37         22.58         8.99 o                         
   3   5  23          2.00          5.67         7.54 o                         
 -12   6  23        349.95        301.39        19.41 o                         
 -10   6  23        266.35        318.11        21.83 o                         
  -8   6  23         28.76         21.26         7.82 o                         
  -6   6  23         17.04          8.61         6.09 o                         
  -4   6  23         61.09         59.30         8.46 o                         
  -2   6  23         16.16         28.92         7.28 o                         
 -22   0  24         86.99         33.96        19.41 o                         
 -20   0  24         33.64         30.73        17.79 o                         
 -18   0  24         49.66         50.13        19.41 o                         
 -16   0  24        456.33        453.75        24.41 o                         
 -14   0  24        459.64        623.49        37.20 o                         
 -10   0  24         37.34          7.33         8.52 o                         
  -8   0  24       3585.95       3376.94        68.36 o                         
  -6   0  24        787.71       1338.52        41.24 o                         
  -4   0  24        277.03        282.77        42.86 o                         
  -2   0  24          1.44          0.00         6.21 o                         
   0   0  24          4.25         75.25         8.78 o                         
   2   0  24        192.45        170.44        15.15 o                         
   4   0  24       1441.83       1301.48        40.43 o                         
   6   0  24          7.62         14.45         8.94 o                         
   8   0  24        146.81        132.74        14.35 o                         
 -23   1  24        123.76        140.82        18.84 o                         
 -21   1  24        132.15        147.93        19.34 o                         
 -19   1  24          0.14         -6.97         8.12 o                         
 -17   1  24         26.46          9.88         8.05 o                         
 -15   1  24         16.49         20.61         7.35 o                         
 -13   1  24        165.92        179.63        11.61 o                         
 -11   1  24        215.69        293.00        14.00 o                         
  -9   1  24         94.88         72.78         7.88 o                         
  -7   1  24          0.35         -4.88         4.91 o                         
  -5   1  24         83.21        104.29         8.67 o                         
  -3   1  24        161.61        195.75        11.32 o                         
  -1   1  24         27.33         18.20         5.00 o                         
   1   1  24        196.98        193.55        13.15 o                         
   3   1  24         62.16         86.89         7.48 o                         
   5   1  24        402.75        398.44        13.53 o                         
   7   1  24          4.46          4.94         5.74 o                         
 -22   2  24         14.14          5.05         7.35 o                         
 -20   2  24        133.44        133.93        13.09 o                         
 -18   2  24         26.70         22.82        12.24 o                         
 -16   2  24        306.70        355.71        17.81 o                         
 -14   2  24        125.34        134.64        11.57 o                         
 -12   2  24        312.59        268.43        13.07 o                         
 -10   2  24         38.23         39.04         6.75 o                         
  -8   2  24       1027.86       1021.98        22.31 o                         
  -6   2  24         65.42         67.31         7.43 o                         
  -4   2  24        104.17        102.37         8.47 o                         
  -2   2  24         91.94         78.29         7.30 o                         
   0   2  24          1.55          1.16         4.50 o                         
   2   2  24        308.64        253.15        11.49 o                         
   4   2  24         16.32         20.88         5.70 o                         
   6   2  24        491.22        507.19        15.20 o                         
 -21   3  24          4.81         42.05        19.41 o                         
 -19   3  24        134.72        124.53        24.26 o                         
 -17   3  24        467.73        459.29        37.20 o                         
 -15   3  24         46.83         77.63        19.41 o                         
 -13   3  24        259.92        272.04        15.76 o                         
 -11   3  24         43.52         47.26         6.69 o                         
  -9   3  24         12.86         39.31         5.92 o                         
  -7   3  24          7.71          3.83         3.95 o                         
  -5   3  24        339.76        378.11        13.21 o                         
  -3   3  24        121.13        106.90         8.06 o                         
  -1   3  24        139.60        135.63         8.62 o                         
   1   3  24         43.29         35.31         6.11 o                         
   3   3  24         82.68         75.20         7.36 o                         
   5   3  24          0.07         -4.49         4.49 o                         
 -18   4  24        107.69        101.89        22.64 o                         
 -16   4  24         52.61         38.81        17.79 o                         
 -14   4  24         15.28         17.57         8.89 o                         
 -12   4  24        108.16        151.84        21.02 o                         
 -10   4  24        358.51        394.20        19.00 o                         
  -8   4  24         16.23         12.21         6.85 o                         
  -6   4  24        536.23        529.03        31.59 o                         
  -4   4  24        180.93        236.44        19.99 o                         
  -2   4  24         44.65         58.75        11.56 o                         
   0   4  24         56.30         57.53        12.36 o                         
   2   4  24        504.50        512.29        21.59 o                         
   4   4  24          1.87          3.23        14.56 o                         
 -15   5  24         23.04         29.29         9.55 o                         
 -13   5  24          7.45         14.86         8.94 o                         
 -11   5  24          4.73         -2.11         6.86 o                         
  -9   5  24         66.63         54.63         9.24 o                         
  -7   5  24         26.35         25.74         8.05 o                         
  -5   5  24         36.02         41.38         8.91 o                         
  -3   5  24         92.73         86.49         9.99 o                         
  -1   5  24         14.91          4.48         7.75 o                         
 -21   1  25         91.28        115.88        28.30 o                         
 -19   1  25        656.12        729.47        25.21 o                         
 -17   1  25        219.77        216.05        18.45 o                         
 -15   1  25        693.43        670.28        19.97 o                         
 -13   1  25         19.57         20.88         6.51 o                         
 -11   1  25         79.20         53.39        10.97 o                         
  -9   1  25         52.67         29.45         7.05 o                         
  -7   1  25        923.58        903.62        26.73 o                         
  -5   1  25        541.94        585.31        19.14 o                         
  -3   1  25        463.85        446.98        15.27 o                         
  -1   1  25          0.78         -0.42         4.50 o                         
   1   1  25          2.69         -2.19         4.46 o                         
   3   1  25         36.63         59.61         6.90 o                         
   5   1  25        196.84        203.66        12.18 o                         
 -20   2  25        207.31        219.31        15.64 o                         
 -18   2  25         37.21         30.73         8.96 o                         
 -16   2  25         18.73          7.86         9.20 o                         
 -14   2  25          1.43         -5.23         7.53 o                         
 -12   2  25          5.60         -5.60         5.60 o                         
 -10   2  25        436.52        463.72        15.51 o                         
  -8   2  25          9.84          4.15         6.77 o                         
  -6   2  25         23.22         25.77         5.71 o                         
  -4   2  25         16.45         20.55         5.62 o                         
  -2   2  25        172.80        185.90        10.19 o                         
   0   2  25        126.01        158.93         9.68 o                         
   2   2  25        309.34        283.90        12.27 o                         
   4   2  25        208.20        234.13        11.81 o                         
 -19   3  25         28.57         42.05        19.41 o                         
 -17   3  25         37.81         40.43        17.79 o                         
 -15   3  25         16.74         48.52        17.79 o                         
 -13   3  25         57.46         35.58        16.17 o                         
 -11   3  25          0.27         -5.72         6.30 o                         
  -9   3  25         26.09         17.49         5.79 o                         
  -7   3  25        132.16        140.28         9.08 o                         
  -5   3  25         86.95        108.87         8.33 o                         
  -3   3  25          8.26         13.94         5.01 o                         
  -1   3  25         38.86         45.66         6.26 o                         
   1   3  25        188.17        217.48        15.93 o                         
   3   3  25          0.56          3.63         4.94 o                         
 -18   4  25         60.51         40.43        17.79 o                         
 -16   4  25         23.83         25.88        16.17 o                         
 -14   4  25         41.95         58.22        19.41 o                         
 -12   4  25         35.37         40.43        16.17 o                         
 -10   4  25          1.59          1.62         6.66 o                         
  -8   4  25        568.02        559.57        33.15 o                         
  -6   4  25          3.20         -8.89         8.89 o                         
  -4   4  25         33.29         23.25         8.68 o                         
  -2   4  25        273.01        279.90        18.37 o                         
   0   4  25        191.90        206.90        16.75 o                         
 -13   5  25         67.73         59.35        25.88 o                         
 -11   5  25        141.40        158.40        14.48 o                         
  -9   5  25          3.71         11.49         6.85 o                         
  -7   5  25         11.69          2.32         8.93 o                         
  -5   5  25        117.76        136.06        12.07 o                         
  -3   5  25        286.03        305.76        19.69 o                         
 -20   0  26          0.97         11.32        16.17 o                         
 -18   0  26        194.65        220.70        29.11 o                         
 -16   0  26        202.39        250.75        21.64 o                         
 -14   0  26        365.07        434.63        25.99 o                         
 -12   0  26       2025.71       1949.73        98.65 o                         
 -10   0  26         84.42        130.16        15.53 o                         
  -8   0  26        219.36        308.66        20.21 o                         
  -6   0  26        477.21        552.76        24.85 o                         
  -4   0  26         10.88          1.85         7.76 o                         
  -2   0  26          0.04          9.87         6.90 o                         
   0   0  26        261.40        326.46        20.58 o                         
   2   0  26         26.67         33.39         9.27 o                         
   4   0  26         41.43         60.88        11.64 o                         
 -21   1  26         48.02         47.55        11.66 o                         
 -19   1  26        143.43        203.59        16.09 o                         
 -17   1  26         22.91         16.25         8.78 o                         
 -15   1  26          0.78          2.94         6.56 o                         
 -13   1  26       1166.42       1087.01        25.41 o                         
 -11   1  26          9.56          7.39         6.02 o                         
  -9   1  26        291.09        316.71        14.85 o                         
  -7   1  26         13.66         26.09         6.75 o                         
  -5   1  26         10.17          6.35         5.49 o                         
  -3   1  26         37.99         23.63         6.39 o                         
  -1   1  26        328.39        357.77        13.40 o                         
   1   1  26         53.77         50.58         6.64 o                         
   3   1  26          6.52         11.19         6.31 o                         
 -20   2  26         33.27         13.41         8.05 o                         
 -18   2  26          7.01          6.76         7.54 o                         
 -16   2  26          5.55         15.22         7.82 o                         
 -14   2  26          1.80         -1.58         5.74 o                         
 -12   2  26         74.84         69.60         8.64 o                         
 -10   2  26         54.60         45.21         7.33 o                         
  -8   2  26        104.50        112.09        13.45 o                         
  -6   2  26         47.35         67.55         8.00 o                         
  -4   2  26        140.51        142.51        10.13 o                         
  -2   2  26          0.67          0.94         4.98 o                         
   0   2  26         15.12         18.25         5.24 o                         
   2   2  26        106.52        122.95        10.19 o                         
 -17   3  26          0.00        -12.94        12.94 o                         
 -15   3  26        380.60        378.43        38.81 o                         
 -13   3  26         71.85         84.97        14.87 o                         
 -11   3  26         28.47         26.68        13.75 o                         
  -9   3  26         25.97         22.97         6.20 o                         
  -7   3  26        288.40        309.88        15.87 o                         
  -5   3  26        317.75        329.48        13.57 o                         
  -3   3  26        729.01        749.06        17.73 o                         
  -1   3  26         77.83        100.80         9.43 o                         
   1   3  26          2.82          3.95         5.38 o                         
 -16   4  26         77.98         95.42        22.64 o                         
 -14   4  26         14.16         14.56        14.56 o                         
 -12   4  26          9.73         17.70        10.82 o                         
 -10   4  26         45.52         70.82        25.88 o                         
  -8   4  26        123.47        148.06        20.22 o                         
  -6   4  26         22.04          1.05         9.70 o                         
  -4   4  26        137.11        145.64        16.37 o                         
  -2   4  26          1.78         -5.67         7.35 o                         
 -19   1  27          7.46         -2.42         7.35 o                         
 -17   1  27         71.57         81.89        10.32 o                         
 -15   1  27          1.12         -1.01         6.20 o                         
 -13   1  27        904.37        883.20        23.34 o                         
 -11   1  27         95.46        116.77        10.68 o                         
  -9   1  27        215.50        150.15        11.10 o                         
  -7   1  27        482.91        499.62        17.07 o                         
  -5   1  27         70.49         52.83        10.50 o                         
  -3   1  27         40.49         38.95         9.14 o                         
  -1   1  27        155.39        120.51         9.01 o                         
   1   1  27        123.35        148.72        10.10 o                         
 -18   2  27         13.07         24.83         9.40 o                         
 -16   2  27         37.94         34.06         7.96 o                         
 -14   2  27        128.23        130.84        10.97 o                         
 -12   2  27          7.45         11.06         6.16 o                         
 -10   2  27          8.55         18.83         6.16 o                         
  -8   2  27         36.49         53.21         7.72 o                         
  -6   2  27         21.48         19.59         6.35 o                         
  -4   2  27          0.59          7.10         5.49 o                         
  -2   2  27         48.35         49.20         7.08 o                         
   0   2  27         90.16        126.05         9.68 o                         
 -17   3  27          2.05          8.09        17.79 o                         
 -15   3  27         21.91         38.81        12.58 o                         
 -13   3  27          1.54         -5.86         8.94 o                         
 -11   3  27          1.18        -10.46        11.32 o                         
  -9   3  27        100.18         85.84        14.87 o                         
  -7   3  27        253.04        247.51        22.10 o                         
  -5   3  27         37.24         34.61         6.79 o                         
  -3   3  27         12.27         18.52         5.64 o                         
  -1   3  27         68.85         61.86         7.56 o                         
 -12   4  27        221.25        234.85        23.45 o                         
 -10   4  27         11.48          2.66         9.70 o                         
  -8   4  27         14.84          4.85        10.29 o                         
  -6   4  27          0.11         -4.20         8.52 o                         
 -18   0  28         97.56        115.00        49.33 o                         
 -16   0  28         22.50         24.49        11.64 o                         
 -12   0  28          3.93         -8.09         9.67 o                         
 -10   0  28       1219.29       1141.35        37.27 o                         
  -8   0  28        306.95        338.67        22.53 o                         
  -6   0  28        474.19        524.45        42.05 o                         
  -4   0  28         18.67          9.42         9.27 o                         
  -2   0  28         31.94         18.07        12.13 o                         
   0   0  28        178.26        310.67        25.07 o                         
 -17   1  28        132.40        116.69        11.10 o                         
 -15   1  28         60.43         60.05         8.79 o                         
 -13   1  28          4.19          8.57         6.89 o                         
 -11   1  28         99.61        133.45        11.44 o                         
  -9   1  28        390.79        407.16        16.52 o                         
  -7   1  28          0.41         10.97         6.39 o                         
  -5   1  28         39.36         28.86         6.69 o                         
  -3   1  28        434.17        394.64        14.34 o                         
  -1   1  28         51.81         50.71         7.08 o                         
 -16   2  28         17.63         16.64         7.16 o                         
 -14   2  28         39.02         38.83         8.00 o                         
 -12   2  28        219.58        224.90        13.07 o                         
 -10   2  28        172.64        212.23        12.64 o                         
  -8   2  28         71.36         90.96         9.42 o                         
  -6   2  28        168.46        223.14        12.68 o                         
  -4   2  28        105.95        117.37         9.70 o                         
  -2   2  28        149.51        156.97        10.12 o                         
 -13   3  28         17.55         13.86        11.97 o                         
 -11   3  28        166.20        137.67        17.70 o                         
  -9   3  28          0.01         -4.13        10.10 o                         
  -7   3  28        172.25        197.13        19.79 o                         
  -5   3  28        242.78        266.79        25.07 o                         
 -15   1  29         68.96         60.27         9.45 o                         
 -13   1  29        220.30        220.94        13.78 o                         
 -11   1  29        152.27        164.46        12.18 o                         
  -9   1  29        592.58        630.33        25.44 o                         
  -7   1  29        116.55         91.06         9.79 o                         
  -5   1  29          8.68          7.03         6.09 o                         
 -12   2  29          0.95          1.20         6.31 o                         
 -10   2  29          7.93         14.29        15.17 o                         
  -8   2  29          9.91         -0.57         5.44 o                         
  -6   2  29         30.04         10.64        10.82 o                         
                                                                                
